# Supplementary material for: Structure and multipartite genome architecture of the mitochondrial genome in the endangered medicinal plant Fritillaria taipaiensis P. Y. Li
Source: Front Syst Biol. 2026 Apr 22;6:1708877. doi: 10.3389/fsysb.2026.1708877 (PMC13143598; doi:10.3389/fsysb.2026.1708877)
Supplement: Supplementary file 1 [file Table2.xlsx]

## Sheet: summary of mapping reads
Chromosome	Mapped long reads	Junction	Across junction reads	Proportion of reads satisfy junction-spanning (%)
ctg1	236	ctg1(+)>ctg1(+)	48	20.34
ctg2	246	ctg2(+)>ctg2(+)	65	26.42
ctg3	192	ctg3(+)>ctg3(+)	56	29.17
ctg4	241	ctg4(+)>ctg4(+)	82	34.02
ctg5	168	ctg5(+)>ctg5(+)	37	22.02
ctg6	148	ctg6(+)>ctg6(+)	45	30.41
ctg7	150	ctg7(+)>ctg7(+)	32	21.33
ctg8	145	ctg8(+)>ctg8(+)	39	26.9
ctg9	150	ctg9(+)>ctg9(+)	59	39.33
ctg10	70	ctg10(+)>ctg10(+)	17	24.29
ctg11	93	ctg11(+)>ctg11(+)	33	35.48
ctg12	80	ctg12(+)>ctg12(+)	24	30
ctg13	63	ctg13(+)>ctg13(+)	28	44.44
ctg14	91	ctg14(+)>ctg14(+)	26	28.57
ctg15	105	ctg15(+)>ctg15(+)	28	26.67
ctg16	71	ctg16(+)>ctg16(+)	38	53.52
ctg17	79	ctg17(+)>ctg17(+)	34	43.04
ctg18	91	ctg18(+)>ctg18(+)	44	48.35
ctg19	59	ctg19(+)>ctg19(+)	25	42.37
ctg20	38	ctg20(+)>ctg20(+)	21	55.26
ctg21	56	ctg21(+)>ctg21(+)	24	42.86
ctg22	21	ctg22(+)>ctg22(+)	5	23.81
ctg23	27	ctg23(+)>ctg23(+)	11	40.74
Note: For each pair of connected nodes, 5,000 bp sequences from both nodes were extracted to construct the target sequence. Long reads were aligned to the target sequences using minimap2, and the number of long reads spanning the two nodes was counted as support for each path. The alignment was performed using the following command:

## Sheet: read mapped entire mitogenome
qname	qlen	qstart	qend	strand	tname	tlen	tstart	tend	nmatch	alen	mapq
e87603ee-6b68-48c8-9d63-7326c88eeb59	3951	0	3950	+	ctg5	46769	35056	39046	3883	4014	36
ca3cd3ec-8c0a-4b64-9e64-1a9e6ed571b3	5521	0	5520	-	ctg5	46769	13652	19278	5374	5677	60
316c4434-abea-4b63-9c12-2283a4e74c09	7766	0	7765	+	ctg4	50580	32651	40468	7609	7895	60
1ff9e761-9108-4048-be5c-4f8e64901227	8309	5	8309	+	ctg4	50580	8527	16942	7690	8605	60
fd0423b4-d3ae-41c7-8ca2-0d5453879948	8151	0	8151	+	ctg20	23283	4531	12864	7547	8497	60
43d3b013-32ab-4cb2-8b69-8d26c850b1ab	5824	0	5812	-	ctg12	36000	20224	26159	5476	6064	17
b7bd6e48-bd9a-4c39-ae2d-8925b58f6c5d	26441	1	26432	-	ctg5	46769	10523	37429	25113	27366	60
be4916d9-9ee3-42f4-98ba-460200936bc6	10384	0	10384	+	ctg9	40270	20150	30627	10184	10568	60
b9bfbf19-cffa-436b-bf93-957169916f47	3616	0	3615	+	ctg14	33598	22615	26243	3565	3650	26
7015c39a-21f4-4ec9-ad82-f805b97d90f0	8629	0	8553	-	ctg23	18714	976	9595	8434	8675	60
a30f594f-7e40-4486-83c0-2038e9ced2af	12677	3	12677	+	ctg11	37006	14099	27370	11644	13575	60
a40ecc2e-8e15-4e01-8c12-354f4bb7c944	25349	0	25349	-	ctg4	50580	14336	39811	25064	25604	60
2c562a11-5e8b-412d-b54d-cf98926715f7	6424	4	6423	+	ctg14	33598	12435	18934	6276	6561	60
84b6e9e6-7ab0-4da8-8907-e63c36fe3f76	6846	0	6846	-	ctg10	38984	15916	22846	6730	6980	60
9bcb53ed-ca13-49e4-b8a4-00c11c844429	25926	37	25926	-	ctg7	44000	13101	39636	24730	26882	60
95264a2a-d579-4ca4-a00e-73f80a72fe02	7962	44	7961	-	ctg7	44000	4850	13038	7422	8335	60
d1442f2d-4c17-4d20-ae87-925566d0eec5	4766	0	4764	-	ctg2	53145	19253	24047	4713	4821	60
6ae93d16-9532-4f22-81bb-38d297ea9951	4554	1	4554	+	ctg14	33598	28163	32740	4488	4607	60
e967efd9-03cb-4ace-9843-a8d7eefb6bb6	8875	0	8874	+	ctg4	50580	38943	47813	8766	8939	60
535197a6-6400-4e8a-a98a-997d55dffd7b	11137	6	11136	+	ctg10	38984	15133	26382	10867	11365	60
59608131-2f2e-43c1-8ffc-e045d9c675e4	7264	0	7264	-	ctg4	50580	36310	43656	6663	7492	25
d617a9e3-945c-4aeb-99ed-4c6514f6c637	5915	0	5914	-	ctg18	31059	11540	17523	5709	6060	60
e44aed7a-9049-4d44-bbac-1653ff4cdc75	5158	0	5158	+	ctg6	46404	34196	39387	5105	5214	60
58204d89-38f6-4a72-9904-beefb487a327	4587	0	4587	-	ctg2	53145	37053	41673	4450	4681	43
1b3dece9-5d95-48b9-8cba-3a00751ced57	4449	0	4449	+	ctg3	51079	42857	47345	4345	4521	52
815f56e4-40a0-404d-b193-aaf6a2e4d1aa	12344	0	12327	+	ctg7	44000	6491	19109	11214	12941	60
b6b17c62-dc45-47a7-937c-230c095f3f72	6514	0	6513	-	ctg10	38984	30569	37156	6253	6669	60
aeabbba9-ff3c-40ec-80a6-9e553b546c6c	6011	0	5952	-	ctg4	50580	42214	48197	5876	6017	60
9d8f82f8-e128-4866-9fc7-348979f3321b	5592	0	5591	+	ctg10	38984	18797	24450	5427	5710	60
5d3a71fa-5b0c-4f9a-9dea-7d3fb45e3fcb	5801	1	5800	-	ctg21	22919	14965	20779	5733	5848	60
409f222e-b751-46d5-a38a-d97b20f40925	4645	3	4645	+	ctg3	51079	35392	40092	4444	4778	20
5c1b6bf5-52d6-48e6-8f19-f10445fe8682	4202	2	4202	-	ctg8	40765	31576	35748	4081	4257	50
bc228269-8db6-43d6-b953-b8d134fd0b19	4283	9	4283	+	ctg19	25626	13115	17462	4128	4392	20
1e733467-6b24-459a-bebc-6d109a2990b8	8378	0	8377	-	ctg11	37006	15032	23450	8275	8466	60
b24981a2-a195-4138-b7b7-81e877638b61	21087	0	21086	-	ctg5	46769	17484	38908	19028	21970	60
583b4a7a-32e2-483d-aaee-ac74efd862c2	3415	0	3414	+	ctg18	31059	26909	30340	3384	3441	14
19ba93fa-9bde-492b-a89e-bbf5dc3872c5	15826	0	15825	-	ctg3	51079	27051	43011	15522	16083	60
7a13b820-dd3b-4476-abb8-9b39c3764487	4434	0	4434	-	ctg1	54221	17324	21779	4386	4476	60
b7def104-717f-4e06-ab43-ee0b70b1fbca	6966	0	6963	+	ctg5	46769	23711	30723	6880	7051	60
9d369bc3-7634-4bcb-9553-b7f542034050	4991	0	4986	-	ctg7	44000	33212	38256	4782	5121	55
0dde8ac3-032c-4661-b053-5f5122ac51c4	19691	0	19690	-	ctg9	40270	7556	27301	19355	19904	60
3f2744fd-1c67-4f3a-9210-d76a15daeafb	4274	0	4273	+	ctg7	44000	37536	41840	4191	4335	57
74461321-d720-4432-901e-0b33862cec40	4096	0	4095	+	ctg14	33598	19868	23979	4030	4139	51
7f68a48b-0652-48a4-a6a7-7aeb4347a078	5696	0	5696	+	ctg5	46769	23736	29503	5503	5854	60
400166d6-3655-449d-aaef-d5cdcdefeb03	7122	0	7122	-	ctg12	36000	11289	18532	6900	7313	60
f86e6a66-b287-4a04-817c-2cfa2846c602	33512	0	33512	+	ctg4	50580	14680	48497	32498	34228	60
d4231025-0413-4990-8b8e-eea643013285	8466	0	8466	+	ctg18	31059	14463	22968	8309	8574	60
51c6ebe8-e4d9-4d4f-b77e-6b577808f451	7880	0	7880	-	ctg1	54221	33904	41845	7728	8025	60
825a669b-ecb1-42a8-9949-f9024546b6ad	8665	0	8588	-	ctg11	37006	0	8614	8499	8664	60
24901f94-2371-46ce-a62b-fb483475dd89	24315	6	24315	-	ctg3	51079	9316	33946	22750	25245	60
9319b03f-5510-48b7-ac56-d72f9155bde5	5911	0	5910	+	ctg4	50580	3953	9970	5605	6127	57
1163ae88-843d-4010-91ef-6850f4fb933a	17380	0	17380	-	ctg5	46769	8437	25929	17010	17659	60
04944d69-9cd5-42ea-a8d3-ff2e1bb9de20	4426	1	4426	-	ctg4	50580	29903	34328	4321	4468	60
7f25a120-3869-4541-8aa6-6b118b9a3fa5	3762	0	3761	+	ctg8	40765	10321	14107	3692	3812	28
38972dd1-4cfa-475f-9d42-b45b9acd6140	11021	6	10468	+	ctg18	31059	20509	31059	10205	10649	60
8920cbc3-9d28-489b-aed0-4c62cdb0816b	3669	0	3669	+	ctg5	46769	18938	22634	3587	3729	6
f83c41b9-6cf7-4c04-8436-40d84f3f3545	5653	0	5653	+	ctg6	46404	17990	23734	5546	5786	60
8dfecb26-d3fa-450b-bcdb-a437f9e50cf0	4757	0	4756	+	ctg10	38984	5671	10455	4670	4821	60
f52434aa-aad9-4b3a-b685-bc0f5993807a	6381	13	6338	+	ctg8	40765	21140	27842	5826	6847	21
3a694ac7-ce93-45c1-9ab4-809fd7e01fc1	6437	0	6437	+	ctg8	40765	32039	38995	5965	7123	11
c6f10271-a958-4a98-96c6-4aa2717d6734	5230	0	5230	+	ctg6	46404	36620	41912	5067	5351	60
8b0b4f57-6865-4f7d-ad67-34c28fc10691	14243	0	14243	+	ctg6	46404	29385	43733	13873	14511	60
09caea59-bf94-4a76-98ba-308ca6a75ebf	5289	0	5289	+	ctg16	33353	4542	9879	5198	5372	60
2684def3-0830-45a9-ba36-23d18ed9a986	6058	0	6057	-	ctg14	33598	12197	18279	5921	6149	60
27f9c80e-8554-4df5-b0c9-81d098fee090	19235	2	17675	-	ctg9	40270	20977	38676	17409	17835	60
a1cd4f42-28e1-4ba5-9912-b2b4095adcd8	5275	0	5273	-	ctg18	31059	14004	19311	4990	5421	46
1f57e097-ec40-4517-aab9-0ab109a9a5ab	4215	2	4215	+	ctg3	51079	9256	13494	4148	4263	58
13583000-d16a-4105-a555-17e9d48450b9	5658	0	5658	-	ctg5	46769	13844	19491	5358	5805	60
bced3909-555c-4660-bea6-9756ecb3d301	6285	0	6285	-	ctg13	34010	10967	17350	6022	6473	60
f0476d83-ceef-4883-98dc-a715a1d9eed6	4571	0	4568	+	ctg8	40765	11863	16502	4387	4706	32
c322710a-0c79-40af-99b7-eb49791b55ee	11069	0	11069	-	ctg7	44000	13316	24403	10946	11159	60
c0be9a19-b260-4098-9b2f-b8f8eff37700	4393	0	4393	-	ctg9	40270	3353	7764	4296	4455	58
33c21ad5-eeb2-45d0-9673-1cbc2ad350c3	9541	2	9541	+	ctg5	46769	11327	21051	8737	9978	60
6bf6fb1d-7517-43d9-a2c2-32e77e02d2ee	4076	0	4076	-	ctg20	23283	12622	16719	4000	4135	34
00345bd2-cee4-458a-93ad-1e8fe6b43c26	3729	0	3729	+	ctg19	25626	11779	15526	3657	3779	6
1edd92e5-3be9-46ca-b7bc-771885593545	6216	0	6216	+	ctg7	44000	26695	32952	5878	6395	60
38a9ca8c-133a-4c1d-930e-a0e6ce9f2432	3731	0	3730	-	ctg19	25626	17316	21103	3657	3803	19
aedfe284-5057-4954-86c2-0f6c7aff77be	5997	0	5997	+	ctg4	50580	12038	18143	5758	6194	60
219ca2ae-90aa-4e3c-8152-ab11fb2b7e7c	5616	0	5615	-	ctg9	40270	17449	23105	5476	5706	60
4d340773-4163-4dcf-b515-4d3b0110c4c2	4694	66	4694	+	ctg3	51079	13057	17749	4461	4747	27
eec5e128-1a5b-4f99-8fd9-9e62e2be03eb	10961	0	10960	-	ctg7	44000	29243	40364	10672	11228	60
778a9252-67cb-4496-aef1-e2ff929cbe3b	9672	25	9672	+	ctg9	40270	0	9669	9236	9887	60
9e8cf60b-de8a-45a3-8e52-ddb195d87886	4500	127	4500	+	ctg23	18714	0	4394	4310	4420	60
defca437-811d-438e-9153-7c142d960d14	8288	0	8287	-	ctg6	46404	5057	13483	7563	8611	39
5d7d40e1-b695-47f4-ad7e-17af143bdfab	14614	0	14614	-	ctg4	50580	25444	40275	14034	15051	60
5b88ce76-80a7-4658-bcd6-e31877fe5b12	7232	0	7226	-	ctg7	44000	4065	11378	6877	7442	60
b54ea9d4-b7ce-49e1-88d8-3a6eb50ebfe9	7720	0	7719	-	ctg6	46404	17806	25573	7534	7840	60
4586bcd2-600a-4d7f-8323-ed1ff8272512	10466	0	10466	+	ctg10	38984	22446	32935	10193	10621	60
189675bc-2965-4124-ad4f-2d1dc510c8b3	4884	1	4884	-	ctg4	50580	18553	23518	4804	5001	60
12be97f8-28d9-4f44-8109-0ade84708b1b	15481	0	15480	-	ctg7	44000	12346	27982	15301	15705	60
e723776f-1e6d-41c1-963f-52cc188a4ddf	3748	0	3747	-	ctg13	34010	14351	18129	3665	3815	13
71872c02-cec4-45ca-aa1d-f76c9759771d	3970	0	3969	-	ctg7	44000	35111	39121	3882	4048	14
c84a7b6a-732e-4a09-a9c1-4d4ccb6e9be2	5076	0	5072	+	ctg7	44000	13831	18923	4986	5129	60
504edd62-9726-4b0d-aafd-bc6b5b7cc2bb	10689	14	10689	+	ctg7	44000	11184	21987	10378	10939	60
ca064281-cb25-40a4-99fb-bc4a90f18f41	10696	230	10695	+	ctg1	54221	5	10710	9684	10945	60
9b38b41d-041f-4733-b1da-2d06ff36a407	4156	0	4155	-	ctg6	46404	32510	36711	3988	4276	13
96267e24-a732-4803-8719-0aad50c379e1	4144	0	4144	+	ctg6	46404	32510	36712	4088	4227	53
df3d4bbb-3f8a-4be3-9315-9b73c44ba8c7	11589	0	11589	-	ctg5	46769	4360	15989	11417	11705	60
3bfad058-e397-4b88-ac4a-4642639386fb	6656	1	6656	-	ctg2	53145	25903	32645	6218	6868	54
be833e14-fb75-4e30-b3c4-647380d1ef68	4632	0	4567	-	ctg14	33598	20923	25533	4440	4651	60
17a045bb-45aa-43b8-8b95-666470ba1765	5162	0	5161	+	ctg4	50580	28050	33247	4820	5348	18
200baa64-3eca-4f14-b902-de8de8e42d90	11795	0	11795	+	ctg15	33594	10576	22429	11653	11923	60
55dd38b0-90d8-4a6b-9c12-b67422e199f0	4549	0	4541	+	ctg2	53145	19301	23870	4323	4676	12
608d1f9a-f7b8-4b41-9a9e-41041e72bf27	6948	54	6948	+	ctg1	54221	4483	11543	6400	7223	47
186ee66e-97ec-43e4-bb61-82ef258b9ba6	3599	4	3598	+	ctg11	37006	29582	33231	3528	3676	1
bbd5f4c6-879a-4312-8a24-21b9c2247ebf	9881	0	9879	-	ctg15	33594	12508	22639	8923	10387	60
4871cc52-49eb-4ff7-8439-a21361e58b51	8227	0	8227	-	ctg1	54221	30704	39050	7905	8479	60
1fe71169-86bb-4900-88b9-dab56d64cc65	6779	0	6779	-	ctg5	46769	34033	40696	6397	6912	60
d56b9090-56b0-49fb-a883-6c164fa043ad	21859	0	21858	+	ctg12	36000	1707	24202	19892	23180	60
7cf94700-d301-4883-80e9-109126e5033b	3650	0	3650	+	ctg11	37006	8246	11927	3605	3703	21
61e4413e-cadf-4069-bfb0-fcd37fab9e12	3407	0	3406	+	ctg10	38984	9820	13245	3373	3441	17
911d04f7-5e6d-41d9-a07f-c11944a7d9da	6422	4	6419	-	ctg19	25626	8741	15276	5940	6661	16
b7438030-64e3-46b2-bdde-beefe5ab1e98	5429	0	5426	+	ctg14	33598	25348	30802	5267	5530	60
1a03a903-0a56-46dc-af25-e30c0bac2c17	7930	1	7928	-	ctg7	44000	26922	34973	7146	8253	1
30629393-7050-4bae-a991-1c985d105f95	9094	203	9093	-	ctg4	50580	31485	40530	8229	9234	60
a4c8acad-4884-41a6-a2cc-d1645fd24e12	4452	0	4395	+	ctg3	51079	17499	21928	4283	4482	48
546f5813-5248-417b-98b5-c2850769a90a	22544	0	22521	-	ctg4	50580	24856	47710	20894	23231	60
4392a745-70e3-48cf-a59e-d13cfda7b727	4226	57	4225	+	ctg14	33598	18751	22937	4061	4245	36
4af55ee0-89c0-4f6e-8f28-6edc14b1b5bf	7959	222	7957	+	ctg21	22919	0	7849	7282	8028	60
894337d4-b3b8-41cf-ae58-73c2cc199793	8119	5	8118	-	ctg2	53145	21248	29542	7518	8496	60
7e01507e-d20b-4815-8769-c20683ce2863	4673	0	4673	-	ctg1	54221	23613	28338	4615	4743	60
07c8ea4f-b860-4f59-bd12-44e5abb85c74	7147	0	7147	+	ctg4	50580	26613	33799	6889	7309	60
86edc8fa-b4bc-4401-bb07-18df2f4eaa65	6903	0	6903	-	ctg7	44000	35900	43012	6565	7230	60
f2b8345c-f4a0-4883-a2dd-47ef9e6025b7	6381	0	6378	-	ctg2	53145	5460	11861	6250	6466	60
cbfd69ef-bcfa-4878-a948-3098d0532aec	4305	0	4305	+	ctg16	33353	2500	6844	4228	4370	58
bee1738b-35cf-466c-88bf-494c97eb5f68	15702	0	15667	-	ctg6	46404	3474	19387	14266	16339	60
0f1427ff-7c0f-4f6b-9399-120362086250	4345	0	4345	-	ctg8	40765	7573	11948	4282	4397	60
2597e07c-2c94-437a-984d-5cadfbda1965	15216	0	15215	+	ctg8	40765	11523	26935	14828	15568	60
4f41d4d2-1d59-488e-b1ac-43f35b05237e	16013	0	16013	+	ctg4	50580	22235	38288	15677	16222	60
01ef4d9f-3efb-4fbd-821a-3c3d6c273594	9480	0	9164	-	ctg9	40270	25227	34614	8558	9574	60
5003af96-6ecd-4136-80f7-52b30c7ac273	33306	766	33305	+	ctg14	33598	0	32823	31360	33410	60
2a7bbaee-f7f4-4a6e-a1b1-4c6cf3eb5941	5924	0	5923	+	ctg5	46769	2457	8407	5829	5996	60
98a98924-0ddb-44df-b82a-5b61d954616d	9020	0	9020	+	ctg20	23283	2217	11361	8246	9330	58
7cb1544c-06ba-4203-9b53-73ad14058683	16844	1	16844	+	ctg2	53145	12962	30274	16430	17490	60
40d7a942-c219-4961-a89c-8096a3909544	6224	3	6224	+	ctg2	53145	30293	36744	6026	6535	60
6fc1eac4-aa85-4484-8625-21844a3c4945	5802	66	5801	-	ctg6	46404	18317	24148	5552	5907	60
5a95a475-9d40-470a-9fc7-425c3037b8ea	8849	0	8847	-	ctg1	54221	2353	11351	8035	9171	38
908b196b-74f2-42ca-9523-2aa581ecf945	5897	1	5867	+	ctg2	53145	15985	21875	5775	5931	60
7df49048-62fa-45a8-8e1c-94c768c68948	4689	1	4689	-	ctg6	46404	319	5085	4613	4796	60
9cb51948-65f5-43dc-94ba-3957f28cabd3	4197	0	4197	+	ctg10	38984	23430	27631	4136	4241	60
01d8b53b-7e8b-400f-b477-fea2aa9c8278	5858	0	5858	-	ctg6	46404	11293	17215	5614	6013	60
6fa08233-3d82-453a-b8e3-686b051b12aa	9372	0	9372	-	ctg3	51079	20699	30206	9031	9636	60
8831a1ac-cd4a-41b3-90a5-63ab53a63483	12314	1	12313	-	ctg2	53145	28409	40926	11346	12802	60
dcd458eb-e343-4aec-b94e-dff260689620	8251	0	8250	-	ctg6	46404	21983	30273	7997	8411	60
4f757116-8068-4882-b67f-5c48856c89c6	4332	89	4331	+	ctg4	50580	26531	30843	4074	4357	15
8a5a4895-1669-4af4-aeaf-18bf546fb4e8	4925	0	4924	+	ctg8	40765	35736	40750	4754	5074	52
0648c491-99cf-4da4-bffc-09037ef22488	4964	0	4962	-	ctg8	40765	35737	40750	4842	5059	60
6628c9a7-7323-4018-a2d2-18e9e18c55ec	6753	0	6744	-	ctg3	51079	1351	8243	6435	6983	60
af326409-1dd3-4cb5-84e4-b9387384abdc	5136	0	5136	-	ctg1	54221	30136	35320	4978	5240	60
799107e9-cb78-4690-abc3-ac222f0a994a	6431	0	6431	-	ctg7	44000	35064	41611	6178	6647	60
ba6c7a41-a51f-4673-bb57-3408e89115f0	4398	0	4398	-	ctg1	54221	47143	51551	4348	4428	60
71f0091d-fae6-4b83-9afc-95d6a006e90e	7532	0	7532	-	ctg14	33598	20231	27908	7141	7828	60
44128b80-1bcf-4bdd-bba3-c0c2acf85e17	7877	5	7871	+	ctg1	54221	26987	34935	7558	8095	60
673c11b4-0b77-4ca1-ab37-4e8fda78c348	22272	0	20430	+	ctg5	46769	26243	46769	20097	20692	60
4751620b-4e6b-4e33-ad18-46bd85d32c3d	4752	0	4748	-	ctg4	50580	2919	7727	4525	4893	27
0d9f5f29-5f72-4575-8c7e-2f86a8bb0bd3	5765	0	5765	+	ctg4	50580	40001	45837	5655	5878	60
83f8adcd-65fc-4f65-a596-399943a86814	7169	0	7168	-	ctg5	46769	20007	27216	7064	7252	60
b058ab3a-522f-411e-bf5f-eb4063dab359	8539	0	8539	+	ctg9	40270	1447	10039	8381	8668	60
98328be6-f412-4341-9d34-4c7fc301cba9	13015	3	13014	-	ctg6	46404	2941	16101	12922	13203	60
4e8b9fdb-d4ae-4e9f-a859-32855556e2c3	5203	0	5202	+	ctg12	36000	26567	31782	5097	5264	60
ecf9605c-9ad3-4d66-b6c5-cb9520d12e3f	4734	0	4732	+	ctg9	40270	30740	35502	4646	4798	60
06147a6e-a5c6-4489-b83a-6459cac9b130	5824	0	5824	-	ctg8	40765	27499	33427	5539	6034	60
4a0b095d-1bd9-4bc1-81cf-05589e631130	4573	4	4572	-	ctg18	31059	7609	12245	4428	4688	39
0d36eb98-d664-4a6b-946f-0f0b633ed971	4182	0	4182	+	ctg9	40270	5331	9562	4062	4272	31
4ef63a6f-373b-4e25-8e18-666e7aa7a5ba	6875	66	6875	+	ctg1	54221	32876	39756	6199	7041	4
e7d8df37-77b8-4de3-84ce-de52c30b7dc6	5764	0	5757	+	ctg6	46404	28079	33966	5487	5979	60
268c4497-03ea-4ede-aa03-58eb5629da70	5767	1	5732	-	ctg11	37006	23017	28843	5566	5882	60
fd2ae3b4-8d65-4931-97e1-054450282e03	5444	0	5442	+	ctg19	25626	18625	24259	5096	5758	13
5e0b8b9e-959f-499d-b4ab-ed0ca274673b	15406	0	15383	-	ctg1	54221	13698	29330	13963	15971	60
0c45bc83-7368-4f52-a552-8ecfa2a70480	4083	0	4083	+	ctg4	50580	28787	32919	3936	4191	1
7021da8d-8494-4df2-9da1-5ba9681ee498	7523	0	7522	-	ctg8	40765	11204	18758	7366	7624	60
d41bc449-6ccd-4ad3-8fb7-001cc24362ba	7102	1	7102	+	ctg2	53145	7570	14855	6523	7482	27
c11f211a-c2bb-42b4-8c15-9d040bba970b	10843	64	10843	-	ctg10	38984	4882	15738	10428	11014	60
1c07ab8c-f2c8-41db-be62-4845ea45706e	4798	0	4797	-	ctg13	34010	19773	24585	4720	4854	60
13a3e543-8f6f-4e97-b047-c9ba34671e06	11587	0	11580	+	ctg14	33598	18896	30543	11435	11715	60
c58aeaad-40c4-41de-926a-01cba23acc2e	5000	0	5000	-	ctg1	54221	2044	7077	4916	5061	60
a02421cc-5ded-4299-8e83-a06f73b9d741	4403	0	4402	+	ctg5	46769	3812	8253	4350	4464	60
c3345815-0740-443f-9064-5907edeedd51	8868	0	8867	+	ctg3	51079	20034	29003	8715	9047	60
ab325f83-f412-4e5b-8793-8d42fe319342	7489	3	7489	+	ctg1	54221	11712	19285	7169	7704	60
2ee6ffec-348e-4117-b28d-055c67bbf211	4928	3	4927	-	ctg14	33598	20736	25661	4876	4956	60
746109f7-59e6-42f1-9a0e-e3f8f58e3028	11145	0	11144	-	ctg3	51079	28112	39500	10242	11717	60
86016970-91bd-4e9a-9d0e-3697cbbdc819	6638	0	6626	+	ctg1	54221	27987	34820	6057	6995	1
7e9f7931-a30a-4296-88bd-44238700fb2a	5271	0	5271	+	ctg5	46769	39572	44862	5125	5372	60
e5f0bb77-b1e0-40fe-8551-c1a29e4e1cc6	3805	0	3799	-	ctg2	53145	20433	24292	3714	3901	13
84fafb95-e04a-4989-ae3e-3f82e313662e	5912	8	5912	-	ctg15	33594	9632	15570	5693	6038	60
5a1102cf-5ce1-427b-9fbc-31773a097c8e	9199	0	9193	+	ctg6	46404	32497	41817	8457	9526	60
77b01448-4911-4b28-898d-3e5b5023e44d	16172	372	16172	-	ctg21	22919	7032	22919	15452	16042	60
70f67741-f4d6-4fc5-9fa7-28ba6016bba0	7605	0	7605	-	ctg7	44000	29849	37506	7503	7701	60
71a3238e-3f7d-483c-b83e-b8176eb69d16	4466	0	4465	+	ctg13	34010	905	5388	4409	4508	60
7b54a765-970d-4165-b947-ed314e04e9bd	4706	0	4702	-	ctg12	36000	25996	30725	4573	4784	60
5396773e-e2bb-4347-8260-3603922126ef	23573	0	23572	-	ctg3	51079	8648	32412	23163	23938	60
602a282e-f254-44ba-ab03-6acfc819c249	5617	0	5616	+	ctg11	37006	5935	11647	5396	5795	60
5d9aada7-ddd6-4d1c-be61-487071b6b0f9	3876	1	3876	+	ctg15	33594	3225	7118	3825	3917	42
5b27afb4-778b-422c-8836-7f3c97e49a90	4897	1	4897	-	ctg19	25626	3564	8501	4856	4957	60
0bd53481-b950-4ba3-978e-afe64362d1e2	27796	0	27796	-	ctg15	33594	1959	32096	25219	30965	60
6ef00cac-5eee-465f-b462-019cf128b26f	5638	0	5638	+	ctg11	37006	20788	26470	5537	5738	60
115c0f35-eaf8-4e4a-8ff3-7c1c835e31bb	4821	1	4821	-	ctg3	51079	828	5691	4690	4917	60
178b6625-baff-441e-9f1d-6ddbd30bd6a1	12210	0	12209	-	ctg9	40270	23455	35775	11930	12426	60
3ec7bd74-195c-4bec-a837-b0ba9df354a1	8426	1	8408	-	ctg3	51079	3520	12091	7621	8771	37
934f1b1e-9371-4f24-90a6-b195cafe6247	12293	0	12273	+	ctg8	40765	3511	15958	11425	12778	60
aa1686a1-4d33-4608-a2d7-80c2d7d14b47	6646	60	6645	+	ctg15	33594	8982	15626	6117	6836	60
a65d3065-23fc-4501-a2fe-82128874df30	21279	0	21278	+	ctg1	54221	2140	23674	20710	21740	60
b847ea3b-1e60-4983-ab96-b0ccbee4ed1e	12817	0	12817	+	ctg7	44000	6233	19098	12669	12933	60
710f5cc5-abfd-4285-9d4f-8989ed9f0188	12993	2	12993	-	ctg2	53145	32909	46234	12132	13606	60
be4344ce-dd78-4cba-89cb-a23707c7079f	6975	0	6974	+	ctg2	53145	39282	46300	6873	7066	60
2678af31-0086-4cbb-9afd-f96bf51776f1	12547	258	12545	-	ctg2	53145	15018	27423	11957	12534	60
23ce7c8b-5843-471c-9fec-431ff8624fa4	5214	1	5214	-	ctg14	33598	5532	10791	5123	5290	60
aab24cd1-1a85-4d38-aa1e-821b5fae9ae7	12803	0	12783	-	ctg6	46404	9899	22782	12095	13197	60
95a702e8-d9f1-400c-b2ea-9c1496cbb74e	4447	0	4446	+	ctg21	22919	2963	7435	4228	4549	3
7b97d656-bac4-4058-9982-4346b902f081	5618	0	5617	+	ctg12	36000	21442	27062	5501	5691	60
fdf6c3f7-ea04-4cca-992d-ccf8a482880d	4056	0	4056	-	ctg21	22919	17791	21871	3964	4112	41
b517ba39-fb6e-4e9b-ac9b-795bbc502af3	4167	0	4167	-	ctg19	25626	19209	23389	4050	4234	27
54a72314-66bc-4efc-9125-fde2c7c06e5b	8710	0	8705	+	ctg5	46769	10494	19412	8435	9009	60
440955ed-8533-4141-ab9f-06e500eaaa6b	6189	9	6189	+	ctg3	51079	14972	21216	6015	6321	60
c8d4c680-ca9c-411c-9241-746aaf00ff1a	4301	0	4301	-	ctg2	53145	39002	43314	4243	4344	60
93aea26b-23a2-4963-98c7-c15049dc82f8	4718	66	4717	-	ctg13	34010	4676	9405	4467	4779	37
716f45ad-771d-46da-8874-e3079aedb278	7639	0	7639	+	ctg10	38984	14842	22577	7476	7810	60
ec7ba0c6-45c7-49d9-8212-da839b0a3534	3962	0	3948	+	ctg12	36000	22013	26000	3891	4009	40
966901af-1ff4-4f4f-b145-1d3713092da9	7812	0	7812	+	ctg7	44000	32246	40327	7226	8260	55
d2216bda-e408-483d-bd06-45d5ade3c7da	13413	4	13413	+	ctg10	38984	22594	36133	13098	13681	60
06a32fe8-5c98-4b03-9249-f5980db1dbde	3925	1	3925	-	ctg1	54221	13592	17525	3794	3992	1
18449767-0a4b-40c2-b9d5-863f6dac1e5e	5728	0	5727	-	ctg4	50580	14585	20358	5559	5834	60
abbf6ba1-442b-45e7-b6a6-fc3db145484a	11790	0	11698	-	ctg14	33598	14778	26708	11172	12131	60
65f75859-1ab0-47f9-b696-b96162acd1f9	10830	0	10826	+	ctg5	46769	15633	26481	10624	10948	60
6153bcd3-994b-47ea-a0d2-924462520917	6296	2	6295	+	ctg16	33353	15145	21478	6024	6422	60
b1c55e56-4317-4d0e-8ceb-d6e239945581	11300	0	11299	-	ctg15	33594	3595	15008	10461	11762	60
cb6b8449-b660-4479-976a-d93899753381	5219	0	5218	-	ctg12	36000	1200	6429	5107	5289	60
ec65342c-9769-491b-93fd-1533502cd602	8686	0	8686	+	ctg14	33598	24288	33159	8438	8979	60
29505612-b010-4824-9d93-c3bceb4aeaaf	9513	0	9512	-	ctg3	51079	6754	16301	9396	9613	60
c8f63cef-bdd5-453e-9826-64275d7e8da8	9544	0	9544	-	ctg8	40765	16581	26191	9328	9690	60
ec1f40c0-b56b-4aba-8309-f2f5e82548c4	8544	0	8544	+	ctg11	37006	9628	18218	8187	8747	60
d05eb7f9-5bf9-4e5c-8b50-be828aae4b2a	3962	0	3961	-	ctg9	40270	14059	18043	3885	4014	32
98ab5e06-b64f-4d3f-a33d-cf160772b087	7228	0	7227	+	ctg2	53145	21268	28576	6952	7415	60
1c8cfa5f-ba13-43a4-87e7-7e90ddcda2a7	8683	0	8682	-	ctg6	46404	6792	15641	8081	8991	60
2428d4c3-e336-4d30-8992-83e6636e3518	3487	0	3487	+	ctg21	22919	15107	18606	3442	3519	10
1cef44e5-9967-4831-9e14-bae59ce9532c	18946	0	18945	+	ctg1	54221	3697	22827	18364	19345	60
7423e8a9-9c3a-4910-ac88-98025e81d20d	14036	0	14036	+	ctg1	54221	6770	21016	13560	14423	60
5dd675ae-ab26-4525-b5d7-baf39343b53d	7067	0	7067	+	ctg1	54221	38587	45687	6868	7200	60
b74c3e65-65c2-4595-9656-275d21a69bc4	6411	14	6411	+	ctg3	51079	40424	46922	6185	6591	60
a74e9b02-2f43-4c54-8f0b-26f1a147fff3	10821	0	10821	+	ctg17	31663	3624	14701	10090	11315	60
822964ce-6bd4-4b3d-9a29-5a305ff979ed	4144	0	4144	+	ctg10	38984	15137	19311	4058	4211	41
288a68d3-4fd1-4165-9aa0-3ec85243053e	8242	52	8241	-	ctg12	36000	17922	26164	7609	8411	60
c69e8e97-cc4d-4ec3-8643-8976668c3c75	4426	0	4426	-	ctg2	53145	23660	28087	4270	4516	39
d3011eca-a5d6-4be3-b6da-b58afbdbf125	8602	0	8602	+	ctg14	33598	2629	11287	8351	8756	60
1030ed96-ffb7-4f9a-92cc-fdf436e08c90	3711	0	3710	-	ctg3	51079	13869	17615	3641	3773	5
b57d7459-0cf2-4bdf-8388-bf0fc8f1f378	4579	0	4579	+	ctg18	31059	17908	22512	4529	4637	60
664d89fa-caab-4eaf-9479-120219b334df	3796	0	3795	-	ctg20	23283	2821	6641	3729	3847	19
83324c85-1350-4485-83a7-ac289f019c14	7597	0	7596	-	ctg12	36000	18498	26160	7038	7812	51
728e248f-2e56-4c3c-b4a3-7bd55e33fcba	4812	0	4812	-	ctg5	46769	37568	42439	4684	4931	60
bee1ba5b-2ce1-41e6-b7f0-c17a2d3c0230	9991	7	9991	-	ctg2	53145	6097	16192	9019	10373	60
79d908b2-e83a-4581-8ad9-91370fea34da	6555	4	6555	-	ctg4	50580	41357	48011	6355	6717	60
974a30f4-4e45-454f-9781-05cc20ea16a5	8775	6	8775	+	ctg7	44000	22808	31669	8335	9012	60
b6584a62-8855-4017-9858-00653e9dec11	7375	0	7375	-	ctg15	33594	23134	30531	6738	7598	35
e1123cbc-9c56-41eb-adb7-9ab9997a9864	4282	0	4281	+	ctg7	44000	21977	26273	4219	4327	60
a4b95807-9e5a-4c98-9fbd-433b29561d3a	6303	0	6303	-	ctg6	46404	27324	33670	6194	6390	60
7a643ecf-6406-4053-a718-e283c30ff35a	5871	0	5869	-	ctg9	40270	26109	32101	5682	6051	60
67228d14-1b8d-4348-918d-d34f97fe7e55	5467	0	5467	-	ctg3	51079	39885	45389	5350	5556	60
e6d8cb08-a9e9-4313-ad30-93e4f8cc5564	4488	0	4487	+	ctg6	46404	37008	41545	4342	4590	41
42219ec8-4b83-40ec-9a1f-448b6dce5de5	13572	660	13570	+	ctg20	23283	0	13033	12262	13301	60
5e2329bb-22a1-4bb4-a7a0-5539ac9ad297	5890	0	5886	+	ctg3	51079	24830	30814	5535	6122	37
64ab71ab-c092-426c-9528-467f583ec900	6945	3	6944	+	ctg6	46404	30211	37180	6796	7036	60
778b808c-1479-486b-9d79-59aa7e981734	16230	0	16221	+	ctg18	31059	8231	24816	15390	16879	60
8e81a679-7669-4e6f-830e-312c4e0e6a64	3954	0	3953	+	ctg12	36000	10958	14945	3843	4026	17
65b7fdf1-4109-4c21-a7aa-0714603873b2	7974	0	7974	+	ctg8	40765	17200	25240	7772	8119	60
13684725-4836-4432-a9d5-cfcc1514b7d3	4555	0	4554	-	ctg6	46404	31297	35882	4413	4644	57
0f00e361-18e1-4291-a37d-be88da01274c	5187	4	5187	-	ctg4	50580	33666	38895	5024	5278	60
55481c29-101d-4336-bae0-a43b5c4c54b0	3607	1	3607	-	ctg11	37006	13839	17439	3543	3634	14
baa39b82-5941-43e1-9561-78fa2a7b0366	13224	0	13219	-	ctg8	40765	6042	19501	12101	13740	60
36ce10cd-f459-4385-b49c-4ccfcf0f584e	4202	1	4202	-	ctg8	40765	28592	32867	4110	4310	42
016d2d29-e41c-4b22-946c-78a2ddaa6763	4189	0	4188	-	ctg14	33598	2331	6542	4125	4238	55
9beb3409-d406-4c0c-a238-1f8145ab5690	4377	1	4375	+	ctg9	40270	9423	13842	4318	4441	60
c5f70b2b-efb7-4ecc-8a22-6bc769435e0e	7293	0	7292	+	ctg14	33598	20720	28076	6957	7488	60
4d5c191e-922f-41b2-9bf1-6bf70465f7ca	9628	0	9588	-	ctg5	46769	31686	41373	9259	9806	60
0814be42-3a84-4ec8-acc7-e89918586014	13055	0	13055	+	ctg11	37006	9774	22955	12351	13450	60
a3fdcf8c-0ce3-4b69-b6d6-468c764f4702	9495	0	9493	-	ctg20	23283	2575	12141	9404	9610	60
47ba8678-91ac-4efa-8951-0bc8645a9533	4249	0	4244	-	ctg16	33353	21556	25801	4199	4273	60
c601effd-ae3c-4a58-83cc-0a1c25f0def2	3890	0	3890	+	ctg17	31663	11001	14925	3804	3957	22
b61b3d42-8296-4428-8bdf-7f28d3755c71	6217	0	6217	-	ctg2	53145	45884	52131	6157	6278	60
e019048c-83ad-41eb-ab5d-fcbf1977bd24	5009	1	5009	+	ctg4	50580	3555	8611	4852	5113	60
6ee3610a-3ec3-4d37-b745-a5d58052b917	4709	0	4706	+	ctg11	37006	4652	9411	4488	4839	19
a6995240-16e5-45b5-af75-f126e4832a0e	8065	0	8065	+	ctg6	46404	10358	18409	7297	8367	32
3a3f965e-17d9-4c75-a7be-2c8a5effc790	9673	0	9673	+	ctg23	18714	5845	15661	9110	10020	60
4a5872b3-6b69-4f21-b747-817004b33525	4337	0	4337	+	ctg3	51079	14070	18426	4234	4401	48
28ffbc5b-4abb-418e-a8f3-3b1e67596286	4549	0	4548	-	ctg2	53145	35912	40501	4484	4609	60
535ca794-6ba7-40a7-b91e-d5e9157c4b03	14344	0	14343	+	ctg8	40765	24464	38885	14072	14567	60
fd6ad141-4b6a-4790-99eb-9082e2a624cf	4994	0	4994	+	ctg5	46769	24100	29112	4908	5056	60
00b2008b-ec72-44a9-a637-11b6506407ea	11363	0	11363	-	ctg5	46769	16466	27968	10943	11650	60
3ce424f9-d420-4c66-9b31-251a0745a921	4357	138	4356	+	ctg8	40765	0	4262	4143	4292	40
31ebcdcc-be50-41ca-9ca9-0fd408c57b15	28684	0	28683	-	ctg16	33353	2262	31089	28281	28999	60
282b7a39-da6b-4d2a-9b3f-7edc9cf9f1bd	15387	0	15386	-	ctg13	34010	2182	17869	14498	15976	60
5b53eae1-e0e9-4ae3-8405-bc39de83130a	8816	0	8816	+	ctg1	54221	34721	43558	8655	8911	60
c5507994-e173-4d39-a04a-c585c613404c	4493	0	4492	-	ctg20	23283	11604	16186	4315	4647	15
5e8856b5-cf93-4d1f-b927-f0828ffa64e7	10543	0	10108	-	ctg8	40765	15718	26032	9651	10464	60
bcc944f4-1d41-4d4e-a6c0-ded09fd646bc	25203	0	25203	+	ctg7	44000	12887	38516	23776	26120	60
e699373f-7a28-4331-ab33-deed88f2552a	15863	21	15863	+	ctg2	53145	34441	50545	14348	16451	60
f8a1fd41-6f61-4301-a432-d8bedb915415	9481	0	9480	-	ctg17	31663	10525	20154	9048	9759	60
5b6764a7-4d69-47cd-af61-492755a4a3e4	8469	0	8468	+	ctg14	33598	12805	21460	8027	8807	60
be56bf20-f0e9-41b5-b9ed-562fb0af9dfc	5619	71	5619	+	ctg4	50580	40689	46355	5166	5780	17
742c01c1-1885-487a-9000-913380188395	7223	0	7213	+	ctg10	38984	2968	10221	7095	7303	60
d135cc82-47e4-48bf-9dbb-31f2d57be21f	4016	95	4015	-	ctg12	36000	2981	6867	3741	3971	6
24f1cf89-518e-4eb0-89c3-0c1c048a1c46	17862	1	17859	-	ctg8	40765	5569	23582	16491	18413	60
39195a3b-aec4-4e10-9b86-2d2391658d66	7922	0	7921	-	ctg7	44000	10356	18340	7776	8041	60
1be2f5cd-c334-4916-ac48-642945dd497e	8569	1	8569	-	ctg4	50580	11121	19706	8405	8666	60
d5f95e1a-6df0-43ca-83fc-924e575d2e37	15281	0	15278	-	ctg4	50580	12496	27946	14705	15694	60
86c424b1-f7d3-4deb-a7c4-1965d2f1e74e	7244	0	7244	+	ctg3	51079	38481	45841	6992	7446	60
2a9f2909-1bf1-487c-ba06-3a4be55babd4	11030	11	11030	-	ctg4	50580	1238	12468	10657	11385	60
43537c6c-4bfb-41d2-ac86-c5b91c04b9f1	6927	0	6927	-	ctg11	37006	28711	35767	6369	7199	14
420795a0-36c6-4c47-bb51-c44c887e9ef1	5972	0	5972	+	ctg4	50580	4051	10138	5728	6163	60
8f888cc2-81c1-434d-a78d-24cfe187fa3b	5690	0	5689	+	ctg10	38984	15845	21598	5488	5841	60
29f54fb2-e0d3-421d-bc77-8174291fabfa	10872	0	10869	-	ctg21	22919	7333	18445	10453	11293	60
6b700e0c-6c08-4b21-aaf0-dea2254e83d6	5545	1	5545	-	ctg12	36000	27612	33228	5380	5673	60
83574bc5-b2aa-4c24-a229-3bd2d9a3eed4	7635	0	7635	-	ctg2	53145	42672	50455	7255	7920	60
fe753d8d-2a1f-49a7-b7a7-8189a4d37410	6863	65	6862	+	ctg2	53145	40106	46930	6666	6882	60
1920fd94-3285-41ec-b5f3-6341dbdcc534	6926	8	6925	-	ctg11	37006	5922	12883	6498	7154	60
775f1e34-0197-4558-8e02-243d183dd4fe	7104	0	7103	+	ctg3	51079	39634	46750	6957	7194	60
68707b0d-d9e7-4ed9-bf78-a2db58a273bc	7257	0	7257	+	ctg13	34010	18989	26289	7140	7364	60
fcc81d77-dad9-442d-bd35-11e448d70960	21399	0	21399	-	ctg1	54221	6879	28449	20956	21759	60
444c0f95-5227-4407-95c8-532a7845c46e	10003	0	10003	+	ctg4	50580	8234	18318	9723	10204	60
e28986cf-3be1-4a07-b4c5-c07b889d6f1b	11370	63	11370	+	ctg6	46404	16273	27887	10408	11924	60
7c289096-6320-4312-99e3-8d186de3fe55	11573	0	11572	+	ctg2	53145	6027	17802	10977	11958	60
3b63769d-3e93-42c4-840c-1156c87f5e1c	4231	1	4230	+	ctg5	46769	29034	33314	4118	4337	34
7ee9bc6b-3c70-45aa-b1a7-7136c516787c	11287	1	11287	-	ctg19	25626	8656	19980	11132	11422	60
b7c584e8-7d00-4204-8dcc-163789ae2109	4082	0	4082	-	ctg19	25626	838	4935	4006	4149	45
8e20d5c5-a164-4f2f-8849-f649efb461b8	3971	0	3971	+	ctg7	44000	36874	40875	3912	4026	38
e28d5755-a66f-4e6b-a786-65bbe723e162	5484	6	5484	+	ctg3	51079	16562	22209	5222	5718	38
32c9af46-2194-4b97-bd75-640d6e2edbdd	9211	0	9211	-	ctg7	44000	30855	40167	8857	9441	60
6a71ecbb-e284-41e7-9b63-29c5ed00b422	12331	0	12326	-	ctg9	40270	11699	24115	11810	12654	60
9585ae20-c368-49d6-96cf-c61e1bb2f942	15396	0	15396	-	ctg11	37006	3852	19436	15061	15719	60
01b9d3e4-9047-461d-921f-1d5b28292c42	5818	0	5818	-	ctg8	40765	8026	13865	5718	5887	60
8cf797b8-a74a-4542-bd94-db8b5a11644d	9133	0	9133	-	ctg7	44000	1614	10833	9024	9258	60
6b3a7b49-6493-427d-8a9b-f2b8473e2120	18680	0	18653	-	ctg1	54221	5897	24922	16819	19492	60
ddbc53df-fd84-4d9f-96c7-a221baacad32	8492	0	8491	-	ctg13	34010	1153	9776	7654	8886	12
3b47210b-9736-45dd-bff4-a80be1133479	3727	0	3727	-	ctg2	53145	8396	12151	3660	3785	5
78d6e38e-57ab-435c-aeed-7c88cc0628e5	11456	2	11455	-	ctg3	51079	3437	15032	10463	11921	60
175e6c11-9327-4163-8d28-7e49d7dcac5d	6263	0	6263	+	ctg7	44000	12147	18459	6167	6345	60
5ed3b860-97c4-4b4b-9be2-fbf24a0194a0	8679	0	8679	-	ctg16	33353	21995	30765	8521	8836	60
e25fab67-a304-4ac8-aae9-945677d5682c	6623	0	6623	+	ctg21	22919	14636	21335	6402	6787	60
6fdefd65-a1ff-4660-9863-a0a3f1275cb4	4908	1	4908	+	ctg15	33594	10096	15011	4670	5054	34
41cf2de8-35d5-4dfe-9a3f-876055aa96dd	9887	0	9883	+	ctg17	31663	3214	13131	9739	9999	60
46a18ade-00a0-4384-823f-5093bcb60f21	5096	0	5094	-	ctg9	40270	12404	17568	4821	5261	43
a1b9a2cf-8955-4f75-ac70-811cb457922b	5248	2	5248	-	ctg12	36000	24043	29417	4942	5472	14
ff190eae-6bfd-41bd-a73f-40da8c63e5bd	11248	0	11245	-	ctg4	50580	17168	28546	10490	11661	60
ab810f3e-9e6d-4833-925c-89166e034f71	4231	0	4230	-	ctg8	40765	35386	39580	4131	4263	56
10bf8fbd-62c4-4b29-ab21-f1733df1de1f	7792	0	7791	+	ctg8	40765	16629	24450	7600	7903	60
f816841a-bc75-426e-b636-7580a738aaad	9022	17	8947	+	ctg2	53145	38735	48008	8221	9442	58
9bfb283b-bf74-419e-89c7-4c7df292f33e	31980	0	31980	+	ctg2	53145	5970	38297	30664	32843	60
3c2182d0-1bfc-40cd-a526-69c4fe713e6b	8140	0	8140	-	ctg7	44000	15494	23708	7980	8267	60
18d77474-4739-4363-bfbd-412fda03be3b	11334	0	11294	+	ctg5	46769	35396	46711	11036	11442	60
71c4a1c2-91a9-4bc6-ab0e-f79dfe7422de	4690	71	4689	-	ctg3	51079	16254	20852	4371	4747	30
ff31db59-b49c-467b-b979-28a7b5102438	6751	0	6750	+	ctg14	33598	2421	9228	6475	6913	60
70fc175c-ef91-4351-b079-57745492a296	4190	0	4188	+	ctg7	44000	16644	20860	4084	4265	34
73fd1925-650d-4e85-bf7c-29e48d392a0f	4461	0	4461	+	ctg20	23283	3769	8207	4369	4489	60
d4a0fb08-70fb-4fe3-9e0c-0e72397d5637	3933	0	3932	+	ctg7	44000	16893	20829	3857	3979	35
145d978e-132f-4907-86fd-94242b93300c	16134	0	16133	-	ctg16	33353	1610	17911	15530	16556	60
5e03f357-2518-4719-8513-dedda887b525	4015	0	4015	+	ctg2	53145	14237	18299	3974	4076	46
abdb4adc-e7a5-45f4-b47f-32f06796668a	11599	35	11590	-	ctg9	40270	23358	35226	10502	12136	60
4d8c02c9-a186-4724-ad03-623632c4c46a	4309	1	4299	+	ctg12	36000	22857	27210	4232	4384	58
daa7ba4a-e5b0-4ca6-9664-049333bb1b05	14761	0	14717	+	ctg6	46404	27390	42359	14410	15084	60
fd1aa5ae-3dc3-4036-9942-d62a72c43b24	7502	0	7501	-	ctg8	40765	21651	29227	7386	7621	60
c16b87ba-ab4b-4f96-bff7-3f27b535008f	16196	12	16195	-	ctg4	50580	29797	46283	14781	16869	60
a06e82c3-23d7-4918-ad17-8e0b14160a14	5071	0	5070	+	ctg1	54221	11847	16931	4922	5144	60
e5275f37-2c66-447c-9b80-40a232c18722	15694	0	15693	-	ctg15	33594	14303	30123	15032	16104	60
a1b882b2-cad2-4d18-a735-cd2e34195d30	6908	17	6897	+	ctg20	23283	9721	16728	6385	7188	60
a75c1b93-61ff-444d-af81-369c4b438592	9302	5	9302	-	ctg15	33594	6463	15903	8776	9634	60
35ba2ec1-4ab8-4b9f-87d0-386025954256	6343	0	6342	-	ctg10	38984	29711	36083	6201	6423	60
112d47ff-d0b9-4615-ac10-8a37472f9b00	6493	0	6492	+	ctg1	54221	19474	25983	6429	6539	60
743eae09-2947-48fa-8f53-95df8eb557bc	7572	0	7571	+	ctg15	33594	4531	12121	6969	7726	18
65c31918-7b8a-4122-a228-78a8bd536be2	7871	14	7871	-	ctg13	34010	12811	20686	7703	7942	60
0acc6851-7064-41be-96f5-3d392cd68292	5743	0	5743	+	ctg3	51079	11991	17961	5614	6033	60
9acbd35a-42de-4e12-aced-25948040e5b2	30238	0	30237	+	ctg3	51079	5873	36535	29493	30959	60
ebfbd244-a546-4cd1-bdf6-af8ab83993a0	15105	1	14701	+	ctg12	36000	9160	24066	13606	15239	60
17bce011-f356-40a7-b0d4-32e32bafed3b	26610	1	26610	-	ctg3	51079	4759	32525	24331	28436	60
e3e34c41-5e80-4e98-a6d2-c78492f69a7c	8308	0	8049	+	ctg11	37006	10329	18436	7838	8195	60
780550b2-1c4e-496c-abf4-7c3b3bebc19a	6943	0	6943	-	ctg2	53145	15282	22293	6708	7101	60
e6a7708b-af9c-4bc0-b57f-8f9ed24e393d	6181	7	6181	-	ctg18	31059	8693	15062	5898	6496	60
bffc21bf-37a0-4c95-a11b-e4f3ba6988cb	11970	0	11969	+	ctg5	46769	12305	24533	10831	12522	60
64df45d3-cc03-4628-805c-d7857e20451b	12107	1	12107	-	ctg3	51079	31962	44144	11915	12282	60
502e06ca-5b42-4428-9194-9496e39e38de	5717	0	5712	+	ctg2	53145	9509	15302	5571	5853	60
c14698ea-77ba-45dd-ad5d-a1c874272d68	5503	0	5502	+	ctg4	50580	9570	15089	5431	5551	60
bc22b80f-7c13-4e26-8629-dd273b5f0363	8005	1	8004	-	ctg4	50580	33183	41214	7372	8216	60
da236111-ff51-4c65-8f55-c39b7b5add60	4797	1	4797	-	ctg9	40270	16194	21011	4719	4845	60
eb886683-16d5-4b27-acdb-38b48efeeeaf	3897	0	3897	+	ctg7	44000	12073	16012	3811	3964	12
5dcc1eb6-8688-428e-b1d6-946000563e37	5008	0	5007	-	ctg15	33594	4654	9696	4844	5115	60
58ab2cbd-68cd-42cb-9179-f39120990187	4877	185	4876	-	ctg19	25626	20909	25626	4599	4764	60
1f001f2a-1d0c-493e-b968-09b629b3a33d	5241	0	5241	-	ctg6	46404	5957	11242	5026	5368	60
8d824227-c469-45a7-9f04-0affb513c4fd	3543	6	3543	+	ctg1	54221	7674	11242	3475	3595	3
d048abf2-f15a-42c6-a97b-5d38b922c054	17376	0	17376	-	ctg3	51079	28488	46072	15960	18005	60
31bacdec-d85b-47cd-8014-c07db60c92c3	4227	0	4223	+	ctg7	44000	15527	19806	4112	4314	28
a08e7407-fb3e-4f1c-82e4-804df125dad7	10809	1	10798	-	ctg2	53145	14683	25792	9732	11495	60
7aef17f4-cd8e-4f20-94ad-15b759cf3962	22582	9	22582	+	ctg10	38984	8909	31751	22073	23036	60
f0d722df-ff8f-4ad2-89b3-983c420a1aa7	6785	0	6784	+	ctg10	38984	15479	22267	6605	6882	60
ca928788-a5e5-425a-8fb8-6a899ae01e2a	8697	0	8696	+	ctg18	31059	10734	19561	8370	8961	60
95b50c0c-f851-4d77-b8a8-f7bf628272f4	4694	86	4693	+	ctg8	40765	31397	36040	4463	4728	49
6d0fe7be-4e3c-4eb8-a45b-90e728803920	5344	0	5341	+	ctg4	50580	28486	33942	5050	5545	42
57ac9fa0-cd58-44a1-86be-403c8ff230b3	3649	1	3649	+	ctg22	20118	1875	5564	3591	3709	14
53474e76-243e-4a1f-90c5-5fd849b9be2d	16020	0	15967	-	ctg18	31059	455	16614	15488	16335	60
0bca6578-0adc-4f20-92f1-91a2127252fb	4276	93	4275	-	ctg8	40765	11177	15373	4036	4267	20
3c5b2bfc-0494-41fd-9ed6-5ba1758d3ad3	14669	0	14668	-	ctg1	54221	897	15721	14181	15003	60
9b260b3d-52c6-4ca7-8fbf-c1071c144e84	3706	0	3706	+	ctg8	40765	979	4714	3670	3749	30
77b41a21-a517-4fba-9410-9b4bcb64ea5b	4627	4	4626	-	ctg7	44000	14193	18895	4490	4736	49
06f2e35a-885e-4b16-9702-49aa7dd37d8d	4158	0	4158	+	ctg7	44000	38926	43093	4060	4206	49
d0f378a2-d32d-45da-86b1-ab6c3bdc2b11	5377	0	5377	+	ctg3	51079	10890	16341	5274	5499	60
6010f691-7834-41ec-a0cd-6114f1bda951	31938	571	31166	-	ctg11	37006	6132	37006	29512	31320	60
442dc2ad-9222-449a-b7d7-6415ac4eb84b	5409	0	5409	+	ctg18	31059	20859	26349	5063	5624	31
464201b0-24c4-49f9-ab1f-a67539a0e759	6488	0	6487	-	ctg2	53145	28926	35470	6261	6636	60
11cf6d26-29b5-4305-8dda-a0abd736dba2	5158	0	5158	-	ctg1	54221	42474	47658	4987	5258	60
9163f9b4-bf17-43e4-9451-c2c9e8c5a4fd	8408	0	8408	+	ctg4	50580	31414	39839	8257	8507	60
3d49dab2-8622-4d6c-a5b7-75b89b8e0ddb	5264	9	5263	+	ctg18	31059	14904	20203	5126	5351	60
4c7b679d-6bb4-41fb-9c86-ceb8655d9326	6966	0	6966	-	ctg2	53145	15015	22013	6864	7041	60
0d822148-3028-4605-a176-106d81b7a3a9	3944	102	3760	-	ctg1	54221	26868	30560	3611	3714	15
e3425710-8b4e-431b-bce1-2dba39eb9ecb	18895	14	18894	+	ctg12	36000	11456	30533	18233	19333	60
2ba879f6-112a-4bc8-aafd-e1b21b8b05a2	12700	2	12700	+	ctg4	50580	1979	14756	12404	12887	60
3b1a0353-20b1-43fe-a158-8b76277bce87	24808	15	24808	-	ctg15	33594	7657	32777	23898	25453	60
1370cd24-a34e-4236-92b2-4c4485b06569	4249	0	4248	-	ctg15	33594	3369	7653	4109	4346	23
ea30ef13-c012-4e42-a222-d26ce399e5bc	6057	0	6056	-	ctg5	46769	37094	43204	5658	6234	25
974503e7-79f8-46f5-9560-2c677e2313b0	10769	0	10766	+	ctg13	34010	5517	16387	10464	10987	60
3e03ecc3-fa1f-49c8-8bf0-7ae3983f6464	6806	0	6806	-	ctg2	53145	14870	21726	6696	6906	60
82f9c26f-3041-4741-8325-21bee1b8a4ed	14672	0	14668	-	ctg1	54221	36937	51706	13342	15094	60
647b3c30-0748-4a13-8313-c2d67f58c37d	7405	1	7405	+	ctg16	33353	15686	23206	7234	7604	60
2fe73cd7-7f7b-4f95-9f85-eab3a45f29c2	16996	0	16996	-	ctg3	51079	25009	42317	15678	17776	60
15faf247-cd8a-4d8a-99df-8eb8c70a47c7	9381	10	9380	+	ctg1	54221	40381	49816	8515	9703	60
cf144c8c-7720-42d1-9487-471ded0f1c3c	11275	0	11272	+	ctg18	31059	2687	14575	10222	12155	60
068cef17-a4f0-4bfd-975b-344d34a4d198	4269	0	4268	+	ctg8	40765	30804	35090	4222	4315	60
1a72cc63-82b1-4610-9dfa-8f0a511cf048	5485	0	5485	+	ctg1	54221	18785	24300	5341	5572	60
75456166-1bd9-4a1a-b406-329c3227141e	4596	0	4595	+	ctg9	40270	25698	30333	4337	4724	1
b7fe1a1a-432d-43f1-8512-9f6e08933770	9476	6	9476	-	ctg9	40270	5888	15627	8618	9975	60
cde629ef-106a-4fa5-85c8-ff11fa83aed1	5715	1	5715	+	ctg8	40765	3376	9181	5524	5873	60
174d0feb-3f61-4778-8385-2a1d6cfdb591	8028	0	8027	-	ctg7	44000	16311	24233	7723	8122	60
4420eca9-3e4b-4149-856b-eb7c5fd2765f	10983	0	10983	+	ctg2	53145	31249	42313	10697	11166	60
a0455ecc-d744-46f9-99d7-38f1dccd6266	4288	0	4288	+	ctg10	38984	21646	25969	4209	4355	57
d3306bfa-e5ee-4bfa-a31b-7edca0cafedf	3543	0	3542	+	ctg11	37006	1242	4808	3485	3589	7
960f98ba-58b0-432e-9ddb-84e29c17bc5a	7131	0	7130	+	ctg2	53145	41941	49136	7050	7239	60
179a9d06-dc42-4169-990c-b468d5a5cd2a	5353	0	5351	-	ctg8	40765	24648	30025	5278	5403	60
a7b49a51-7404-4387-b7c9-d2a3c89905a4	5606	0	5605	+	ctg3	51079	30816	36451	5517	5672	60
3f71d14a-0776-4ef5-bdfe-67c89c6df61e	7257	0	7257	+	ctg8	40765	7109	14383	7151	7330	60
0d76e990-9f56-4eb8-8166-3212cc7ddd95	5097	2	5097	-	ctg1	54221	23334	28441	4993	5144	60
8d374688-4e07-4894-8b22-300d796b6997	3788	0	3787	-	ctg22	20118	1537	5337	3737	3820	40
4da0e7a2-be62-4c6b-85e0-87d062da9617	4776	0	4776	+	ctg12	36000	13364	18228	4590	4918	49
a5943982-a719-40e8-85b8-33b3d86a538f	6218	0	6217	-	ctg12	36000	5798	12046	6047	6313	60
9c2de4e6-cbb8-46d0-87e0-54628d63b0e7	5969	0	5969	+	ctg4	50580	44029	50049	5769	6100	60
cd7c1acf-5c56-4808-ae29-9ce75c8739bf	23901	1151	23901	+	ctg12	36000	0	22870	22386	23044	60
9900a06f-9ee7-420d-b0c5-675e9c1d03ae	12083	0	12082	-	ctg6	46404	10406	22623	11762	12373	60
92f99edb-d08f-4834-a7f1-dc31c742e8f1	9923	0	9922	-	ctg1	54221	22328	32301	9746	10052	60
93582da3-aa13-4793-b91a-a3001401676c	6388	0	6385	+	ctg4	50580	29320	35942	6010	6749	57
bdb2266c-8645-4785-9184-845d4e7eb157	4482	0	4482	-	ctg4	50580	31443	35943	4344	4567	40
9998d1d8-3cc7-4fd2-a921-a818a19ad789	8960	0	8959	+	ctg17	31663	21533	30518	8855	9040	60
9307577b-b8cf-4f31-96e1-5f787407edf9	4357	1	4357	-	ctg13	34010	11161	15539	4320	4402	60
6d2d35b4-9b59-4405-aa6a-32cb5d204a09	6017	0	6016	+	ctg7	44000	9589	15641	5809	6131	60
6614055a-623b-4e95-a4b4-7d7546ccb20e	4405	0	4404	+	ctg4	50580	22375	26774	4264	4463	46
9373c1bb-2761-4227-9435-e775e887d2ba	4173	0	4173	-	ctg1	54221	16744	20928	3995	4261	2
b53dedec-cce7-4f0b-b80e-05982c3712d8	13569	3	13569	-	ctg1	54221	5853	19608	12767	14068	60
edadacb4-1c7b-41b5-8128-dd9cc2218fab	19538	10	19537	+	ctg7	44000	13405	33097	17848	20449	60
13eb158c-26c0-4d57-8cbb-3327fc744d53	10294	0	10290	-	ctg1	54221	6012	16825	9276	11088	41
fda01f85-dd59-41f0-8a03-737851cefd8a	4949	0	4949	-	ctg5	46769	11771	16739	4778	5048	60
685f5163-8a38-4c63-8148-8d0419a49066	8080	0	8079	+	ctg9	40270	5938	14245	7527	8536	60
13d94966-64c6-4790-99e2-2261d4f073c5	4198	0	4197	-	ctg9	40270	20997	25223	4113	4263	52
dfa5de2f-2b8a-423c-8ff0-eb2c9da4fc52	8734	0	8726	-	ctg6	46404	779	9629	8427	8971	60
e329812d-9bd1-4f1d-9654-7707b78c2fed	9654	3	9652	+	ctg4	50580	40080	49995	8713	10128	21
2a412e82-eb55-47d9-b8a2-9a724d2d2f41	7486	0	7486	+	ctg4	50580	14823	22329	7408	7556	60
4243fb87-8d91-401b-baf6-d8a3bd74dfc7	6906	0	6906	+	ctg2	53145	42246	49296	6673	7131	60
20372e26-7af4-4dc3-9b3f-081e80944183	10391	250	10391	+	ctg5	46769	2088	12298	9467	10481	60
7ae27e4e-1206-4474-9754-b3f9d23f8501	21563	0	21563	-	ctg14	33598	8099	29893	20769	22120	60
8c2642f1-4c5d-4f10-91dd-acce77b8d0fa	7069	0	7069	-	ctg2	53145	3274	10384	6968	7165	60
cab2ca5a-56e6-47d4-8c87-de0e60643477	4557	0	4556	+	ctg13	34010	3690	8278	4440	4645	56
cef9c919-1886-46d0-bdda-920e2f988870	13618	0	13616	-	ctg3	51079	18490	32440	12509	14214	60
e0cdea14-fdb8-47ac-b5a2-6f5b9f26fd7c	4461	0	4460	+	ctg7	44000	31073	35549	4332	4531	52
0768382c-bd5a-487d-ada4-0f413c50c53e	11611	3	11608	+	ctg3	51079	5259	16983	10974	12002	60
ec1b5c8c-6807-4e71-a0e4-5668bc7c91b4	7004	0	7003	+	ctg7	44000	26444	33497	6874	7114	60
45134f8a-1e49-4a55-aa4d-69b050e5b364	6936	0	6917	-	ctg7	44000	26444	33497	6796	7098	60
45202b00-21a0-47af-b16a-51f3bc271504	4050	0	4050	-	ctg14	33598	3209	7273	4011	4080	60
19d6114d-c427-4f11-868b-edb175b15de5	9109	8	9109	-	ctg17	31663	1997	11190	8682	9355	60
361e9fc5-4925-4e9c-9551-2178428a40a4	22516	0	21484	+	ctg10	38984	17393	38984	21089	21782	60
b0808640-f1f8-4437-9494-1fb5d347620c	5158	0	5157	-	ctg17	31663	14753	20071	4876	5426	13
81ff5c00-d00a-4e6d-9fec-e289859cb4af	7540	0	7540	+	ctg6	46404	21724	29360	7349	7706	60
16462861-7826-4c59-8b8a-edb2f8b35a9e	4241	18	4241	-	ctg4	50580	16883	21137	4116	4298	37
8ffd2b3b-6579-47b7-b69b-baabba1bb327	16338	0	16337	+	ctg6	46404	1055	17954	14825	17424	60
731af35f-9251-45e0-9a36-4d3b484c326e	8666	0	8666	-	ctg7	44000	23758	32519	8432	8859	60
835e6352-8c8c-4c66-8a8c-f3fd805af4eb	19857	0	19857	-	ctg2	53145	20890	41175	18053	20754	60
95881f75-5024-4865-b8e4-5b51019d0797	23760	0	23759	+	ctg6	46404	18727	42717	23140	24233	60
6ea19f70-8dfb-48aa-9eaa-c8b97a6f35e8	11923	1	11923	-	ctg7	44000	12242	24345	11021	12388	60
3b07bc2a-b350-409c-a428-884b9e9dcec5	18274	0	18274	-	ctg6	46404	14591	33323	16509	19221	60
171f18f4-927e-4c20-af34-a7ae5594ebc1	7367	16	7366	-	ctg11	37006	15503	22884	7060	7513	60
802aa676-5003-4353-a26f-ea03909b14c1	3302	0	3301	-	ctg11	37006	3888	7198	3267	3332	1
521f8a25-bcba-4d9f-8a41-acbb98f65647	3504	0	3500	-	ctg4	50580	43978	47493	3445	3538	12
df56febe-fc4f-409b-8498-35354b8bdd73	5176	0	5176	+	ctg5	46769	25760	30983	5098	5252	60
c8d8d5dc-2c2a-45e3-9407-6c77081e8b6c	7051	0	7050	-	ctg7	44000	16933	24019	6810	7189	60
a69e05e9-8b27-42e1-986d-98098cb9cbeb	6908	0	6908	+	ctg1	54221	46603	53565	6828	6999	60
406ca752-18cf-4337-b8d0-abb72f5d0df4	5380	0	5379	+	ctg14	33598	23019	28450	5267	5463	60
280816d2-c19f-44fe-bcc7-7c1117227ba8	6611	0	6610	+	ctg10	38984	14385	21134	6455	6790	60
928d9122-c117-4dbf-a08e-10bfe146075f	4537	0	4536	-	ctg7	44000	20079	24623	4468	4575	60
6f58a1b0-1893-4b02-b392-00a6d9200507	35162	1	34778	+	ctg9	40270	5334	40270	34415	35120	60
ac9d9f0f-97c3-447f-9cd8-be7ef200ee3d	3974	0	3973	+	ctg11	37006	7148	11174	3906	4052	22
24f1834f-ef60-45d8-a689-9b8eb76c4bbd	7981	0	7974	+	ctg14	33598	4113	12158	7619	8174	60
a34bcdff-2ff3-480e-92c6-aeb741270312	9429	0	9429	-	ctg16	33353	4491	14148	8806	9869	60
e30d7eca-f71b-47e2-bda5-45b792aa1803	8447	3	8446	+	ctg9	40270	31382	40006	7685	8855	42
601fa260-d213-4dd2-b862-ff3aed948f66	3805	0	3804	+	ctg12	36000	7070	10901	3759	3845	37
611e9572-19c3-4f1a-96b1-f470f4dfc637	23703	1	23702	-	ctg7	44000	687	24656	22877	24299	60
c0316f3b-fc34-45ed-b07d-9eae7d660995	3975	0	3973	+	ctg12	36000	27871	31870	3901	4023	39
af296ba2-1b30-4fb6-ad6d-31b61e5a7982	15801	0	15798	-	ctg7	44000	4594	20501	15477	16029	60
d10e4fa5-f7bc-4c29-a077-7d0a98c40cdc	10145	0	10145	+	ctg15	33594	2129	12406	9436	10504	60
96c0f40a-4ba7-458e-95e3-e377d63b1dd3	4053	1	4052	-	ctg1	54221	17190	21259	3969	4109	39
eca3fd08-135f-4adf-83ac-14e5d8c0220b	3969	0	3969	-	ctg9	40270	28136	32113	3890	4013	40
eae184e3-7f03-43c5-8195-8233ae596c9c	24004	0	24003	+	ctg12	36000	9737	34097	22823	24809	60
9f09446f-5e8b-4511-b742-0a2d896a3091	10773	25	10771	-	ctg10	38984	16630	27555	9961	11246	60
5fa42f45-97fa-4d43-b773-81ee0e65a7a5	6778	0	6551	-	ctg10	38984	6628	13221	6402	6642	60
20021ea6-fd4f-4a68-b9ad-c4ad3778cdab	4781	0	4781	-	ctg7	44000	31793	36569	4692	4836	60
bcf53023-1b59-44d2-818f-84db96a6dff6	10287	0	10272	-	ctg4	50580	9671	20116	9490	10673	60
10590f0f-e126-4fea-9ed3-4087ad5a86d1	11489	0	11488	-	ctg8	40765	2277	13869	11270	11696	60
f652228c-7ccb-4950-889a-a6c1c85e868e	13215	0	13214	+	ctg4	50580	13193	26521	12732	13530	60
bd10dacd-4ca9-4eb0-89be-60f8b8225dba	13277	68	13277	+	ctg3	51079	22098	35388	12985	13406	60
15369a73-3a35-4a32-926d-73fb081611cc	3580	0	3579	+	ctg22	20118	14093	17702	3515	3634	0
15369a73-3a35-4a32-926d-73fb081611cc	3580	0	3579	-	ctg9	40270	18870	22479	3515	3634	0
57b97f08-9f63-4d42-a5bc-927442577950	9519	0	9518	+	ctg11	37006	10493	20066	9340	9655	60
6573c9f5-e196-420e-a2ce-0e6176e09e70	5648	2	5648	+	ctg3	51079	17064	22753	5533	5737	60
2d9d7f39-de9a-4d7a-8967-7918cf1fea0c	5817	0	5816	-	ctg12	36000	4100	9982	5571	5978	60
ff7d5d02-dbba-4fbd-8ebe-2df5ae2cddd2	4445	0	4444	+	ctg8	40765	27369	31817	4368	4485	60
6d05f968-6d24-454e-a1ce-cad73b6266bb	5301	0	5300	-	ctg4	50580	14336	19657	5178	5379	60
02fc9049-f80c-4e6e-a01a-a2d026b04598	6884	0	6811	-	ctg11	37006	25914	32805	6669	6939	60
8a0555ae-f151-4b30-b812-207cd2f80fd1	3845	0	3845	+	ctg3	51079	37973	41846	3798	3893	33
fcb1b0c7-2358-45a5-922f-f7ec3354eb42	7178	0	7177	+	ctg8	40765	26638	33838	7023	7293	60
ffa7faa0-340b-4f6b-a4a0-58d17925f30b	14689	0	14668	+	ctg12	36000	10598	25371	14468	14879	60
2f77a801-788e-44d0-9866-743f48e05c28	3633	139	3633	+	ctg1	54221	26868	30376	3460	3525	21
c09bf0e5-a233-496d-9b27-28e2661cc6b3	6603	0	6603	+	ctg14	33598	11067	17737	6243	6819	60
8ed50b8d-116c-4988-9d8b-0084bbf3dc1d	11989	0	11982	+	ctg21	22919	1402	13631	11053	12626	60
d837a6d6-9c0b-4004-bdfd-f0b5da57f6da	6763	73	6762	+	ctg12	36000	5197	11924	6238	6856	59
5b3f15fc-bf6e-4923-9d7c-39a62e352146	4086	0	4085	+	ctg15	33594	12096	16202	4011	4139	48
6792d0fa-92c9-4d0b-ac32-f1ac3451c7c6	7906	0	7849	-	ctg1	54221	41682	49682	7238	8187	50
126328bf-6e79-41a0-983b-37a30f8b899a	4384	0	4383	-	ctg9	40270	27159	31529	4289	4437	60
e6d5a536-3150-4bfe-ac55-8a5120a4c7f1	5627	0	5626	+	ctg12	36000	15600	21240	5528	5692	60
4ddc8bb8-74ad-4e5e-ad77-215987673821	10195	0	10195	-	ctg8	40765	20321	30647	9290	10599	60
c4831116-04cb-4e8f-8a0a-6252b6912abb	10405	1	10405	-	ctg2	53145	37703	48317	9452	10957	60
3e4e13c3-ed6c-460f-8f60-53b5df407635	4147	0	4147	-	ctg14	33598	3129	7272	4045	4197	44
9c212122-c374-4871-94e1-898901784024	4777	0	4776	-	ctg15	33594	24514	29333	4597	4879	56
94389949-a768-4886-b731-821551be2a2a	4463	1	4450	-	ctg21	22919	12071	16536	4248	4576	6
91d0e22d-5fc6-446f-9fc3-89edc1067042	3659	1	3657	+	ctg19	25626	5228	8891	3593	3694	14
4a8a67b2-1a75-44a7-9dce-59eac37ada79	5287	0	5280	-	ctg3	51079	624	5909	5177	5338	60
343a39e5-c0a9-4ae1-a574-e040d09e4a0d	16369	5	16365	-	ctg10	38984	6253	22858	15138	17071	60
20dcd832-0c73-4815-a2b6-fa3d0d0897f9	3592	0	3592	+	ctg16	33353	27190	30792	3535	3633	22
4fce1638-b469-48b0-a009-49ad404069c8	3692	0	3682	-	ctg6	46404	675	4408	3612	3765	18
ed2fe8cf-8b4f-4dc2-987e-cf6327f87b19	5799	4	5789	-	ctg2	53145	37508	43381	5468	5988	40
3aea3dfe-a68f-4e9c-a55b-84e43c3ff430	16058	0	16057	+	ctg19	25626	5056	21191	15816	16257	60
d7cff9f0-85d6-4fb2-b5f9-66be919bb714	3780	4	3780	-	ctg4	50580	43510	47323	3693	3846	11
ded86eee-a948-4dc4-af41-7a7158caf3ac	4260	4	4260	-	ctg9	40270	28000	32282	4086	4351	4
b616a05d-c96f-4a82-8004-fc08fd8c0c77	14191	0	14176	-	ctg4	50580	1883	16277	13250	14669	60
50e7323c-43f9-4842-b14b-9bf6242e783d	32818	0	32818	-	ctg6	46404	11602	44603	32249	33264	60
502f3d03-799f-46b6-9cb0-7c6b94c582e4	14524	9	14524	-	ctg5	46769	31252	46099	13379	15282	60
772b85d7-9838-4103-9c56-0d69f4cf2db8	4478	0	4478	+	ctg10	38984	27730	32261	4315	4597	17
5629d61d-70a7-4cd7-85ba-0531f6dc593e	6916	0	6916	-	ctg6	46404	35271	42253	6768	7048	60
ee914530-9047-44e6-a469-e2b84ebdb8bc	6178	0	6177	+	ctg1	54221	17842	23999	6050	6241	60
7e79f0d3-74f4-4552-be1e-50ad93aab686	16057	0	16056	+	ctg12	36000	13648	30122	15073	16796	60
eb724c80-a24c-4ab6-bb26-f34d58ad7c1c	3671	0	3670	+	ctg3	51079	30454	34175	3569	3759	1
da64dadd-ec8c-4e22-b8ea-22200c75ce5f	9178	19	9178	-	ctg17	31663	11636	20839	8961	9285	60
8bbbf9b7-f9ad-4458-8a6a-8c7fcfdd30aa	16885	0	16885	+	ctg5	46769	24533	41531	16498	17179	60
ff42127b-dd09-4ea0-a90f-46191a0b3116	5621	0	5620	-	ctg7	44000	30415	36057	5554	5673	60
7346b175-c716-4979-8e3e-9571e2be88b8	6889	0	6888	-	ctg8	40765	16840	23768	6828	6951	60
44214a07-9542-4055-9fc5-ad93bc928dc8	7323	0	7322	-	ctg2	53145	13631	21034	7168	7463	60
91cad6c8-46d4-46df-875c-09d9ecf38e0b	10339	0	10338	+	ctg7	44000	13646	24047	10134	10495	60
a3e24ee7-db9e-43f1-be16-4796886f4cf1	6307	0	6074	+	ctg22	20118	13998	20118	6004	6151	60
7144d4a4-8954-4d31-aced-1aab6ed777cf	5326	2	5325	-	ctg22	20118	1373	6766	5202	5433	60
539dff10-f423-4b04-9734-60586e6c8d88	9425	0	9423	+	ctg4	50580	5491	14957	9128	9612	60
fae2a598-2f44-4914-9ce9-08779da3b547	10258	1	10258	-	ctg3	51079	22025	32395	9957	10478	60
53d952fb-09e1-4f6d-8e50-cb542dc0d7ea	7884	0	7883	+	ctg4	50580	16637	24541	7600	8013	60
c10a3968-75f3-412a-8a3f-be32a5432932	15619	0	15619	-	ctg8	40765	12023	27863	14955	16139	60
2c74277a-7f20-40de-87f1-bee6f11834d1	9922	0	9921	+	ctg5	46769	6385	16521	8966	10351	37
34dabeea-ea9d-46c7-884c-f6b81200283d	7859	0	7858	+	ctg17	31663	20198	28182	7449	8142	60
98ecf242-5246-4731-9416-329690eb827b	15090	12	15088	-	ctg8	40765	1647	16915	14643	15402	60
6be03ef1-47df-44f5-a78f-9998d932d671	20824	0	20824	-	ctg5	46769	5386	26338	20523	21086	60
73f2cdce-c2bc-419c-9dff-4113074db6e8	8825	0	8822	-	ctg7	44000	3947	12991	7945	9280	25
5f7b237d-8287-4bb0-8014-9989d3184d6e	6107	1	6107	-	ctg5	46769	20349	27355	5948	7081	60
743f82db-85b0-4013-9e48-edc1d826f3e4	8240	0	8240	-	ctg2	53145	39597	47975	7783	8541	60
1c6a5824-7c52-4404-839f-b089f4c8bdc4	4714	0	4714	-	ctg7	44000	3630	8404	4541	4846	32
76ef55cb-3c2c-4708-a2b5-3651c70f3d57	8725	0	8724	-	ctg3	51079	4668	13551	8336	9020	60
8e629eff-7e30-4690-b76b-020954d126ee	9262	14	9260	+	ctg16	33353	3559	12937	8933	9502	60
4a70566f-2b98-40c6-8246-4d9defc7d70c	8069	3	8069	+	ctg6	46404	9876	18034	7816	8275	60
9de501d2-dc81-4398-9d1e-81bba5bd2707	13331	0	13331	+	ctg18	31059	3836	17249	13141	13490	60
312fa086-2984-48af-a20e-6de3b86bbbc4	8191	1	8189	+	ctg9	40270	8347	16566	8066	8283	60
f3901b0c-f643-4caa-80a8-79085d26c077	28039	0	28038	-	ctg2	53145	20622	49317	25324	29468	60
34bc6316-6e1a-4b8b-8ccc-0ebc7a1563d5	8468	0	8467	-	ctg3	51079	4578	13100	8299	8597	60
0a5db9eb-44f5-4667-9a19-dab633e0a7d3	10597	8	10597	-	ctg18	31059	5527	16215	9629	10936	60
17735a5d-caed-47a9-a3bb-2c5c09a1948a	5498	10	5493	-	ctg16	33353	3256	8817	5272	5640	60
2c0af76b-9cb0-49eb-b420-433d0b096a57	4165	0	4162	+	ctg17	31663	14834	19012	4046	4223	35
018e6f7c-603d-41f7-b422-519adf80fbe6	7187	0	7182	+	ctg1	54221	42990	50209	7010	7296	60
bf121980-d178-4352-97b7-fc972360c6c0	4219	0	4219	+	ctg1	54221	18084	22287	4109	4265	56
e8890e5a-adf4-4e3e-b18d-c4ba8480f169	8359	18	8358	+	ctg4	50580	4598	13097	8025	8620	60
4a5e3e50-b3f6-486c-8bef-05ed28e9bb21	5724	0	5724	-	ctg7	44000	27989	33821	5604	5882	60
2dec695f-4ae9-4d8e-9392-0382849bd977	13269	2	13257	+	ctg18	31059	1881	15685	12001	14112	60
04802212-dc2f-45d2-b53e-9cc7e4824ae9	8534	0	8533	-	ctg14	33598	4787	13341	7810	8827	60
a45800f0-959a-4564-ad84-983a075e379a	7364	0	7363	+	ctg18	31059	23359	30750	7171	7479	60
7c95b7f8-fb10-4426-8abd-6d8c50268d8a	10563	0	10562	-	ctg1	54221	14774	25403	10310	10743	60
7f5fbfff-e896-47a0-997d-fdd5449745c6	11346	0	11289	-	ctg4	50580	8956	20318	11067	11460	60
8082f1e0-8a4d-4b85-8e8f-9636bbf2ec6e	6324	1	6321	+	ctg3	51079	19899	26344	5931	6589	60
393972d6-50b9-4c0c-8685-385251167adc	4373	2	4373	+	ctg12	36000	14994	19392	4238	4457	26
d7685004-2e3c-42b3-a4e2-6ec5951fb9f7	6919	7	6918	-	ctg3	51079	35927	42883	6747	7032	60
bdb2772e-dc82-4040-8fd7-de432105f37f	9117	2	9078	-	ctg2	53145	1	9195	8241	9459	58
d9330ce4-d6d4-47b2-8c1a-bd643cacb347	12807	0	12806	-	ctg1	54221	15439	28350	12384	13094	60
5c1b6d54-646e-4123-a799-d7fb6b68e946	4234	0	4232	-	ctg3	51079	41233	45482	4061	4336	21
290b8dcf-cd4c-4fa8-85e4-e5e6fe9c9a80	4934	0	4934	+	ctg3	51079	13685	18645	4885	4981	60
7ac5347b-1666-4d95-ac40-b2db7f6a7f02	4272	64	4272	+	ctg6	46404	20	4274	4146	4285	60
8541d789-09e4-4b3e-865f-bd22c8ac8e47	11506	0	11506	-	ctg15	33594	10235	21967	10586	11971	60
87440357-c88c-49dd-8611-d6042a11a66f	9198	0	9197	+	ctg8	40765	8688	17949	8369	9513	57
72b8c699-94a3-4686-8b34-35e7eafc853a	7505	10	7505	+	ctg9	40270	31023	38696	6930	7872	60
b0b27212-a04c-436d-9ee2-6980c751a475	16592	13	16592	-	ctg16	33353	13567	30214	16370	16750	60
15864849-b21e-48d0-b539-a11304864e43	25868	0	24658	-	ctg16	33353	0	24850	24128	25068	60
f39b0ad8-5a19-41c3-b657-922d4089e449	5369	0	5368	+	ctg4	50580	6190	11624	5303	5463	60
0f082808-0ddf-4371-9c17-9779e76c12bd	8516	0	8515	+	ctg2	53145	42764	51350	8328	8653	60
693a158b-ce15-417c-8f10-a5c5dc9a1b9a	5120	0	5120	+	ctg1	54221	17364	22490	5064	5159	60
f3c1b219-9353-40d4-bfd1-bbe401973faf	3723	0	3722	-	ctg9	40270	940	4679	3632	3780	7
d028f999-9e9d-4e33-b492-f8a448592059	7918	66	7918	+	ctg10	38984	14994	22931	7693	7997	60
4f1347ca-671d-4063-96ca-94f9187f8618	4417	2	4414	-	ctg7	44000	15218	19690	4199	4562	1
710a62ee-c9d7-4ae8-8108-bd393dd7253d	3775	167	3774	-	ctg1	54221	26946	30560	3519	3653	6
8e848956-229f-482f-b3ab-c3d3939c0605	5185	1	5185	-	ctg3	51079	29556	34812	5071	5294	60
371857a4-8230-4b6f-8639-8a0823376892	4420	5	4420	-	ctg4	50580	19696	24124	4176	4551	4
6783fe24-573b-4896-9196-bc6cebd4e1d6	6677	0	6671	+	ctg10	38984	31913	38775	6205	7010	60
df39f0bd-38fb-4b11-8ff8-b904adcf1ee9	17176	0	17176	+	ctg14	33598	14980	32315	16927	17456	60
54e1513f-1888-4428-8964-d134e831e376	5577	0	5576	-	ctg4	50580	8644	14268	5486	5664	60
1ce47967-a793-44da-ac98-635cbe9e03cb	7610	53	7595	+	ctg1	54221	2331	10062	6966	7924	60
a19cc677-12d5-4851-89cd-3d052c580904	4191	0	4191	+	ctg12	36000	18696	22946	4069	4306	15
e2271b86-7fed-4dfc-a4b1-32e068c9dd21	5264	0	5263	+	ctg19	25626	8988	14270	5199	5311	60
c4355e2c-92fd-408d-8563-b34a74ff917c	15665	9	15664	-	ctg4	50580	26785	42607	14413	16165	60
1853af1b-e7ae-4b84-9b02-29cf7df5a505	5383	0	5286	-	ctg23	18714	0	5383	5022	5471	54
136cc62f-7f20-42b3-abe4-8771de72c177	11477	6	11441	+	ctg11	37006	13595	25292	10442	11983	60
fb47a3f1-7d77-4177-8cb3-5bf055b52ecd	4463	0	4463	+	ctg9	40270	13962	18480	4388	4549	54
5b80c11b-0f57-4405-b8bc-e1040b3d4590	25136	0	25135	+	ctg16	33353	2699	28086	24269	25712	60
136a15e6-dadb-439b-ae93-cf0797f0fb65	27626	0	27625	-	ctg1	54221	13702	41476	27159	28000	60
e83ff890-940e-4520-a5fd-f46d585c1088	12633	0	12631	-	ctg9	40270	3019	15895	11588	13189	60
c24b2660-a7df-4dcd-b7c6-8ff90236680c	4352	0	4351	+	ctg9	40270	35692	40079	4231	4440	46
66f7957c-938c-4538-bbb8-cb3ab8ec0e07	5300	0	5299	-	ctg2	53145	15924	21267	5098	5428	60
210e1f61-c7ab-4308-919a-b363eadc6cd5	16246	20	16235	+	ctg8	40765	16456	33051	14757	16988	60
a3ac8674-87ec-4d09-b0d5-207189348385	6875	0	6875	+	ctg7	44000	5060	11974	6804	6944	60
e92ee9a7-054e-4e25-b68a-fda7bc4398d3	8774	0	8772	+	ctg20	23283	4843	13640	8574	8884	60
dc96785d-c0e0-4746-8362-c3efa8d99dde	9376	159	9376	-	ctg6	46404	10408	19752	8795	9514	60
b33dc817-53d9-47b9-9ab2-489cac99c073	5910	2	5907	+	ctg3	51079	5166	11155	5548	6137	56
7050b9bd-57b1-4ae3-a44d-f203636a609b	6465	3	6465	-	ctg7	44000	29664	36198	6252	6601	60
e1b68520-8e55-41bf-bf35-309692687422	8042	20	8016	-	ctg8	40765	14474	22535	7291	8348	60
638382ed-fa52-4018-89c6-ec47671575a3	8272	17	8271	+	ctg4	50580	14717	23319	7601	8773	60
8dc67693-8723-4c8b-bbfe-13f612467e49	15064	0	15063	-	ctg13	34010	2283	17413	14827	15260	60
06f0b2fc-5753-48bf-99cb-19ac716a2636	7351	0	7351	+	ctg5	46769	23766	31200	7212	7493	60
338621dd-9d96-44be-aea5-5407ebd3aca8	4721	0	4720	-	ctg9	40270	3187	7910	4649	4765	60
32376cee-a941-4aee-b820-c02ccc552f73	6029	0	6028	-	ctg9	40270	31409	37462	5960	6089	60
03a7ee7b-f261-4ccf-bb77-fdd80402d4c0	31120	592	31119	-	ctg5	46769	15480	46767	28880	31840	60
e44488c5-ebde-4355-8db4-4fe15ba7f897	13455	0	13455	+	ctg12	36000	14460	28061	13201	13696	60
562cd5c2-7842-47b4-8ee2-e487a67fbb3a	11292	0	11292	+	ctg1	54221	11582	22887	11084	11425	60
120baa25-a234-4eed-9dd2-0997cf6900d7	10863	66	10854	+	ctg14	33598	19351	30330	10289	11152	60
5f730551-c6df-4e65-8282-f8c861fc9341	8653	0	8652	+	ctg7	44000	3869	12614	8357	8863	60
d7819e2c-9b32-4995-bbb0-a094eadad304	5940	0	5940	-	ctg7	44000	12232	18188	5859	5997	60
8d5e85ef-6797-4321-a8bb-c7ff69e319e0	8669	0	8669	+	ctg6	46404	395	9154	8511	8841	60
3a0760b2-cc97-4e1a-b3fb-ce3a1b394ddf	8288	0	8288	-	ctg6	46404	394	9153	7983	8883	60
c957f15b-1522-4c16-ba57-25f9fbcb535e	9987	0	9642	+	ctg16	33353	23390	33201	9117	10005	60
64770739-9252-40cb-972d-9540564ee703	4591	0	4557	-	ctg17	31663	17147	21738	4439	4633	60
e28153f9-3492-492a-9c1b-44c18ba0170c	8362	0	8361	+	ctg9	40270	10	8518	7858	8700	60
6d4839c2-2af4-4c15-8232-17741d836013	7896	0	7895	-	ctg4	50580	9829	17760	7783	7969	60
93404d48-e26e-4795-b0b0-916fb5d0a2c9	17153	0	17148	-	ctg9	40270	7754	25189	15612	17866	60
e66668fc-78d6-4494-91aa-08459048d2e9	5110	0	5109	+	ctg16	33353	26942	32099	4945	5214	60
b434d427-3961-45c6-98dd-7a3ee736bb1b	6756	0	6755	-	ctg8	40765	18552	25349	6586	6882	60
d0c7fe01-a3ef-43f2-87da-45a209a7a334	14869	0	14867	+	ctg10	38984	7559	22675	13780	15539	60
7544492f-ad02-4165-93cc-4e5edd0d7ce7	5893	0	5892	-	ctg9	40270	12516	18455	5763	6001	60
ccae5b96-4c2c-49bb-a96f-34f8265d4df6	5949	12	5948	-	ctg9	40270	17322	23277	5852	5994	60
9397fb58-dc88-4abf-930b-c44fb1c52054	9605	0	9604	+	ctg14	33598	386	10042	9447	9724	60
d140175d-ed88-4ae8-a69d-fb1f22e9848d	5308	0	5307	+	ctg8	40765	5337	10705	5187	5413	60
d763258f-728a-4897-aafd-faa5da310d9a	5309	17	5309	-	ctg8	40765	5337	10705	5163	5407	60
fe92fa5a-73ed-418f-af11-2be3465d94be	4326	0	4326	+	ctg1	54221	26217	30563	4224	4384	50
a3575d2c-d71d-46ee-9d0d-b8b59ad31783	3504	0	3503	+	ctg6	46404	11156	14671	3448	3541	2
e65727b7-2109-484c-a4bb-a9613133b83f	4695	0	4694	+	ctg23	18714	7553	12260	4613	4745	60
478c2419-7304-4798-9b2f-d0e43b856261	6362	0	6361	-	ctg8	40765	9044	15450	6254	6449	60
5dda7311-bae9-47ce-8574-469571133992	4581	0	4580	-	ctg19	25626	11315	15906	4433	4662	40
f34f4ca8-b8ba-47fa-a1dd-9f0e5c66b9a1	4283	0	4283	-	ctg16	33353	21	4338	4205	4342	58
2473ab8e-3b51-479b-a2ca-cb69c4f419a6	7367	0	7367	+	ctg4	50580	35291	42737	7198	7515	60
b94035de-7f66-444f-a527-180f53ec8b2e	11876	0	11873	+	ctg4	50580	35610	47595	10914	12272	60
a035560d-ed2a-4b0b-8ffe-c6dd575e3f07	18954	0	18954	+	ctg15	33594	2014	21041	18652	19169	60
0fe1523b-9f0c-4771-990f-47e73f3263a5	18090	0	18090	+	ctg11	37006	14762	33162	17377	18657	60
988f10d9-164f-4c14-9b64-f0e133d829cc	7617	0	7616	-	ctg2	53145	39470	47189	7123	7902	60
7c2c8987-3787-463a-a775-ed2a3a934df0	9794	0	9794	+	ctg13	34010	4649	14436	9337	10000	60
ba7e2f1e-ebfc-4e34-9e64-98957105a358	16716	11	16715	-	ctg5	46769	7420	24586	15156	17752	60
04906849-3960-4d9e-99da-a082b43b1e1c	6002	0	6002	-	ctg7	44000	23732	29854	5830	6202	60
0855920b-07cc-4877-b9bb-e78591a210a5	6051	0	6050	+	ctg7	44000	23733	29854	5924	6167	60
e0c1da4c-1332-4ace-9ed3-4e9cbc566e6a	9202	0	9198	-	ctg13	34010	15782	25027	9008	9328	60
5745fe24-cc9f-441e-828d-f5029dee07a3	5691	1	5691	+	ctg4	50580	34386	40150	5406	5854	60
cf0e6875-3812-4b45-9d1e-1d9dd95e0dae	4415	0	4414	+	ctg10	38984	25164	29608	4339	4476	60
26f14d8c-c620-4e58-b94e-15c36a9860df	8370	4	8369	+	ctg4	50580	27856	36339	8146	8569	60
34197426-7cbc-47f7-bf01-7f03b6e5ba5c	10410	0	10410	+	ctg4	50580	7091	17568	10196	10553	60
6ae450fe-0406-4fd9-a8ba-262ada4c77f3	5139	0	5138	+	ctg4	50580	25	5213	4957	5264	60
41712c1c-ed9a-4d09-8896-03ce64d79b42	11636	7	11635	-	ctg1	54221	36427	48197	11162	11947	60
1880124c-e38e-4deb-b816-959e8dcb42cb	5290	0	4986	+	ctg12	36000	30979	35998	4908	5059	60
3d14bb1a-2977-4f56-956d-51c81205dce1	6282	0	6282	-	ctg3	51079	3728	10050	6166	6371	60
7b8affc4-c0bd-48d7-b2b3-78378f707885	3763	0	3762	+	ctg8	40765	7591	11363	3720	3794	38
c32634a8-f903-494b-955d-b30a9bf3bceb	7308	0	7308	-	ctg4	50580	9340	16696	7132	7432	60
42f940ee-81d2-45e5-9d04-0830f406a326	5889	0	5889	+	ctg11	37006	15605	21546	5808	5975	60
f3590571-86f2-45cd-8772-a4f2a29b445f	9047	0	9046	+	ctg1	54221	37911	46997	8893	9155	60
ace9f307-8717-4816-afae-57ab75a02fb9	7289	0	7289	+	ctg4	50580	17915	25345	7063	7501	60
bebb6e1f-c05d-4186-b73c-5e5647991366	10987	1	10984	+	ctg2	53145	1618	12802	9968	11444	60
096579aa-59bf-4264-a7e9-9905c6a24ba1	3642	0	3641	+	ctg9	40270	7324	11010	3572	3705	6
a0efb10e-a0b5-4830-a15c-f7db95a9def5	6253	7	6253	-	ctg17	31663	23596	29940	5959	6460	60
aa42066e-4b9b-4765-905e-4c5d80f085d7	5975	0	5975	-	ctg17	31663	19098	25110	5816	6085	60
2a0308ee-fcd3-415c-9f3b-c59226fdfc6b	8561	0	8559	-	ctg2	53145	30301	39250	8039	9121	60
8324574a-70e6-4bf5-bdc5-16759784f2c1	9575	5	9575	-	ctg12	36000	24909	34715	8954	10030	60
6050e5d2-01e4-4a05-a979-10998141429f	5935	0	5932	-	ctg5	46769	10882	16866	5745	6055	60
8ca9a12f-0fb6-48a0-9ec8-59f9154fdb50	11596	38	11596	-	ctg15	33594	15226	26929	10562	11999	60
80420aa9-1484-48e3-8405-ccd9eb8bf957	4371	0	4371	+	ctg1	54221	15410	19834	4309	4451	60
2ade7d5b-4371-4d9b-afd7-58c8606bea3e	3722	0	3721	-	ctg7	44000	20475	24228	3650	3779	15
b8994940-f4b7-4c74-ae49-6ada79391120	4756	0	4756	-	ctg17	31663	23011	27813	4623	4848	60
bfd9d30a-e9e4-4b24-a557-43c1c06ecb06	3662	0	3661	+	ctg8	40765	22756	26437	3603	3710	21
1b8a2830-3b01-469d-9ddf-7b53a276d237	18847	9	18847	+	ctg8	40765	19023	38761	17078	20292	60
e6f0f7c6-618b-4e99-a431-ab36f97b8ce0	6369	2	6369	-	ctg7	44000	21555	27982	6290	6455	60
5f7f684e-605f-4eac-8ad6-f9fbf99b9438	9175	0	9174	-	ctg3	51079	39975	49179	9012	9272	60
f3aa5e9f-3768-4450-ad00-d17298673016	4672	0	4672	+	ctg5	46769	6803	11572	4463	4838	12
f5d4f67d-3d92-4fba-bd15-9a8e5be15220	4666	0	4665	+	ctg13	34010	10779	15464	4586	4711	60
c07814b5-7714-41bc-b739-f6eda9446f30	4876	5	4875	-	ctg7	44000	7997	12897	4781	4938	60
77ac9d14-b1dd-472c-891b-ded3ee1459e7	4708	0	4707	+	ctg2	53145	39982	44770	4465	4868	15
38929c98-af62-4d63-8dd4-77c0062a4e91	7244	3	7243	+	ctg19	25626	4350	11703	6822	7483	60
fe947b1b-d4ed-4be1-bbb5-62fcab1094ae	14922	0	14921	+	ctg15	33594	3022	18232	14547	15340	60
d523d2a6-ec45-4941-9dc7-6e46abe82161	15113	0	15112	-	ctg15	33594	3022	18232	14830	15323	60
f41f9823-09b0-4810-bedc-da0d9d65bd89	17112	0	17111	-	ctg8	40765	3243	20554	16781	17435	60
b8924856-6b5e-4e19-92c4-aa67444e66a0	15469	0	15467	-	ctg16	33353	7282	32754	15192	25584	60
53a8c239-5dd2-49c3-8489-a7c48b9fd7bd	17177	3	17176	-	ctg5	46769	2858	20418	15627	17995	60
1441aaf6-e353-47d8-b321-c9027974cf1e	5424	0	5423	-	ctg9	40270	18806	24341	5259	5580	60
b6f6a246-b26a-4108-8916-4f3663c82faf	7166	66	7165	+	ctg2	53145	27654	34896	6799	7351	60
4e3c0937-9499-4a57-b1cd-34f97040d9b2	4849	0	4792	+	ctg9	40270	18818	23721	4657	4945	60
f2ccf957-9332-4d16-937e-0ba8c7c5ab82	13383	67	13382	+	ctg1	54221	12425	25899	12913	13625	60
628019c1-b5e9-44be-a1ac-30c6e9e90b4e	8062	0	8058	-	ctg16	33353	18425	26550	7877	8192	60
6474f9de-0de6-4db1-8f63-cb8936877bbd	7565	0	7564	-	ctg11	37006	9064	16641	7427	7649	60
11e126f3-3465-4f37-9a1d-3d3fdaa3c258	3808	0	3808	+	ctg11	37006	15600	19446	3722	3872	10
af3134b5-aa99-42f9-8cc7-2cb10320a375	23486	139	23482	-	ctg15	33594	10107	33593	23094	23590	60
ef3198ee-eecc-4b53-8228-acb9816d3e7e	5739	0	5739	+	ctg10	38984	14459	20175	5455	5864	60
2256edab-e1e6-4ea6-bb6d-1b8a07421ad7	17012	0	17012	+	ctg8	40765	3243	20550	16761	17405	60
d70ab95c-03d5-45f5-adac-13115c98baa1	3866	0	3865	-	ctg6	46404	26639	30553	3773	3942	8
e0a139ba-4f92-4b67-8287-e46734f9b66f	12381	0	12380	-	ctg8	40765	13492	26001	11202	12790	60
f0d6dec3-8c0e-4517-8e60-6b2ef2be3562	7700	0	7699	-	ctg17	31663	2650	10405	7621	7801	60
38f4d90e-a12a-45cc-a1bb-56640a70483c	5876	0	5875	+	ctg12	36000	7371	13311	5755	5991	60
a56e4591-88a5-43f8-a1ea-3cc365997135	5007	0	5007	-	ctg4	50580	35665	40725	4852	5137	59
fa81f361-89de-43cf-ac52-3bef5f77aea7	4277	0	4276	-	ctg2	53145	17208	21536	4194	4355	50
109f79a4-f8aa-45c4-8ec8-c734f097a127	8147	0	8146	+	ctg4	50580	28271	36553	7434	8495	38
2fb9eee4-dcc8-461d-b557-52658ed76f76	5831	0	5829	+	ctg2	53145	39199	45063	5697	5919	60
b3b19eb0-768d-45d3-a2f3-102fe885c29e	8100	0	8100	+	ctg11	37006	8490	16700	7747	8362	60
a3c39411-9d64-46f5-97cf-2ef3eb8964a2	10368	4	10368	-	ctg1	54221	32984	43823	9344	11098	17
0c37f70e-78b4-4842-88f6-da15cc40b98a	5881	0	5881	-	ctg7	44000	18543	24569	5574	6114	41
2feeeae9-5fdd-4736-897d-0bac766d2078	13622	0	13621	-	ctg7	44000	18426	32220	12370	14118	60
3e06e663-54c8-4a25-849c-9fdf39a3199a	6826	0	6825	-	ctg9	40270	9280	16215	6282	7075	4
52f3b7b7-6f11-45d1-ac72-a604f156bfe1	3815	0	3815	+	ctg2	53145	10063	13898	3754	3860	36
beb6611e-7785-4b33-bc0a-84441e22b7ec	4252	0	4251	+	ctg5	46769	12274	16545	4206	4286	60
745b6ad8-8254-4f73-892d-96e3735c7ad0	15730	0	15730	-	ctg1	54221	10836	26742	15447	16034	60
25fc8eaf-c2e5-4163-949a-aaf7f309b0ed	4280	0	4279	-	ctg23	18714	4767	9059	4185	4342	50
13cb3a9b-8d7b-4635-8c58-fce3943ef304	7767	0	7767	+	ctg4	50580	40354	48312	7198	8155	60
efe98808-984a-4f2a-967b-1621886007af	6587	0	6585	-	ctg4	50580	34053	40737	6167	6847	60
cf1b07f4-d39f-477d-8a45-cfe11fec858d	7817	0	7813	+	ctg12	36000	15143	23092	7500	8065	60
3bb53c8c-9024-4972-b48c-85951c3fd7b0	29418	0	29416	+	ctg4	50580	6698	36399	26672	30474	60
447ec62f-368c-4262-af4f-97facd7c8c6c	5863	1	5863	+	ctg1	54221	32520	38426	5723	5959	60
0bc3a8da-41f7-4e68-8488-2191f7f89989	6135	0	5818	+	ctg15	33594	7572	13449	5626	5948	60
f188a9a5-2d35-4582-aedb-32c40400bc28	8548	0	8399	-	ctg23	18714	4	8755	7713	8975	38
170ea439-1826-4c20-8beb-0868f32e8b1d	18171	0	18171	+	ctg2	53145	22402	40841	16529	18881	60
baac22a3-7d13-449f-9cd6-869ab65438c2	4365	0	4365	+	ctg8	40765	30190	34621	4303	4464	56
60ca20c1-35fa-432e-b85a-945fe5977a8d	9712	2	9711	+	ctg18	31059	8729	18512	8838	10065	60
fd6661f4-5f52-4ddb-9ed6-fe20c176933a	5867	0	5865	-	ctg3	51079	13886	19905	5633	6095	60
669a517b-8550-40f7-b225-18e0d15af107	4438	0	4437	+	ctg22	20118	13518	17928	4349	4470	0
669a517b-8550-40f7-b225-18e0d15af107	4438	0	4437	-	ctg9	40270	18644	23054	4349	4470	0
fe5a61b8-dca9-4e49-8937-ef8e4113e65f	12851	0	12850	+	ctg7	44000	13812	26829	11976	13262	60
40d0f10a-cef9-49fa-a46b-605319dd2494	24075	0	24075	+	ctg2	53145	18534	42769	23457	24506	60
46f5abbf-cd50-4aef-8f0c-249f1067aa94	4314	0	4313	-	ctg4	50580	4127	8456	4212	4363	47
698bfa16-4ec6-4194-af80-4eb984882058	9307	0	9307	+	ctg10	38984	24256	33816	8922	9691	60
5dc5c7ca-8ab0-4825-865c-5378b8da03f0	22769	1	22769	-	ctg13	34010	879	23994	21629	23546	60
262bf5de-3431-468a-92a5-84d75455c509	4990	0	4990	-	ctg4	50580	22595	27607	4925	5045	60
a9413285-8174-4271-914b-f28c1679267b	13260	0	13260	-	ctg9	40270	25074	38528	12022	13770	60
50292c18-0638-41b7-a24e-9f1d3479d244	7520	0	7519	-	ctg7	44000	34147	41703	7408	7600	60
da30665d-45b9-4151-8628-2468f9fdb160	5217	0	5216	+	ctg1	54221	14676	19884	5160	5243	60
9faf2ab4-b0a0-4999-955b-47a921d66f90	4102	0	4079	-	ctg6	46404	36168	40280	4024	4134	50
dfa273cb-555e-40e4-950f-b50ce91d7782	10842	1	10832	+	ctg3	51079	18489	29392	9953	11170	60
0e5566c8-f05a-4a83-a105-9d5bc482d27c	3556	0	3553	-	ctg6	46404	20349	23908	3479	3595	3
176cfce7-8184-4119-a716-a66477f08b7e	4818	0	4818	-	ctg18	31059	18089	22970	4737	4910	60
8a6a22df-ef11-4937-b601-d0176a788a34	5353	0	5353	+	ctg1	54221	16191	21595	5176	5467	60
edba78d9-e7ae-48e7-814b-92dfbfb788a3	8135	0	8134	-	ctg9	40270	5287	13456	8047	8209	60
739ae479-839b-4dfd-84bd-5620e33aee04	4750	0	4749	-	ctg7	44000	21065	25843	4656	4819	60
385af468-1c37-48ff-9a2a-4aecf16c2044	18739	0	18738	-	ctg2	53145	26974	46136	16968	19687	60
8ca3114e-2841-4c5f-96c4-feb6a5f1765d	4084	0	4083	+	ctg15	33594	23057	27147	4026	4119	53
97cd165b-a7dd-4c5c-8d93-a71d8a39b2b3	5803	0	5802	+	ctg13	34010	13674	19531	5612	5922	60
3c6e86d1-b29d-4d49-9c28-76c5513b6b25	16135	0	15608	-	ctg17	31663	0	15719	15313	15851	60
fdad2e29-4355-4d53-b20d-c1b604007aee	4946	0	4946	+	ctg3	51079	3798	8817	4740	5118	49
ea4ea95f-36f5-48bd-9f7e-46dd7f1a3242	5605	0	5605	+	ctg8	40765	11113	16776	5525	5707	60
f317f31b-51ce-4c38-bee1-00314f02c455	9802	0	9801	-	ctg11	37006	13263	23157	9651	9956	60
b005acac-f3e2-4be5-8ce4-04e78e95bbf5	21390	377	21390	-	ctg7	44000	9759	31014	19616	21633	60
4b366c51-56e6-4ee4-8960-f48e80d52e79	4486	0	4485	+	ctg14	33598	21597	26097	4413	4535	60
7850bc5f-1beb-493e-aca2-91d0a7058cd8	9523	0	9522	-	ctg3	51079	25178	35093	8574	10188	26
57d1d1ad-b482-4e17-9bb0-fbe111b1d955	10336	1551	10335	-	ctg17	31663	19959	28897	7991	9152	26
ba2a1a50-0799-47f3-8fb6-6fd653620ee2	28638	6	18042	-	ctg4	50580	3160	21744	15993	19106	60
1f2fa020-0401-418e-9307-7dca6925cd93	34709	5915	34707	+	ctg5	46769	0	28885	28458	29041	60
1f2fa020-0401-418e-9307-7dca6925cd93	34709	13	5915	+	ctg5	46769	40854	46769	5809	5969	60
9d4890ce-5016-4a57-ae85-3daab7a17b67	40746	15741	33749	+	ctg3	51079	32359	51075	15872	19283	60
8b7b8e16-bb98-4ae9-8db8-f4c326be7d36	36691	20594	36576	-	ctg20	23283	1902	18272	14322	16860	60
8b7b8e16-bb98-4ae9-8db8-f4c326be7d36	36691	10262	18031	-	ctg14	33598	14185	22119	7147	8105	46
9c5c0f80-5e86-4eaf-8457-063964382124	51109	33960	48992	-	ctg1	54221	0	15262	13005	15805	3
7d25fc4c-6576-4645-899c-3ef4856945c3	28489	1	11017	-	ctg14	33598	9207	20240	10043	11292	60
7d25fc4c-6576-4645-899c-3ef4856945c3	28489	11032	21894	-	ctg8	40765	15644	26558	9812	11236	60
fa65c68b-2085-455e-9104-4ca3ada2f268	26682	9195	26682	+	ctg22	20118	5	18073	15649	18556	60
6ae0dc04-d2fa-4250-9b6c-4a79cfc06b0b	44766	31661	44765	+	ctg2	53145	1167	14465	11522	13678	45
a2d476ab-0d49-49f8-8f91-c529ea4a12f9	45210	19680	32934	-	ctg1	54221	0	13416	12055	13744	60
a2d476ab-0d49-49f8-8f91-c529ea4a12f9	45210	32937	41861	-	ctg1	54221	44953	54219	8074	9477	15
edce1d1b-d5e6-44e9-a5c3-2b69978305bf	24232	10065	23426	+	ctg19	25626	1	13808	11924	14195	60
6ca76f33-1361-4746-9b22-fa2b224f034a	10323	0	6876	+	ctg11	37006	30073	37006	6746	6975	60
cbd74eb8-6c74-4e2e-938a-7cfba5dd3921	41593	154	12783	+	ctg3	51079	25686	38582	11135	13197	34
6f9a5ea9-9408-4bb3-9fb4-95b0e2132ac0	11662	31	11657	+	ctg13	34010	4720	16468	10425	12138	60
86e63d2f-84af-4d08-b46c-264c574483a3	9179	0	9178	+	ctg8	40765	12847	22096	8204	9514	20
eba294fc-3889-41aa-a676-580849430dcb	36970	5473	20310	+	ctg9	40270	5631	20788	13645	15491	60
8098741c-ccef-489e-b2d7-2731235cec5c	36287	0	10790	-	ctg4	50580	3482	14328	10676	10898	60
ea81a909-61bc-493b-9399-c53ddc1dbdf5	11398	1399	11398	+	ctg9	40270	6979	17190	8994	10409	39
62d7aed9-1189-488b-a8e7-ddd2a22b26fc	28394	7128	20675	+	ctg5	46769	20556	34356	12009	14167	60
283701b2-1643-4afd-a817-d21f6a92b101	51876	2966	23240	+	ctg18	31059	10380	31059	18234	21129	60
283701b2-1643-4afd-a817-d21f6a92b101	51876	38176	51528	+	ctg18	31059	0	13653	11993	13991	60
ca93a832-1d1a-4464-bd31-2ca0e1adfb8c	14397	0	14380	+	ctg4	50580	14963	29742	12455	15152	15
94d52f71-8e44-498c-aa9b-34eef72adc63	38838	10151	31266	-	ctg2	53145	4795	26071	19266	21788	60
6f2b2cd5-6a05-4d42-96b0-0890246636b4	22411	6353	22411	-	ctg2	53145	36852	53143	14645	16711	60
6f2b2cd5-6a05-4d42-96b0-0890246636b4	22411	0	6350	-	ctg2	53145	1	6446	5922	6571	18
996a5710-780a-468b-ae85-dcf1f4ca06d0	37472	1250	21326	-	ctg2	53145	32679	53138	17960	20902	60
996a5710-780a-468b-ae85-dcf1f4ca06d0	37472	27900	37448	+	ctg16	33353	22339	32147	8684	9956	27
02c3ac6e-07c6-4095-85eb-556eb46d846f	9638	0	7985	-	ctg4	50580	0	8088	7841	8154	60
da3ecb18-63ad-47e4-839c-599004ec6fda	57282	1020	13953	+	ctg20	23283	0	13063	11699	13346	60
07ef0fac-6b61-4d5f-b560-5fe49e481c1b	27197	0	14525	+	ctg16	33353	18738	33353	14063	14801	60
07ef0fac-6b61-4d5f-b560-5fe49e481c1b	27197	14525	27196	+	ctg16	33353	0	12746	12382	12866	60
1f28c115-0b78-400a-91b6-411ae462ffef	16321	22	9977	-	ctg19	25626	8	10151	8960	10383	53
025249a2-263f-43a4-950a-f6c60dc7d040	14188	0	12427	-	ctg7	44000	8588	21149	11149	12965	60
5e02dac2-8793-4db8-b1d4-a15e6da3ed44	48869	0	43377	+	ctg1	54221	4482	48311	38286	45457	60
b9639db2-f3aa-4aac-9ab5-edd02d0c3f17	34339	1755	19656	-	ctg23	18714	423	18707	15570	18980	60
10e54ea6-c965-406a-98f2-5dbf67b56690	32197	0	19826	+	ctg6	46404	24558	44481	18219	20468	60
ce1b91f1-fcc6-415b-84b5-afb965d9911d	19273	0	15598	+	ctg18	31059	3022	18945	13940	16315	60
4fff55e1-d633-492f-b1cd-ad9291aa7f71	20496	1120	13174	+	ctg7	44000	27551	40048	10736	12749	15
4debc9a9-30fb-4fed-adbe-328ff2e2598b	45731	71	25003	-	ctg5	46769	4177	29256	24614	25245	60
4debc9a9-30fb-4fed-adbe-328ff2e2598b	45731	24991	45710	+	ctg5	46769	4597	29229	18398	25258	26
695904b2-1aff-4b9a-b13d-0e61688e783b	39937	6367	39936	+	ctg2	53145	0	33855	30302	35377	60
695904b2-1aff-4b9a-b13d-0e61688e783b	39937	0	6366	+	ctg2	53145	46772	53144	5806	6664	23
026f6898-a025-45b0-988f-f9a081b98ca7	6605	632	5484	+	ctg20	23283	18310	23283	4642	5049	42
bcd256d3-84dc-4733-9845-b3cf7ed1faad	12573	1561	12163	-	ctg6	46404	0	10751	9679	10998	60
72e76516-6853-4ee7-ae3b-74bf3a270eef	18630	6318	18623	-	ctg7	44000	20043	32675	10987	12947	56
0163e8db-09b4-4877-9ee7-7cc67ad6e0fe	42398	24228	42397	+	ctg3	51079	0	18477	16727	18876	60
c4f071c4-27a1-40af-8b30-bf384e9f9a78	24377	886	13016	-	ctg13	34010	0	12392	10834	12668	50
5723d8e6-2188-45e9-a813-03996b770786	26998	1	12967	-	ctg20	23283	0	13130	11819	13454	60
d9e872f0-0949-40a8-9ee0-7c0903f9afc5	20909	6340	20533	-	ctg8	40765	9294	23874	12532	15059	58
21a01d25-805d-4fa6-8f99-e1b86686a6eb	45734	5502	17363	+	ctg4	50580	21998	33981	10788	12279	60
9d022d78-3230-4137-8cb9-02be3d604bcf	62879	0	15420	-	ctg1	54221	0	15554	13696	15943	60
a09906ca-c983-47e3-bee1-0b44f3ffd3b6	36732	4707	20373	-	ctg3	51079	34940	51079	14182	16532	60
c5aa947b-c03a-4ccd-925a-dc8abab17779	33479	0	13803	+	ctg3	51079	30185	44302	12515	14447	60
c5aa947b-c03a-4ccd-925a-dc8abab17779	33479	20351	31865	-	ctg14	33598	20987	32739	10542	12014	60
e176d591-33fa-4c7b-8930-93111e327f0d	62151	5551	25290	+	ctg2	53145	0	20331	17886	20830	60
e176d591-33fa-4c7b-8930-93111e327f0d	62151	49209	62150	+	ctg20	23283	0	13130	12015	13383	60
e176d591-33fa-4c7b-8930-93111e327f0d	62151	36812	43454	-	ctg11	37006	30171	37005	6096	6974	15
ac1d49ca-5e71-4fdc-be17-872170419d69	5663	0	5222	+	ctg16	33353	28184	33353	5045	5283	60
f62932be-2dae-4cde-9eaf-f417945acf8b	9178	0	7017	+	ctg10	38984	31923	38984	6852	7140	60
140e6146-ccc1-4b43-a6bc-34c48df449bd	8688	0	7977	+	ctg2	53145	4112	12326	7319	8364	41
61cca5db-c5b3-4be9-923a-af4626e85e75	19067	2	14457	+	ctg3	51079	18228	32895	13120	15040	60
29efec61-db2f-40df-9fd2-0dd2fe4be5fc	21841	0	16247	-	ctg2	53145	2	16524	14846	16867	60
73e6498a-def9-4e12-b5b6-f242aaccea9c	41517	19650	35605	+	ctg4	50580	20017	36560	13688	17205	40
d7b55a4d-92bc-4c56-9711-6f9f6d4c750e	27481	10827	22633	+	ctg3	51079	39066	51079	10628	12342	60
d7b55a4d-92bc-4c56-9711-6f9f6d4c750e	27481	2614	10825	+	ctg7	44000	10847	19183	7480	8521	50
05a9807d-87fd-4142-a2c4-b51649fd44ba	19358	3149	16469	-	ctg1	54221	40637	54217	11950	13848	60
8c54383d-ab09-4dd5-86ce-8082fff1b288	40371	14251	26426	+	ctg3	51079	6	12479	10815	12827	38
e6626792-aad9-4f09-945f-fcc2a09c10f4	38056	21338	38056	-	ctg17	31663	13063	30057	15013	17342	60
fa167b12-fdaf-4b4d-9fae-fa7e770ddc5a	32527	14571	27052	-	ctg9	40270	61	12883	11197	13154	60
9c704f6e-f603-46d9-9979-8d3ba678796a	32466	15432	26624	+	ctg3	51079	5873	17432	9982	11846	40
6fb8da69-1233-4afb-9a04-fd26995d6db4	31130	0	16816	+	ctg8	40765	23859	40764	16392	17105	60
6fb8da69-1233-4afb-9a04-fd26995d6db4	31130	16817	31130	+	ctg8	40765	0	14399	13972	14553	60
a26bd72b-586a-4934-92c7-a8b52ae7098f	23510	6203	16252	+	ctg9	40270	17996	28448	8981	10791	60
de47d0b5-06a7-43c8-8305-49d739dd91a2	57409	20110	46661	+	ctg5	46769	10237	37869	22654	28776	60
f4b75755-190c-4f69-b82e-dff510f0740d	26089	137	25934	-	ctg1	54221	16095	42907	22266	27736	60
8b2c2c1c-c155-404e-a494-9c32b1bf1500	15690	1550	15690	-	ctg3	51079	13075	27527	12642	14972	60
c461f10a-e87b-4944-b8ec-af03654efa44	9287	3898	9250	+	ctg2	53145	0	5375	5227	5429	60
a1227dda-83e0-46fc-8b12-93939709c2eb	14482	2966	14481	-	ctg13	34010	14856	26409	11275	11655	60
92f7eba0-1cf4-48fa-b6f3-3ade9be4f5b8	14273	0	12556	+	ctg5	46769	33791	46732	11009	13352	42
f08d37b9-6e5b-454c-be4c-d6c59d2296d7	8956	3	8955	+	ctg2	53145	15834	24983	7913	9448	22
edb1d6b1-40b5-4188-b37f-b6d5f14df221	13917	1	8213	-	ctg11	37006	0	8429	7855	8538	60
edb1d6b1-40b5-4188-b37f-b6d5f14df221	13917	8221	13917	-	ctg11	37006	31220	36996	5546	5828	60
78e1771a-3369-4df0-8811-9109b39ec6f4	21125	6195	13811	+	ctg6	46404	0	7665	6985	7897	56
2d9f8c6d-c46b-4903-a47d-c64150528238	14356	0	12291	-	ctg5	46769	32211	44649	11231	12717	60
c5336bf3-fd14-40ff-ae33-b0f2c99a99b9	11160	1165	11159	+	ctg21	22919	7350	17565	9188	10434	60
155a59d0-5e46-4ad9-bcf4-e4d1ca309ac2	12700	3033	11480	-	ctg17	31663	6	8592	7623	8784	4
a1af48a8-8143-4878-96a4-a39d9ca40dff	32200	12242	32199	-	ctg15	33594	12135	32240	17968	20712	60
52c8d7e4-bbf4-4f78-a4ea-890ac55dcd9e	37917	13906	26112	-	ctg13	34010	4	12540	10806	12972	60
3a9eee8d-c742-4599-9d99-4e8fea1fa680	23244	2653	13444	+	ctg4	50580	39551	50573	9645	11257	26
55bf8d03-33f8-4a5d-b101-9585e778394d	31145	22007	31145	-	ctg1	54221	43935	53382	8339	9616	54
0f63bcaa-cae5-4fe7-93a3-febad6dcbfa9	12257	0	12256	-	ctg2	53145	37254	49636	10827	12676	27
bde2e21b-282a-4618-a695-5aa480298956	15177	7806	15173	+	ctg21	22919	0	7470	6750	7636	58
e2099704-3307-4157-a4cb-11d416ac7133	17099	4156	17098	+	ctg4	50580	3146	16045	11802	13329	60
7530f99f-ff0f-4964-ad18-162578bf87e7	31261	10482	31257	+	ctg15	33594	4355	25385	18836	21604	60
bce8d17b-57c6-4841-a22d-7318f807260f	49909	3889	23688	+	ctg13	34010	13166	33755	17327	21169	60
f731e70c-285f-46e2-9671-82e67c7fcbd0	52919	36290	46881	+	ctg8	40765	15376	25971	9412	10976	36
7451448b-a36c-4eb4-ad8a-5054832be609	30402	14850	29880	-	ctg8	40765	25481	40765	13966	15568	60
7451448b-a36c-4eb4-ad8a-5054832be609	30402	302	13143	+	ctg3	51079	32759	45813	12058	13259	60
8bf9f617-893f-4c23-8285-c082fad6cc47	38738	1093	23908	-	ctg8	40765	8273	31607	19722	24120	60
8bf9f617-893f-4c23-8285-c082fad6cc47	38738	24183	38737	-	ctg17	31663	10096	24974	12778	15242	20
9eaa6c7d-d4ff-460e-8444-5fcc5245250f	24510	56	24509	+	ctg10	38984	4687	29837	21065	26323	60
70ac089e-5c01-4f26-a4fd-3fe3f2d6570f	52612	11980	24386	+	ctg7	44000	0	12575	11256	12923	60
70ac089e-5c01-4f26-a4fd-3fe3f2d6570f	52612	0	11980	+	ctg7	44000	31860	44000	10842	12456	60
8f440321-12a0-43ef-a9a8-a04a82ecdd01	35898	10682	35897	+	ctg5	46769	20485	46381	22649	26526	60
400ff641-c238-44f8-8eaf-fcffe0850812	20416	863	12282	+	ctg9	40270	28554	40269	10463	12020	60
32e07776-79f7-454d-bc45-6bdabd4509ca	34966	14210	34893	+	ctg17	31663	10602	31663	18302	21659	60
7e045ec4-b71d-4289-b3af-4f70a9648ef4	47391	21333	41694	+	ctg11	37006	0	20089	18396	20983	60
7e045ec4-b71d-4289-b3af-4f70a9648ef4	47391	41694	47390	-	ctg9	40270	20262	25989	5374	5821	41
e72112ba-4207-4900-a77c-45e1a70c0aa3	63595	3646	27965	-	ctg11	37006	3113	27876	22074	25388	60
e72112ba-4207-4900-a77c-45e1a70c0aa3	63595	36102	59992	+	ctg11	37006	3113	27870	21365	25452	60
7195df8f-8893-40ab-a8de-8e55ac1776ce	27163	631	15868	-	ctg1	54221	29389	44821	13271	15885	53
0b1726db-21d7-46c5-965c-0b79517b1c21	30884	11767	30882	-	ctg15	33594	13686	33591	16561	20667	60
c0a3ad88-1ba5-43b1-bc82-127c11253928	52797	23341	43375	-	ctg2	53145	32685	53138	17578	21095	60
542dff99-1759-4986-a933-8e1c2ba532a2	34021	2	11942	+	ctg5	46769	4372	16393	10975	12340	60
542dff99-1759-4986-a933-8e1c2ba532a2	34021	22110	33750	-	ctg4	50580	20089	31810	10733	12014	60
542dff99-1759-4986-a933-8e1c2ba532a2	34021	13216	20491	+	ctg16	33353	8868	16198	6748	7487	60
010e6966-0713-4648-bee3-31c9eeb29eb7	8105	571	8104	-	ctg22	20118	681	8584	6918	8053	54
5d1d584d-73c8-4f9b-826f-18628a714b52	23293	12719	23286	+	ctg8	40765	5343	15911	9531	10827	60
764db7e3-119f-4179-9da1-c241cee4b232	15995	4	14995	-	ctg20	23283	20	15307	14110	15664	60
264e3a01-a718-4272-8ebd-a7b8f6122464	18641	64	17050	+	ctg3	51079	33774	51079	16045	17644	60
56733973-2f9e-44a3-aec1-3b91f9455f24	20913	12363	20913	+	ctg8	40765	30553	39266	7824	8910	55
b0087db5-ecf6-4820-9fca-30a317fbc3f7	28624	0	24456	+	ctg6	46404	18509	43571	21949	25758	60
68090fe5-cc96-4f0a-a4e0-4a86902136db	12532	0	9039	+	ctg12	36000	26864	36000	8821	9221	60
1a5d8c62-77c1-49c5-a229-051b6bbc49b0	16553	1676	14988	+	ctg9	40270	6237	19925	11815	14033	49
e15c90e3-ead6-4638-b446-0460b9de21c8	29056	15137	26034	-	ctg7	44000	0	11147	9711	11445	8
428b917c-037d-4ed5-a3f4-076a78b2bc7d	23061	0	18996	+	ctg5	46769	9548	28858	17875	19726	60
deec0047-d804-4bf0-a539-e8835095fa83	23652	0	12739	-	ctg2	53145	30409	43356	11644	13230	60
b836126b-b7ac-43e2-a1fe-a2d1ed972ea2	56601	8333	32321	-	ctg2	53145	14	24447	21666	25124	60
b836126b-b7ac-43e2-a1fe-a2d1ed972ea2	56601	32334	49819	-	ctg2	53145	35328	53141	15762	18290	60
8fd0caa7-2321-4dfc-9a34-d899412980f6	43241	25822	37162	-	ctg2	53145	10924	22509	10133	11936	51
c1d66c4e-3556-416c-92d3-acae766fb47a	41980	19920	32303	+	ctg11	37006	23132	34742	10166	12861	19
e5bc5bf9-5287-4afa-ae23-347c16a64932	36053	10419	33336	-	ctg6	46404	15090	38508	19621	24103	58
f2b959ce-8fe9-4579-aa54-91b13205dd3f	15297	1812	15296	+	ctg19	25626	11677	25414	12165	14123	60
88db22c1-3b4f-4a3b-ad8a-51bb598d2f8a	10759	1	10745	-	ctg9	40270	22655	33605	9641	11270	60
7d61505c-331a-448d-b3da-b9858db2aa6b	22452	1	15143	-	ctg9	40270	2475	17864	13754	15742	60
5be643e8-c201-4261-991f-1d56f808bb4a	31748	18647	31747	+	ctg17	31663	11886	25229	11656	13743	60
b7c8039d-5c2f-40d4-a601-b9fe560490cb	13407	640	8171	-	ctg19	25626	17935	25626	6872	7877	27
50c77c92-7dd5-477c-84ea-d807e97d635d	20386	0	16970	-	ctg15	33594	0	17353	14935	17952	60
b67a6eb2-403b-4c43-a59b-13d51fc8eecf	51779	30004	47154	-	ctg4	50580	17123	34428	15068	17916	60
1abfa55d-f90d-4637-8702-2060a5ed42bd	56296	23097	39045	+	ctg4	50580	16287	32344	13951	16515	48
efdafe03-b360-402e-91f9-bf175d7bf194	39718	9280	39717	+	ctg15	33594	0	31337	27868	32044	60
46f83053-212d-4a2c-aebf-4dc04e1f60ae	12492	0	8791	-	ctg16	33353	23020	31813	7867	9081	21
cf0cb925-34e2-4d1b-8f8e-c62a4ec8175e	7279	788	7278	-	ctg5	46769	40209	46769	6185	6687	60
e1df588e-be55-4b2c-9ed5-f389cdb5939e	37542	10749	30417	-	ctg14	33598	11036	31141	17353	20817	60
e0820395-e84e-4eb0-867d-9f246db3df30	9844	1300	9844	-	ctg17	31663	2832	11489	7881	8830	60
32d9be19-8eea-40f5-9388-deed9690ef87	9459	34	9435	-	ctg4	50580	9015	18579	8482	9852	48
50dee046-7451-4de4-99ec-1364131a0522	67893	8	35031	+	ctg8	40765	4774	40765	31116	37000	60
50dee046-7451-4de4-99ec-1364131a0522	67893	35042	67887	+	ctg8	40765	14	33616	28959	34597	60
6522ab92-bf33-4ee0-9614-9ccdef60915b	41144	29	18303	-	ctg6	46404	25393	44195	15604	19434	38
ad06ab37-fa68-4a88-b4b8-539a86aa2a92	9624	0	9610	-	ctg6	46404	24639	34384	8554	10055	1
c6482dbc-bf4a-47bf-8c0c-2fb447059bf0	53697	16021	29814	+	ctg3	51079	24509	38788	12269	14601	48
ccf53dfe-b704-4639-aaf0-005d53636021	33694	0	14349	+	ctg20	23283	3444	18317	13054	15238	60
563bd727-78f0-4d6e-931a-0182a37d69e1	18694	6496	17167	+	ctg8	40765	15376	25971	9566	10917	60
41d9cc32-a971-47d3-93a2-ac27cb967310	11633	885	11632	-	ctg17	31663	13536	24378	9970	11075	60
c4f06caa-da5e-43bd-9959-1db4ca3aa8fe	39145	6883	33869	+	ctg5	46769	10220	37939	23464	28772	60
8b7e4635-4eb9-4453-9469-4ea51a5a3916	18757	1	14551	-	ctg17	31663	13437	28325	13107	15233	60
2c9fd7d2-db06-42fb-8e2a-1987c87cde2b	34794	124	15985	+	ctg8	40765	14870	30889	13943	16626	60
44a3adac-fd9a-4dc3-97c7-6fe482dd192d	26372	5454	17401	+	ctg2	53145	0	12067	11028	12306	60
d811af87-dd71-4e8d-a531-9f34d9c8c57e	16048	608	16047	-	ctg9	40270	24306	40266	13937	16459	60
8cf3f864-b975-4620-94fa-2600ed09fd83	25959	7252	20655	-	ctg19	25626	6	13756	11922	14084	60
ad006125-fcb9-4329-b7a9-0b04bd7ce93c	24231	22	15272	-	ctg6	46404	0	15890	13165	16485	60
6e7da39c-64c4-4824-9db8-f694da209894	15362	2927	13394	+	ctg2	53145	14376	25148	9387	11036	19
a1e31dd8-7fe7-424b-9d98-5eb3e5c58927	19495	0	10780	+	ctg17	31663	14246	25109	9697	11166	60
de80098c-e155-4805-8a7b-b05cb9a1dbe8	15051	1	8255	-	ctg3	51079	24520	32906	7578	8578	60
39971eb1-edc9-41a9-9e2f-fd32694b320b	36239	17652	34310	+	ctg8	40765	0	16841	14961	17433	60
39971eb1-edc9-41a9-9e2f-fd32694b320b	36239	0	13899	-	ctg10	38984	5002	19127	12633	14519	60
8d65865d-7871-434e-9f14-207263010ff4	33829	15277	33825	+	ctg16	33353	12009	30803	16724	19384	60
8d65865d-7871-434e-9f14-207263010ff4	33829	2142	15254	-	ctg19	25626	8912	22349	11938	13772	60
45c7fd54-372f-4f35-a725-44813129b0cb	46678	12272	32665	-	ctg12	36000	2023	22838	18176	21485	60
45c7fd54-372f-4f35-a725-44813129b0cb	46678	32677	44782	+	ctg5	46769	8478	20726	10972	12624	60
b79dc02b-26b4-4153-bfb2-4a9cfb172513	9539	728	9538	-	ctg13	34010	4921	13843	8049	9109	58
79666a87-e931-439a-a82d-572f5b02c961	54074	35595	54074	+	ctg16	33353	5004	23637	16876	19162	60
85f30b40-023d-4247-a93f-61ce2b782794	22496	8391	22496	+	ctg13	34010	0	14254	12833	14523	60
9d18a43e-3ba0-41ec-b3e1-3431e31a4a25	26312	5880	26311	-	ctg12	36000	15373	36000	19826	20860	60
9d18a43e-3ba0-41ec-b3e1-3431e31a4a25	26312	0	5880	-	ctg12	36000	0	5942	5699	6010	60
a9fea294-b789-495c-992e-ee29dbcd2007	36432	9	14167	+	ctg1	54221	33481	47822	12448	14770	55
5aa156d4-480b-4455-80ce-f4a19cd723a7	19472	3	12001	+	ctg1	54221	42000	54210	10850	12526	60
3cc8a788-f197-4dbf-a72e-e52030b6c7a1	15544	931	15544	+	ctg4	50580	4142	19340	12670	15718	17
baa78548-4667-454a-8e5f-eeae031d36ee	12938	1	12935	+	ctg1	54221	28889	41988	11364	13555	50
d78f8fc6-7f1d-4210-be0d-3a30fc1f8b60	15390	0	9403	-	ctg18	31059	10	9496	9212	9564	60
d78f8fc6-7f1d-4210-be0d-3a30fc1f8b60	15390	9403	15389	-	ctg18	31059	25022	31059	5916	6064	60
caabedf4-eae9-4c77-a77f-09fdc6e09fd2	13232	0	7791	+	ctg1	54221	46321	54221	7075	8184	14
73b631e9-1aaa-4948-b629-e3d7bdea4108	46822	9029	38208	-	ctg17	31663	1	30610	26085	31391	60
76725422-6574-4c42-8c45-0d9090905449	17705	8546	17704	+	ctg4	50580	14488	23677	8300	9447	60
76725422-6574-4c42-8c45-0d9090905449	17705	0	8553	+	ctg4	50580	23364	31992	7790	8844	45
9576394d-b6ea-4f7a-b1cd-dbf4c0317e33	13218	0	13214	+	ctg1	54221	5516	19244	11862	14168	60
8b406a88-c7b2-4144-99c7-fa6f2d668b9e	46489	8621	37876	+	ctg17	31663	2	30735	26125	31399	60
e1bb093c-7e3c-4909-b7eb-cf78bcb1b66a	24108	2418	9240	-	ctg15	33594	26756	33526	6215	6934	8
ca6af993-a661-42c4-a16f-2d17e9a53130	19366	6016	19357	+	ctg12	36000	1599	15249	12052	13988	60
4777895e-6059-405e-9fcd-8f07e0a3a4f7	14696	0	8578	-	ctg18	31059	11	8726	7771	8951	54
7780e7de-7229-47b7-85c1-e5d11192e2d4	13110	3191	13101	-	ctg6	46404	31147	41258	8931	10362	29
cb01f219-96ee-4cd7-a4be-57c8be520f90	31151	1	16920	-	ctg1	54221	0	17008	16661	17121	60
cb01f219-96ee-4cd7-a4be-57c8be520f90	31151	16920	30711	-	ctg1	54221	40404	54221	13085	14158	60
5236b222-c039-4179-bce1-b4ab9e092022	30822	0	16991	-	ctg9	40270	2533	19791	15490	17565	60
c4754843-0e34-4594-903f-4b3cd4233556	27515	1778	24807	-	ctg2	53145	4604	28044	20305	24004	60
5d0e2492-150b-42ce-9c3a-9526d2bf1de9	23022	8851	22789	-	ctg18	31059	16660	31059	12622	14780	60
13e05c08-67a0-4da3-917a-3ae7f6e614cc	54652	14	18123	-	ctg7	44000	2662	21097	16132	19004	60
13e05c08-67a0-4da3-917a-3ae7f6e614cc	54652	33582	47226	+	ctg18	31059	8866	23138	12366	14620	60
13e05c08-67a0-4da3-917a-3ae7f6e614cc	54652	18756	28926	-	ctg1	54221	0	10363	9257	10599	60
219ca2ae-90aa-4e3c-8152-ab11fb2b7e7c	5616	0	5070	+	ctg22	20118	13467	18576	4942	5155	0
4f5c191f-2ffe-45aa-af6a-33e40390f7fa	21675	0	15771	+	ctg2	53145	37255	53141	15470	16015	60
4f5c191f-2ffe-45aa-af6a-33e40390f7fa	21675	15772	21675	+	ctg2	53145	0	5961	5797	5995	60
30a876e9-e526-42f1-9412-4f3531b82fe2	30758	9917	17957	-	ctg22	20118	0	8584	7335	8740	10
0ebf0786-e201-4dbf-b42d-07c7da6f6dd2	14469	2414	12355	+	ctg16	33353	14362	24490	8951	10374	36
2a670038-d383-4d7a-b83d-c6b37062907c	39823	0	28919	+	ctg10	38984	5066	34416	25924	30246	60
2a670038-d383-4d7a-b83d-c6b37062907c	39823	28937	39823	-	ctg1	54221	26556	37680	9709	11385	25
ce520e72-b5b7-4259-a63e-120b040539da	33806	9616	33731	-	ctg4	50580	25799	50573	21650	25645	60
ce520e72-b5b7-4259-a63e-120b040539da	33806	7	9612	-	ctg4	50580	0	9859	8653	10188	60
bfebf1b1-07f2-42f2-8dc4-e8284bf72148	12887	5	11012	+	ctg3	51079	16306	27537	10070	11490	60
c73ba1e1-3dcf-4a82-b3a1-5000762cbea7	37725	22912	37724	-	ctg8	40765	11629	27237	12956	15993	3
3b1d6c8a-79de-41d6-8bb7-36fbc4c6446c	45890	12059	35037	-	ctg6	46404	3294	26743	20758	24080	60
3b1d6c8a-79de-41d6-8bb7-36fbc4c6446c	45890	0	11170	-	ctg4	50580	7205	18687	10128	11712	60
8981b6b7-ee36-4503-aeb1-df96b256cba4	38838	1482	22193	-	ctg2	53145	10121	31466	18606	21843	60
559c76c8-a527-440b-bb93-9226b89cd7ca	26783	1257	22821	-	ctg14	33598	18	22015	19033	22751	60
9712d9f8-056c-45cb-ab21-059e2a0f30ea	24538	46	19047	-	ctg4	50580	0	19395	16483	20214	60
316cff13-7782-4dcd-a60a-22a09bb81f10	50227	10917	21577	-	ctg9	40270	14	10881	9588	11167	54
b46274e7-c2df-4ac7-963a-ec17a2f63678	33938	868	10580	-	ctg3	51079	36563	46385	8750	10046	20
8eeb21de-c3f2-463b-add0-212c39f35a83	10872	0	10848	-	ctg3	51079	10190	21158	9642	11373	47
a2381452-59dc-4647-9768-b37440b63498	13596	3	11024	+	ctg2	53145	39387	50625	9962	11503	60
b0c0a3c1-2ec3-46bd-bf42-47926c3a9e1d	12897	0	12874	+	ctg2	53145	6814	19775	11574	13277	60
e3152b16-d1ba-445b-aeaa-7771746c58ed	16938	13	16197	+	ctg11	37006	18572	35771	14162	17726	30
6b8d257a-4a18-47b7-a0e3-4144be2b39ef	26086	2276	26074	+	ctg14	33598	43	24373	20723	25282	60
5960b6e1-d389-4354-be1f-4b8eb119a361	17682	1	15246	-	ctg20	23283	0	15818	14673	16031	60
b3c1e125-bba6-4e0e-a7f8-3f8d2b70f38a	16264	1	13294	-	ctg1	54221	11956	25710	11690	14169	42
608116c0-9a7a-44c1-8a37-ef730c9ca4a2	39090	15817	28630	-	ctg4	50580	0	13132	11812	13363	60
bec4fca0-91aa-4169-b403-166d29e6b841	15746	1498	15745	+	ctg4	50580	30100	44552	12283	15133	47
b4dabffe-277a-43f7-b6b4-c27a4cfc36cf	14394	2718	14347	-	ctg16	33353	21668	33353	10548	11993	60
64cf1f25-0905-4d4a-99b1-1d95e71769c8	10424	0	10403	-	ctg1	54221	33877	44503	9231	10977	5
bc4c68e3-8bdd-4807-b5d4-729c85da7366	18657	8632	18657	+	ctg13	34010	12535	22725	9195	10404	60
ac106b39-ef3b-42cf-90a2-88d834bd3ef9	16201	13	12792	-	ctg1	54221	7733	20781	11386	13361	60
c46b3f80-1140-42e1-a6f6-860add465b45	48823	12422	43668	-	ctg9	40270	7819	40270	26602	33766	60
6e22e769-5c6a-4b32-b84b-8a3afb1b52ff	30363	3818	12397	+	ctg3	51079	17427	26119	7860	8884	60
5889a313-eb72-4519-8250-29ec1ae2be1f	12421	0	6421	+	ctg13	34010	19947	26409	6277	6525	60
5b8a4903-1f2c-479e-8e8a-9050e39e268d	6104	386	5830	-	ctg7	44000	38489	44000	5240	5590	60
9e93c8d9-b530-47a6-b2a6-2583545a5550	17094	5145	17093	-	ctg5	46769	34624	46768	11107	12364	60
8b368382-4af0-451b-aa3d-331073ab12e7	10018	251	10016	-	ctg2	53145	37396	47255	8898	10111	60
475632b0-0af2-4baa-81e1-18ab433ff41f	35757	0	24034	-	ctg4	50580	3148	27766	22079	25141	60
475632b0-0af2-4baa-81e1-18ab433ff41f	35757	24026	35756	-	ctg4	50580	37322	49235	10747	12171	60
7e027f85-ea98-4c35-862d-8591d500f175	54084	12226	26929	-	ctg21	22919	6511	21377	13547	15176	60
7e027f85-ea98-4c35-862d-8591d500f175	54084	28204	42071	+	ctg21	22919	6555	21376	12205	15197	55
e20714c7-67fe-4984-8ee9-20fe06db28a1	15733	2526	14651	+	ctg5	46769	34165	46671	10608	12918	21
a133270e-a9c6-4745-958a-b5d0079275e8	14837	949	14721	-	ctg23	18714	2069	15686	11839	14362	50
7ac4784c-5b7a-41d6-8229-1faee047fefe	28935	7019	27503	+	ctg2	53145	31773	53142	18144	21919	60
a0d72a58-d61e-4d62-86dc-7155cb1dd39a	21759	999	13844	-	ctg15	33594	8864	21866	11319	13435	44
1e46962b-96b8-4260-ab39-534bbf10fc24	20473	5768	18996	+	ctg13	34010	0	13767	11440	14331	12
80a0e7f0-7daa-450a-ae10-7fc67759f8d4	19946	0	19933	+	ctg3	51079	20715	41068	17744	20884	60
c2ba0303-74b1-41a0-a72b-2d75ff1c6430	10919	861	10916	-	ctg3	51079	19697	30103	9018	10658	14
be94f1a3-773b-420b-9771-47a71efcdfbe	45827	16755	35693	+	ctg8	40765	19858	38987	17239	19643	60
75fae404-cae3-43f9-a8c1-aba62ac5eb9e	12544	14	12523	-	ctg6	46404	14289	27526	10844	13631	12
85167970-7518-48cf-b75c-84adfe06676f	23241	7966	23241	+	ctg12	36000	0	15330	14883	15527	60
85167970-7518-48cf-b75c-84adfe06676f	23241	2	7966	+	ctg12	36000	27986	36000	7768	8093	60
abc6537d-b2ae-4df2-a094-eed0095f6182	18192	1	14523	-	ctg6	46404	0	14506	13359	14913	60
a99b9943-f3ab-46a1-ad9e-72887b7d8712	17626	67	12108	-	ctg17	31663	2750	14890	11118	12335	60
542019d3-beb0-41df-887a-ff5fafa07b9d	23737	10675	23690	-	ctg7	44000	30752	43999	11199	13787	16
6526b398-3410-49a6-b00e-ab098c96630c	11412	1634	11404	+	ctg5	46769	13	9933	8899	10167	60
e3ed8e59-49ae-4101-b46b-3ae2c9718f1b	23681	6	10661	-	ctg2	53145	39518	50367	9660	11126	60
96171f2c-3679-4a80-a9ee-c58f01e7edcd	33599	551	18909	-	ctg9	40270	21176	40270	16139	19621	60
3e6b9942-c5a4-497d-9df8-2bcace21ee9e	13845	718	13845	-	ctg2	53145	9239	22558	11578	13714	60
be9697d4-8e63-43cd-a3e7-4e176af43eb6	40237	0	10925	-	ctg18	31059	3775	14914	9729	11422	34
735e93a5-5861-4559-81d8-0dc27312bbed	13991	6	13991	+	ctg3	51079	5873	20455	12185	14984	4
012c5fdb-fce3-4bc6-a65b-87fcb1d8e318	29245	0	18365	+	ctg17	31663	8927	27748	16215	19530	60
b850351d-ef75-496c-a614-119ad344dd55	57115	9080	22176	-	ctg3	51079	36004	49232	11867	13551	60
b850351d-ef75-496c-a614-119ad344dd55	57115	12	9070	-	ctg3	51079	263	9476	8231	9418	30
b3f7879c-5095-4361-8a12-435fc18740ac	20480	5526	18308	+	ctg15	33594	1	12966	11800	13246	60
6ce4c4a2-d016-498a-9d33-6955bb630c61	27945	12918	27937	+	ctg1	54221	32507	47739	13025	15674	23
cbd53c52-67db-49d6-aee8-701db63681a1	24744	2	18023	-	ctg7	44000	8	18147	16271	18675	60
98c12e6d-c151-47d6-819b-0f18cb11bd24	17509	4880	17473	+	ctg15	33594	2650	15370	11595	13025	60
c4a0f7df-a15c-4aae-bd27-296f5392cb8c	15336	6505	15336	+	ctg8	40765	28609	37580	8021	9168	49
505dcf86-d1c0-492d-9899-6321ad386f60	35087	0	20849	-	ctg3	51079	5	21068	20397	21231	60
505dcf86-d1c0-492d-9899-6321ad386f60	35087	20849	35086	-	ctg3	51079	36742	51079	13979	14452	60
1869a843-3023-4f40-9a23-4f1a443291a6	31880	4039	27550	+	ctg15	33594	2651	26159	21110	24340	60
8a023966-cf4c-4b7c-b8a6-b9a52a9ed285	20015	8413	20013	+	ctg13	34010	0	11799	10289	12058	32
8a46382f-f622-4d63-9177-86d7e7bdee81	27202	5078	20102	-	ctg9	40270	24673	40269	13707	15907	60
23a4c5b7-b9c4-43eb-99e4-0acfeaa912f2	14762	2601	12605	-	ctg9	40270	30085	40270	9068	10463	60
93d531c3-ac41-48ad-82a7-662347cdcebb	20500	64	16731	+	ctg11	37006	3688	20630	14584	17526	60
b8ad0f0e-bc25-4678-8098-aa088d250173	13633	264	10305	+	ctg18	31059	8517	18701	9145	10474	60
57d2aab2-97b7-4323-8d3d-b88b762f5a5d	48163	29376	47673	+	ctg1	54221	29387	47741	16128	18914	60
cfb252c0-1b0d-42fa-adb4-b2afc77b302b	32958	18573	32958	+	ctg2	53145	32679	47178	12814	14891	60
cfb252c0-1b0d-42fa-adb4-b2afc77b302b	32958	1105	11866	-	ctg16	33353	22344	33353	9727	11229	56
9abd30e6-a141-4078-bf49-e727cedcbf71	31741	0	11958	+	ctg15	33594	643	12965	10550	12787	55
f50ab81a-ea17-4b66-bb34-3034e3e8a86f	59606	41892	53952	-	ctg2	53145	0	12213	10804	12505	58
31340524-49e3-4086-b4b2-74538eead67f	33751	0	22648	-	ctg5	46769	20854	44351	20477	24040	60
31340524-49e3-4086-b4b2-74538eead67f	33751	23224	33717	-	ctg21	22919	12053	22919	9362	11219	21
39069368-a07a-45be-b8c4-cee30336a3d2	17400	0	17351	+	ctg7	44000	15505	33209	15241	18129	60
c084515b-01cd-427e-83aa-caa4e8da1c08	26034	10018	26028	+	ctg5	46769	11327	27502	13972	16873	60
ba7fc754-4289-4d02-80ca-ae2faef82181	18459	2885	16278	-	ctg1	54221	40637	54217	12018	13912	60
fd77367a-8825-4fb8-8619-9da23f63149a	16148	0	16147	-	ctg2	53145	6269	22854	14215	16965	60
532a00a7-3117-480a-9170-784fb3cd5d3f	64627	6657	21372	-	ctg6	46404	31530	46404	13574	15237	60
532a00a7-3117-480a-9170-784fb3cd5d3f	64627	23882	33167	+	ctg5	46769	37349	46750	8701	9541	60
aea06007-5d13-4c03-aaf3-457dc6f1f08d	16763	0	11166	-	ctg19	25626	11969	23372	9970	11633	17
2302e071-6434-4385-875e-b3d742f21eac	13379	0	13378	-	ctg18	31059	4994	18579	11867	14003	60
8c6ab158-f8d4-4598-a0a3-c50d3c857c6b	9966	2610	9966	-	ctg2	53145	45734	53144	7056	7545	60
56b13ab6-09da-498b-9088-2346a109c04c	12652	22	12599	+	ctg4	50580	6920	19709	11224	13211	60
02e26235-de1d-40f1-8609-426069dcf7c4	11514	0	6293	+	ctg2	53145	24822	31222	5927	6542	60
d2847353-e6db-4151-87e6-6c2cfa0ffacc	7294	3	5286	+	ctg5	46769	41432	46761	5061	5427	60
4ea1fa0d-c0fb-442b-b979-f014a9870684	9060	0	9056	-	ctg15	33594	14553	23464	8081	9341	60
a7723c2b-0168-4437-8660-11c9af609a89	22616	0	14200	-	ctg15	33594	17887	32314	12650	14932	60
26e21eed-8a86-40ec-921b-d418f6b7a0b9	59326	47943	59325	-	ctg16	33353	15778	27407	10233	11883	60
7258615b-12d7-4717-9503-fa261e0324b9	44536	16948	44536	+	ctg2	53145	0	27843	26846	28150	60
7258615b-12d7-4717-9503-fa261e0324b9	44536	5	16947	+	ctg2	53145	36097	53144	16625	17154	60
3078412d-4bed-4d8b-aa35-f1afa09d4547	41148	12110	28863	+	ctg3	51079	7296	24499	14290	17884	1
eeaa4e44-cd71-42bc-a4b0-d34cf7cf2ef0	29025	0	9254	+	ctg5	46769	15922	25422	8409	9716	26
8ab3906f-0772-40cc-8350-d137f9d48f97	12472	4315	12471	-	ctg17	31663	23498	31663	8021	8232	60
a3547434-e298-4008-8a12-e8609e0ce642	28613	15230	28613	-	ctg9	40270	1790	15326	12227	13754	60
e1341f17-5945-4a45-960e-321a0aa30711	57396	7531	21794	-	ctg13	34010	7687	21991	12848	14648	60
60eeb151-a309-4f74-8547-4f68238d4fe4	19700	6918	19449	-	ctg3	51079	24870	37835	11041	13273	39
9e5ddf34-75e0-4e5f-8aac-04364aec3d17	12095	0	11889	+	ctg4	50580	24986	37033	10566	12436	60
11747c48-aefc-4224-8628-aa1604032c60	43434	28533	43305	-	ctg21	22919	11	14883	13385	15445	60
4d6c411e-d246-4ddd-84e3-ab3e1000edce	12550	778	12378	-	ctg2	53145	30109	41961	10653	12081	60
467661c0-941c-4a89-8749-b408dbb4c56a	32169	2	23127	+	ctg4	50580	26787	50578	20456	24586	60
12a9fef8-6f91-4902-af02-59d9f3dd3a6b	55163	53	19824	+	ctg8	40765	2602	22901	17027	21132	60
12a9fef8-6f91-4902-af02-59d9f3dd3a6b	55163	19858	36696	+	ctg18	31059	10205	27642	14597	18100	60
12a9fef8-6f91-4902-af02-59d9f3dd3a6b	55163	39201	55162	+	ctg3	51079	5559	21987	13591	17161	10
b1c3ecbe-2cf7-4f06-a238-71a27e4e35ed	40235	0	19861	+	ctg4	50580	19499	39614	18265	20571	60
4d01f937-3a5f-4734-8207-d301c0a2ba9f	33164	21846	33164	-	ctg4	50580	3661	14981	10318	11675	60
d307f1ae-8f11-4315-8b11-38163d93367b	32342	1702	22615	+	ctg6	46404	0	21280	19110	21782	60
2ad44cb4-c75e-4d45-8e72-1035cd9920e1	31781	9543	30125	-	ctg6	46404	1	21283	18755	21782	60
cce056d8-8b1a-4af6-abd6-44f9d6fe63f8	14838	0	5086	+	ctg16	33353	28252	33353	4998	5145	60
e1698869-f461-4cb9-aff0-4408ae078813	15309	0	15297	-	ctg6	46404	15722	31203	13770	15804	60
c5e886bf-c0dd-4a7c-9699-cdb9cd41f361	30819	15889	30819	-	ctg5	46769	22518	37693	13635	15496	60
e56f3124-a309-4fd2-907d-d8e85254924a	29578	8367	21105	-	ctg8	40765	0	12907	11580	13171	60
6e467e7f-b3af-4522-881a-9d9c159ca8e3	7713	0	6744	+	ctg15	33594	26836	33593	6581	6838	60
e2d8e78d-9a9b-46f2-8430-05fb4c252beb	29368	1279	12146	-	ctg9	40270	8038	19087	9777	11255	47
5a284867-69fd-470a-99bc-64d46daf0b68	10611	2894	10607	+	ctg20	23283	0	7858	7208	7990	60
c1d1d955-7a56-42bf-a6c2-4f82ffd77c3f	13696	1131	12356	+	ctg3	51079	3527	14873	9909	11732	29
33e5cb61-9bf8-467a-b14f-56ac5f55bcf3	51123	15648	31134	+	ctg6	46404	7611	23773	13547	16668	60
33e5cb61-9bf8-467a-b14f-56ac5f55bcf3	51123	26	15592	+	ctg3	51079	15129	31248	13313	16740	27
79be5c42-22f8-4ad8-bded-55a668e427bb	33517	11979	24151	+	ctg4	50580	38120	50578	10844	12770	39
983023f2-428e-47e5-b485-871ea0d0b5ea	25921	2583	25921	-	ctg5	46769	21592	46769	20817	25876	60
ef5241db-2423-4f64-b960-eefffde7a04e	14849	2259	12764	+	ctg13	34010	4230	14866	9289	10917	2
8308b69e-db5a-4db1-8636-9f02ca26095c	13876	0	7399	+	ctg6	46404	38966	46387	7159	7555	60
8308b69e-db5a-4db1-8636-9f02ca26095c	13876	7420	13876	+	ctg6	46404	4	6541	6306	6589	60
3f00c6f2-da76-40a2-8fe6-8b366e0a93e7	29302	7079	29288	-	ctg3	51079	24732	47817	19240	23719	60
f9b6b6d1-af6d-4ede-8cd3-b6898b7d1bc0	17448	1860	16212	-	ctg12	36000	15430	30248	12344	15391	7
0d4c3fe6-c375-40c8-a3ec-207d54304309	27034	706	15166	-	ctg6	46404	31535	46404	12763	15451	60
0d4c3fe6-c375-40c8-a3ec-207d54304309	27034	17624	26867	+	ctg5	46769	37374	46760	8240	9724	45
e0faa7d8-7109-4ac1-9a35-576340d07405	54396	22149	33016	-	ctg2	53145	10808	21758	9578	11283	5
e2d75fab-0070-4e95-a346-d8538b244241	36527	2592	22862	-	ctg4	50580	0	20320	18224	20922	60
050f21ad-b178-49ac-a531-c1270da2416b	27132	0	13867	-	ctg6	46404	0	13906	13740	13980	60
050f21ad-b178-49ac-a531-c1270da2416b	27132	13867	27131	-	ctg6	46404	33102	46404	13090	13393	60
6e8ceee7-e0ca-4a8b-8c63-bca130d7de65	15116	416	15116	-	ctg3	51079	35972	51075	13274	15512	60
75e5d2d5-2a4c-47ed-bf8b-ec12b98c1d8f	23763	8371	23244	+	ctg4	50580	5994	21186	13667	15509	60
05478d4e-6d1b-4382-a543-43a97408ffd4	38220	3708	33604	-	ctg8	40765	10418	40764	27331	31060	60
cf32462b-0595-4676-a7f3-3e853d25cec6	23189	6514	16114	-	ctg2	53145	1	9682	8684	9887	41
32d06ef3-5230-4e82-a05b-5a7964bc2f64	30004	1855	30004	+	ctg5	46769	2	28725	25377	29462	60
03ffe7a9-f8bb-4719-8a85-fddc8275663a	18177	1384	14482	+	ctg2	53145	38372	51837	11711	13785	60
5f7166eb-f42f-43c6-b690-95243900ae06	39671	15	17591	+	ctg2	53145	22920	41299	15379	18915	60
cbb6695f-1cb6-4bd8-9d46-8eae963f8576	14231	1606	12331	+	ctg3	51079	18908	29616	9638	11110	60
eecfd0d9-ddb4-406b-8f69-394496f65763	35706	0	26852	+	ctg6	46404	8614	36190	24403	28240	60
eecfd0d9-ddb4-406b-8f69-394496f65763	35706	26963	35702	-	ctg3	51079	20545	29520	7866	9211	2
7f59fbf4-bd82-4c9c-a89f-bfcc778e9e1a	24135	6376	24133	-	ctg1	54221	34325	52282	15981	18412	60
dbd08009-8926-493b-b9d6-a615bef36aab	61083	69	20381	-	ctg19	25626	0	21169	18039	21767	60
9e491e4e-ca67-401a-95cb-3d515063a15d	15064	0	6442	-	ctg10	38984	833	7403	5952	6696	23
578bc1be-3e42-4617-8b94-adbbe187a2a6	32725	15930	28197	-	ctg1	54221	41814	54217	11022	12789	60
75d3218d-f641-444d-a68a-5832f5c42b70	10261	0	10260	+	ctg17	31663	7784	18288	9152	10796	10
ba5160fe-3a92-4529-9d99-8f9dacebeab7	22948	0	18018	-	ctg8	40765	2190	20649	16097	19002	60
938dbe42-6b26-4028-b71e-362a0bd6e025	8151	3	6896	+	ctg13	34010	4287	11315	6404	7210	60
3fc86d61-ed8c-4bb6-90d8-e184e4ca32b8	24275	0	13080	-	ctg3	51079	5	13178	12892	13257	60
3fc86d61-ed8c-4bb6-90d8-e184e4ca32b8	24275	13084	24275	-	ctg3	51079	39841	51077	11065	11290	60
1ed09b99-5494-40b8-a611-858062acab2b	17703	0	17503	+	ctg15	33594	747	18199	15705	18058	60
4a1a5d29-6c23-4e23-832e-34edb8d0bc66	14001	0	13218	-	ctg7	44000	4487	17949	12183	13743	60
30ff3ba9-c187-4c12-b29d-9ff856905303	27308	0	15094	-	ctg2	53145	17394	32613	14756	15355	60
bdf98b04-3e34-4b2c-ae68-29d71a9535be	24888	15340	24887	-	ctg19	25626	366	10151	8607	10000	12
78afbdce-52c1-4f5b-b606-c2367ef3dd34	49620	41421	49595	-	ctg23	18714	10371	18709	7346	8571	10
a6c5b881-fc72-47ae-8267-4d235b95e375	15955	1	9922	+	ctg10	38984	28949	38984	9785	10086	60
a6c5b881-fc72-47ae-8267-4d235b95e375	15955	9922	15955	+	ctg10	38984	0	6088	5947	6118	60
31c28f13-8c65-4f4a-80d6-d810c07e4d52	15436	5324	15436	-	ctg4	50580	10088	20320	9154	10508	60
7dd4d427-fda4-4a96-aeb6-c7cc9d3817cb	11018	2913	10995	-	ctg3	51079	4082	12268	7340	8387	13
f3abf084-6f90-49a9-a24e-8be8fa67207b	56236	9078	44636	-	ctg6	46404	0	36185	32278	37127	60
f3abf084-6f90-49a9-a24e-8be8fa67207b	56236	69	8975	+	ctg3	51079	20541	29531	8220	9179	60
254200ce-b25d-4635-8429-9d316700a3b3	42257	19664	31645	+	ctg21	22919	393	12668	10724	12590	60
8ded4991-d1a8-42a9-9ab0-e699e901b352	24793	882	12382	+	ctg12	36000	22619	34453	10360	12096	59
a347d9c2-257e-40e3-a2c0-6c7d9e056bb3	30663	0	20280	-	ctg1	54221	8804	29373	18232	21131	60
966a5b4b-80a1-4b28-af6b-c74d21830200	50396	6593	27605	+	ctg1	54221	30494	51961	18735	22127	60
8bc211c6-ad1b-4911-89c1-b8d2fdacbe04	40005	13624	35588	+	ctg14	33598	0	22530	19937	23146	60
8bc211c6-ad1b-4911-89c1-b8d2fdacbe04	40005	0	13614	+	ctg14	33598	19722	33589	12442	14212	60
57167709-25ed-4ec6-a4be-b1f3716d2d86	24362	0	16174	-	ctg4	50580	6002	22210	14096	17134	60
137dd8d2-0b41-4ddf-8356-bd52c31a8397	23002	13348	21395	-	ctg8	40765	32384	40595	7325	8377	19
cb46e316-2c64-4aee-8dea-db1678af7f57	13322	3279	13321	+	ctg2	53145	23004	33129	9059	10330	53
354b0c66-2901-4b84-9e13-f582e0792e45	40798	283	31441	-	ctg1	54221	21790	53847	27617	32955	60
f97c2eea-88aa-4776-91db-7f5dd51bf52f	15352	4142	15350	+	ctg3	51079	12277	23756	10176	11788	60
0d229a45-d4b9-471f-a497-3830e05d295c	21802	2572	21802	+	ctg8	40765	16327	36366	16559	20799	24
f538c7f6-8160-4d65-98e4-e42b9bfdbe24	12483	1832	12482	+	ctg4	50580	3	11075	9640	11304	56
d758b15a-5915-4de6-8898-f144965920c8	27491	17655	27436	-	ctg19	25626	1754	11726	8799	10232	50
969df3e5-37aa-476b-b05a-6fc71423e6de	60042	26162	49141	-	ctg8	40765	8231	31607	20104	24115	60
8170461a-0ebd-4646-b0b3-67eeff17a208	13519	1250	13519	+	ctg19	25626	0	12307	12136	12377	60
4c874dc8-98f7-4028-974f-bddbc63af453	41426	9093	22831	-	ctg23	18714	2067	15686	11867	14229	45
ae6f51a8-d44b-425e-8ec9-74f2e1003410	24042	7180	17416	-	ctg11	37006	18587	29068	9162	10750	18
f3b8afa2-d4af-4118-a233-0f6bac40e2d5	41324	1029	12741	+	ctg8	40765	0	12000	10572	12267	60
abf2085f-ca8e-405a-8768-16e768497867	36301	1319	21296	+	ctg17	31663	47	20833	17129	21579	60
e4fff9bf-24ce-4037-8f8b-1e203d0de037	22831	3883	21344	+	ctg4	50580	16648	34863	15132	18871	42
89d0327d-89e3-4e9f-b0a5-f51394e66b43	33534	15195	30787	+	ctg3	51079	23176	39156	13850	16445	60
89d0327d-89e3-4e9f-b0a5-f51394e66b43	33534	1	15078	+	ctg1	54221	38486	53850	13400	15824	60
ba6b3fbc-601e-4260-887e-ce727fd3c135	23931	2	14387	-	ctg2	53145	1	14898	12845	15304	60
ba6b3fbc-601e-4260-887e-ce727fd3c135	23931	14389	23610	-	ctg2	53145	43658	53143	8383	9686	48
917409de-3857-4b64-bcbb-c79f5b83c2e9	30116	3143	28673	+	ctg3	51079	9048	35547	22791	27337	60
de6cae0b-614c-4f38-9312-7b3ac59e17f3	19671	3	13369	-	ctg2	53145	38394	52036	12108	13946	60
7a686e2c-5dd2-4e85-81ef-44ecddc52bd3	40737	17732	40728	+	ctg1	54221	3136	26235	19932	23862	60
e49b9bb3-f320-437b-9143-bc243f100f12	14259	184	7743	+	ctg2	53145	0	7590	7455	7639	60
c70fae43-517e-4022-8aee-9439f38ffb6e	25290	0	15733	+	ctg2	53145	8055	24133	14583	16393	60
c70fae43-517e-4022-8aee-9439f38ffb6e	25290	15771	23148	+	ctg15	33594	17300	24767	6772	7633	36
7b3b8885-d6cc-4f58-aec1-053d08c871bd	11537	4	6448	-	ctg14	33598	10811	17300	6165	6608	60
9923f9b7-40c9-46db-baf6-8a59c10c165b	41862	12433	37824	+	ctg17	31663	5777	31663	23117	26354	60
63c4effd-1c5a-496b-8fc1-cb225cdc7eda	8986	5	8583	-	ctg14	33598	0	8645	7785	8858	48
35ad38b4-a62d-4bb8-bb03-c606dbc99b66	19129	9221	19128	+	ctg9	40270	12099	22097	9113	10251	60
de9a8b89-13be-41f6-8733-06194086865f	24608	2538	17132	+	ctg21	22919	6130	21041	13606	15174	60
de9a8b89-13be-41f6-8733-06194086865f	24608	17188	24608	-	ctg15	33594	18033	25572	6844	7737	39
e1643777-7e26-4211-a6e6-00d13564dce0	31838	16	18807	-	ctg2	53145	32911	51994	16528	19747	60
0e28f733-9717-4097-9a20-3df5c85d8210	27746	0	8946	-	ctg6	46404	9151	18185	8338	9199	60
0e28f733-9717-4097-9a20-3df5c85d8210	27746	8940	18258	-	ctg4	50580	18363	27812	8574	9660	60
40f99eec-1946-4464-aad0-c7020964aa91	23772	0	15375	-	ctg1	54221	5510	20956	15147	15559	60
2fac08d7-5251-4cb0-b789-f891d44311b1	28194	24	17626	+	ctg14	33598	7856	25930	16094	18453	60
4186b5c4-27ea-47ba-aabf-fff51e135422	14623	68	14617	-	ctg4	50580	21011	35924	13025	15351	60
f47c8576-8937-4b2d-a2c6-f4562e8ca17d	18388	6480	14650	-	ctg22	20118	0	8584	7497	8772	42
713594d9-5168-4fd9-8fdc-e7b8459db58c	30315	7451	30315	-	ctg6	46404	22940	46393	21122	24029	60
713594d9-5168-4fd9-8fdc-e7b8459db58c	30315	0	7442	-	ctg6	46404	0	7743	6839	7911	34
77ea638e-21c5-439e-b08d-3b5474c85e40	32366	8035	26593	+	ctg4	50580	26090	44915	16882	19234	60
29d38c36-3a0f-4b05-bc10-e1b8c9a5f147	52012	0	27926	+	ctg1	54221	25916	54221	24961	29270	60
29d38c36-3a0f-4b05-bc10-e1b8c9a5f147	52012	27931	52011	+	ctg1	54221	6	24383	21861	25002	60
dae44b78-5eb4-49b0-9979-4c641e6de295	10369	5414	10369	-	ctg2	53145	48062	53144	4858	5108	60
dae44b78-5eb4-49b0-9979-4c641e6de295	10369	0	5413	-	ctg2	53145	0	5521	5142	5621	59
139bc4a7-f7b7-4480-982e-965cbd7dc52c	31615	0	22404	-	ctg6	46404	0	22923	20892	23443	60
139bc4a7-f7b7-4480-982e-965cbd7dc52c	31615	22404	31582	-	ctg6	46404	37057	46404	8458	9596	60
03074a34-2a85-44d0-8734-d038d984e56f	28970	12953	28966	-	ctg1	54221	35834	52260	13879	16985	51
d8cebc27-69e3-46fa-b9a9-6d0d4cc3fe9d	55850	30872	46103	+	ctg2	53145	3891	19626	13490	16183	60
d8cebc27-69e3-46fa-b9a9-6d0d4cc3fe9d	55850	18469	30871	-	ctg4	50580	7955	20744	11043	13145	34
27a970b4-ad53-4ecb-9078-ab8a71237c57	28104	13935	22463	+	ctg22	20118	2	8583	7708	8803	3
073d6d99-a782-4fc0-933a-e863c81dde9f	25382	15552	25376	+	ctg16	33353	0	10052	8744	10388	22
a4c931dc-9e2f-4d70-a017-59d9624bb08d	14425	2244	14425	-	ctg19	25626	13123	25599	10957	12807	60
bcad4af1-a290-4b4c-a5cb-f0655683aa9d	15020	1	12800	-	ctg4	50580	10911	24165	11367	13512	39
ea3d6e1f-1420-4c61-9000-c6e2fc992c3b	52592	24435	47530	+	ctg6	46404	15081	38509	20152	23956	60
c25972d9-36ba-496b-b931-e8e36c34d6e4	34694	1457	16658	-	ctg5	46769	31195	46744	13347	16070	60
6570142b-ee41-4402-a044-57a374dbf022	21455	0	21420	-	ctg1	54221	31599	53590	18892	22701	60
d143a327-ed8f-4f7f-bdab-51bca49beb9b	54361	34695	47539	+	ctg10	38984	7338	20291	11706	13205	60
4ebaeaa6-cba1-4530-9068-b2db6ada7dba	22401	3726	16089	+	ctg1	54221	41695	54218	11011	12820	37
2bb8595f-a2dc-4801-8406-ae70f95dfca5	25674	0	15857	-	ctg1	54221	36815	52904	14477	16397	60
3829cbab-3662-4065-9129-f6fec8dc2a87	14677	5686	14677	+	ctg5	46769	6279	15461	8159	9416	49
28e3edcd-c162-456e-b7f7-f7e50686850e	15855	3251	15851	+	ctg4	50580	0	12697	11302	13127	60
5ff65987-cbc0-4a7d-bced-0d1ed8a6055c	22893	0	14311	-	ctg5	46769	24	14647	12421	15322	60
5ff65987-cbc0-4a7d-bced-0d1ed8a6055c	22893	14339	22893	-	ctg5	46769	38168	46760	7508	9014	45
6780bd9c-9fa3-4b82-bb0b-a2c4aa2658d5	18841	3369	18828	-	ctg15	33594	17495	33581	14027	16493	60
a52e1011-7460-4155-b85d-e8df92f1474c	21153	6907	21153	-	ctg8	40765	905	15464	12674	15036	60
f23c14e1-dd32-4bc7-ba2a-7955e0f9e104	28972	12652	28972	+	ctg13	34010	9313	26078	13898	17545	45
7b1411c4-1876-4436-ba52-03d2e288953b	13009	7487	12298	+	ctg20	23283	18310	23283	4627	5037	26
1c25d6b8-fcd0-479d-8668-882a5920f203	29161	2	17810	-	ctg2	53145	4605	22823	15435	18791	51
b38678c3-c3a7-4c76-9787-9f7a247a3aac	33453	0	11937	+	ctg3	51079	32275	44302	10959	12373	60
b38678c3-c3a7-4c76-9787-9f7a247a3aac	33453	18575	30197	-	ctg14	33598	20987	32740	10635	12042	60
b38678c3-c3a7-4c76-9787-9f7a247a3aac	33453	12345	18569	+	ctg9	40270	1	6267	5743	6429	7
65d30696-8674-4d6f-9b37-5e1a2eaafa5e	24605	9878	24605	+	ctg2	53145	17578	32383	13048	15241	60
322d0fe0-1128-4901-ab91-c65f0b5d13b7	15390	1362	15389	-	ctg11	37006	3662	18105	12477	14826	60
818d5ad2-bf8c-4ad5-aab8-87d973afd487	38231	13796	25914	-	ctg3	51079	27408	39785	10857	12720	60
9a1da2db-49ba-47fb-b7b0-eab489397508	17426	24	15288	+	ctg10	38984	23437	38984	13325	16317	60
ad5a7eee-59b6-4997-9d48-2ac74baff3c7	20782	6007	20772	+	ctg4	50580	3146	18270	12744	15740	34
3f5d9396-dc0b-4276-a89e-d766d7153b9c	25600	8948	20809	+	ctg6	46404	21274	33581	10421	12690	29
72121fee-790d-4e6e-84b0-89f353dafde1	44222	14192	34959	+	ctg8	40765	5030	26299	18375	21890	60
0e5087e4-37bf-48a6-9ac2-0385c417faaf	37647	12088	24042	+	ctg3	51079	27408	39788	10679	12695	60
44c31601-51f3-47fd-8c2c-8ad80741a73f	7194	12	6736	-	ctg1	54221	0	6916	6224	7106	4
b9c77672-fc88-496d-828d-992f08d24b01	40358	21812	35084	+	ctg18	31059	17555	31059	12061	13868	60
29205faa-a769-4bf4-bf92-14044373a4ee	51514	20949	41648	-	ctg4	50580	17	21308	17515	22306	39
3aeea0e3-0844-4aaf-94c1-17a5ba507c33	10262	339	10257	-	ctg5	46769	10356	20571	9100	10491	60
92795aa6-9952-458a-8a0f-708ed8238c30	24374	6	17025	+	ctg2	53145	35728	53142	14508	18068	43
b677de1d-f6da-4fb2-8194-0ce5e0c27fe4	38148	17983	38148	-	ctg6	46404	25792	46404	19021	21023	60
b677de1d-f6da-4fb2-8194-0ce5e0c27fe4	38148	0	17976	-	ctg6	46404	8	18271	17276	18521	60
67d9fe60-9743-44c9-a02d-cfa65d004710	31053	14642	31052	-	ctg17	31663	7710	24635	14454	17452	60
67d9fe60-9743-44c9-a02d-cfa65d004710	31053	2	14637	-	ctg5	46769	14266	29254	12514	15760	28
3c6ffd69-1102-433a-af5b-ae684ebcc448	55710	25529	45570	-	ctg2	53145	32894	53142	17765	20919	60
3c6ffd69-1102-433a-af5b-ae684ebcc448	55710	15910	25527	-	ctg2	53145	0	9689	8765	9902	60
3c6ffd69-1102-433a-af5b-ae684ebcc448	55710	1	8932	+	ctg21	22919	13970	22919	8056	9283	52
a5374b62-ac60-4f7a-9deb-c5d5559e06ed	36505	10	14350	+	ctg8	40765	26266	40765	12815	14898	60
888e7287-03e6-45a6-a618-ec4d05912cd1	22228	18	19972	+	ctg3	51079	16049	37396	17715	22237	60
341a1da6-1339-4188-a89a-10ae75090bf8	10830	1605	10824	+	ctg23	18714	18	9911	8231	10186	18
c83c3783-a341-44f7-802a-f9f8f22ab8f0	45184	7871	17870	-	ctg9	40270	12580	23024	9015	10720	35
193617b0-b294-429a-98c5-474aed8ee0d5	43211	6406	24592	+	ctg8	40765	8399	26706	16262	18923	60
ad387415-bb25-47b9-bc5b-b9f8579897fd	20048	8518	20048	-	ctg4	50580	28990	40882	10210	12202	19
a1a75c00-72c2-4524-aea4-4132414bb8af	30288	8231	24709	-	ctg17	31663	1	16859	14252	17576	60
042afbb3-bd07-4750-a40e-57b7d641a0df	24919	13	15365	+	ctg9	40270	16	15586	13893	15850	60
773cef32-852a-4a5c-a4d1-158062cfb3b6	26659	313	14647	-	ctg9	40270	25866	40258	13805	14624	60
e8a12950-3c09-4502-91ea-5a39dbe4363b	6732	942	6732	+	ctg7	44000	0	5851	5698	5884	60
8769d4f7-b8ed-4b1a-903f-f3564250743c	47413	21234	43217	-	ctg18	31059	0	22429	19771	22911	60
e13cac03-43fb-4536-9043-9f32841f6ce0	30080	15336	30080	+	ctg11	37006	7860	22771	13212	15312	60
9e019ee8-42eb-4e79-9dcc-fc3a8a12a176	32190	20887	32190	+	ctg9	40270	890	12358	10260	11755	60
7a665b66-0a0f-46a2-b779-242a2021ca40	11107	0	11100	+	ctg18	31059	3655	15049	9934	11686	43
1aea88ff-4403-4547-957f-971be31b3858	9618	13	9617	+	ctg5	46769	1328	11229	8637	10282	36
4c43f308-458e-4993-b886-efaaa362b9b2	11410	0	9769	-	ctg5	46769	0	9876	9584	9952	60
8151e156-052c-47e5-b7a2-34e7cbef0180	61691	9	20027	-	ctg5	46769	1077	21380	17698	20861	60
8151e156-052c-47e5-b7a2-34e7cbef0180	61691	39263	56972	-	ctg5	46769	28513	46515	15692	18514	60
50e532c7-dd0f-4039-8de5-deb2d37d5177	31580	0	12220	+	ctg1	54221	40945	53382	11071	12761	60
a8926433-dc57-4f35-a707-fd2675f31397	18333	5621	18326	-	ctg2	53145	9730	22564	11338	13178	60
b11fa6a9-67e5-423e-a3d4-3af61e6a29e8	34557	0	18459	+	ctg3	51079	12128	30796	17917	18864	60
12b5efbc-82cc-4c28-aec8-e7292bfe0863	10584	0	10583	+	ctg2	53145	6162	16912	9420	11028	19
a8b64799-d557-459e-9cc8-f73d041f147b	29878	5	15225	-	ctg2	53145	34199	49766	13477	15935	60
2122ce25-e6cb-44a8-8b6b-f24d8e90a510	11864	1	9101	-	ctg5	46769	33566	42823	8416	9453	60
ef17904e-cb95-42e5-a89d-300838458ddf	20393	5158	20392	-	ctg16	33353	14205	30362	13393	16546	26
45d0d443-d422-4103-8f24-d908c44cc5e4	18397	0	14841	-	ctg19	25626	23	15316	12905	15862	60
3543c0b3-7441-4c3b-bae3-ee1058812ac8	21870	8881	16904	-	ctg3	51079	3364	11576	7283	8404	18
d0bff5f2-6fef-4f4a-a73d-10ff190dd0b1	45981	4143	25599	+	ctg18	31059	0	22430	19270	22898	60
776482f4-ebe3-4ddc-9427-810c7d57f996	64255	23274	36809	+	ctg7	44000	25080	39092	11991	14341	59
87a399cc-4fb7-4c6d-a6ad-2338a73ccf58	23704	11973	23704	+	ctg5	46769	15361	27384	10632	12358	60
87a399cc-4fb7-4c6d-a6ad-2338a73ccf58	23704	0	9265	+	ctg16	33353	11773	21195	8416	9673	50
b5a60e09-e239-4797-8732-8c3733e0a70a	44432	21363	39447	+	ctg3	51079	31704	50020	15939	18919	60
47d8d4be-1206-4fe6-86c9-83a559dad589	23941	0	23928	-	ctg18	31059	3735	28326	21028	25492	60
14bf3115-9ce1-483e-b5dd-e487a7b1571d	22665	8032	18160	+	ctg17	31663	5219	15520	9042	10551	12
ec79c4bc-6384-47f1-b0bf-d5da5aa01813	18455	6599	18454	+	ctg8	40765	3622	15747	10806	12391	60
b589b931-3911-4f7d-9b67-fb12743edf52	42773	9044	28222	-	ctg4	50580	17374	37222	16737	20614	60
5fed9c73-a637-4938-a2f8-e4da3e543255	30632	2660	20884	+	ctg8	40765	2190	20801	16311	19180	60
9ad7a7ce-146a-4801-9421-f602be06e2fc	23426	0	12366	-	ctg9	40270	0	12593	11095	12871	60
567eb827-4e2c-4ec2-bd5a-b028533503c9	19071	12694	19066	+	ctg7	44000	648	7109	6020	6580	60
fe77d36d-db11-4794-a106-3b48b9031429	48934	24028	34741	-	ctg10	38984	76	10797	9396	11204	21
b5cdd43c-eed3-40f2-9738-8e6245db7e86	19442	4	13097	-	ctg1	54221	0	13139	12895	13237	60
b5cdd43c-eed3-40f2-9738-8e6245db7e86	19442	13097	19441	-	ctg1	54221	47847	54221	6241	6427	60
21defbfc-2331-4e2c-adcb-89117580cae5	28813	10676	27696	-	ctg11	37006	6527	23949	15225	17858	60
b6cabe61-79aa-4720-a5ec-9deba04c3229	19522	852	12610	+	ctg15	33594	52	12046	11025	12194	60
a956e375-acb8-444c-ab36-39459e514683	12626	3549	12624	-	ctg14	33598	7525	16613	8307	9321	60
b671a50f-d660-4d7b-a20b-70853c1f8226	19100	6883	19026	-	ctg11	37006	23824	36116	10675	12760	57
cb424e8c-1b66-4514-82df-3422ba6c96a3	12036	1076	12032	-	ctg16	33353	22241	33353	9951	11362	60
bf4d3a71-067f-428b-bf63-fca85814bb5f	32785	0	14524	-	ctg1	54221	12596	27463	12802	15354	60
f55b98fb-91cd-4056-b5d2-43db77ce67b8	30317	16678	30316	-	ctg4	50580	34482	48518	11961	14454	15
f55b98fb-91cd-4056-b5d2-43db77ce67b8	30317	12	11716	-	ctg2	53145	34186	46229	10379	12390	18
52c0af6a-e088-4216-bd61-583387efc467	8380	5	8288	-	ctg18	31059	15411	23837	7460	8652	28
367c7097-4775-40fa-83f4-ad1d190e28f4	51621	24126	36314	+	ctg17	31663	19223	31662	10914	12804	60
ad649a2b-2f99-4d5f-b087-409a46cfdc89	43651	15858	38466	-	ctg15	33594	9102	32240	20119	23829	60
04f4e46a-c036-41bb-ad03-b998fafcaf5a	28058	0	10129	-	ctg18	31059	1466	11845	9068	10622	28
04f4e46a-c036-41bb-ad03-b998fafcaf5a	28058	18233	27500	+	ctg8	40765	2265	11779	8328	9727	9
b6c94710-105d-4e28-81c8-9350465b3ee5	28023	4130	26321	+	ctg4	50580	17123	39940	19406	23509	60
2ef8649c-5be2-437b-b6bf-8803daa16226	18366	0	9495	+	ctg9	40270	30498	40265	8600	10001	60
2ef8649c-5be2-437b-b6bf-8803daa16226	18366	9524	18345	+	ctg9	40270	27	9006	8073	9215	60
51546cc4-01f0-43cc-92a0-7400fbeb1e8d	22623	8985	22620	+	ctg1	54221	32299	46274	12209	14391	60
ddaf8812-69c7-4472-8537-6fe77b5dc762	50713	6387	21050	+	ctg2	53145	0	14834	13002	15275	60
69fddeb6-2633-4bf7-8f80-1a79287328e7	39696	15759	39681	+	ctg15	33594	21	24082	20419	25239	60
69fddeb6-2633-4bf7-8f80-1a79287328e7	39696	704	15723	+	ctg15	33594	18384	33583	13227	15739	60
84d93e31-d92e-448c-83ae-d3eb7402bdfa	41228	0	12810	+	ctg11	37006	22162	35131	11471	13320	60
fa47b2bf-23ab-4bfc-bdb0-ff6ba2ba0625	56009	28296	41588	+	ctg18	31059	17557	31059	12255	13802	60
fa47b2bf-23ab-4bfc-bdb0-ff6ba2ba0625	56009	41588	55050	+	ctg18	31059	0	13804	12290	14129	60
90ee734e-bdee-4a1e-b98c-3689917a83b4	21159	3318	21133	-	ctg3	51079	26098	44294	16051	18706	60
8fc41be0-14d5-45f1-85cc-53010f5dd041	19711	1452	19705	-	ctg15	33594	10227	28725	15733	19296	60
5b1e8c9b-6221-4828-b23b-73424b1fc2e5	30082	0	13961	+	ctg20	23283	3996	18249	12237	14840	60
0bb26bf5-583a-4a7e-82d9-1fd0f286b894	42863	22689	35328	-	ctg9	40270	6979	19927	11531	13146	60
df0e6716-85d9-446c-b81b-fc3b356522ba	7722	2288	7721	-	ctg1	54221	48754	54221	5182	5576	60
f6ea6edc-c4c2-4990-b668-3abd8682a70c	11510	1008	11510	+	ctg3	51079	35901	46605	9291	11066	3
18487ebe-68c9-4987-bb26-b0877f00b8ee	31835	9879	28467	-	ctg3	51079	0	18845	16846	19198	60
3f8ccc69-c2ef-480e-be54-634bf5b805c9	19418	0	12866	-	ctg8	40765	18233	31561	11511	13712	60
c1b78de7-ce9d-4b30-8fb2-c33700ec88b0	11466	0	9967	+	ctg14	33598	23472	33577	9136	10329	60
f86037ac-7602-49d2-87fe-c118609d0b34	30499	15553	30498	+	ctg1	54221	2967	18223	13510	15624	60
a4ed177f-54d1-4874-84bc-613a7aaf78b4	23203	1456	13657	-	ctg7	44000	27551	40048	10861	12846	41
2ca6d03c-30d9-4eed-973f-0455fb7a03ca	12755	0	8747	-	ctg14	33598	2302	11120	8151	9027	60
c38f7b52-42e9-45e1-9a68-bdc6d0234369	16209	0	16209	-	ctg11	37006	6677	23071	14566	16891	60
0a1a6da0-6e3b-413c-846c-e9c074df8d02	64059	46145	59039	+	ctg5	46769	33566	46716	11271	13697	60
c7a0f58d-df43-4f10-a5c7-a47ac45bb6f5	55049	5061	36807	+	ctg5	46769	10408	42225	26428	33718	60
d182e228-3faa-45fc-b81b-8f6f5379242c	14897	0	7971	+	ctg19	25626	17571	25626	7500	8197	60
d182e228-3faa-45fc-b81b-8f6f5379242c	14897	7971	13474	+	ctg19	25626	0	5525	5150	5640	7
e4843984-d708-42c4-a699-f7240cdc07e2	39009	0	20010	-	ctg11	37006	0	20152	19587	20318	60
e4843984-d708-42c4-a699-f7240cdc07e2	39009	20010	39008	-	ctg11	37006	17856	37002	18632	19323	60
47d6fe83-a0d5-4e31-b6e2-b2000be49dff	5843	0	5788	+	ctg4	50580	7791	13427	5148	6041	8
30858e07-23f7-46a1-b24d-f8599888cd46	22172	13149	22172	-	ctg5	46769	28879	37939	8072	9366	34
c46cae65-0b7d-4cdb-bd7e-4f0894cedb2c	36046	16472	29785	+	ctg7	44000	25080	39075	11666	14367	25
06c64757-804e-4b67-b46a-fa001f234fd2	31783	2900	31610	+	ctg6	46404	18	29257	25920	30275	60
bf0bc94a-0754-4b5e-8497-945f84eeee75	16880	6562	15522	-	ctg16	33353	23020	31954	8064	9226	55
00e47398-304c-42a8-8210-3af96b2f9fa6	54445	39232	54445	+	ctg6	46404	13327	29026	13880	16054	60
ef3495a4-d659-4b88-ac5e-48489a6bc96a	26472	0	7931	+	ctg5	46769	9513	17582	7270	8248	41
6f90c61c-9bf0-48b6-86cb-672d7b302569	13490	4098	13488	+	ctg2	53145	0	9426	9259	9491	60
c52c1b7b-d3f5-4be2-969a-7c7bfe134d20	35171	14352	32972	+	ctg16	33353	11614	30373	16950	19207	60
f7ada238-1327-497d-819f-d3d60e75c242	42688	2	12993	-	ctg1	54221	1640	14879	11726	13540	60
35ae9850-b3ec-4fcc-b4a7-2e5184c60aba	31805	2563	17412	-	ctg5	46769	31504	46769	13121	15666	60
97610cc9-0ecf-4f09-a975-ddb02343aa2f	22855	10	14497	+	ctg9	40270	25624	40270	14075	14791	60
97610cc9-0ecf-4f09-a975-ddb02343aa2f	22855	14497	22854	+	ctg9	40270	0	8402	8115	8491	60
0a858d1a-88b0-402e-a460-3263540b8cd9	15625	4328	12787	-	ctg22	20118	0	8583	7596	8817	11
0b872d1c-9a24-4355-a431-1813e853bb60	37975	2	14611	-	ctg2	53145	15082	29897	12888	15250	60
168c26d8-3630-4af7-98e6-398b2651b1cf	39374	10411	24742	-	ctg9	40270	1046	15586	12872	14846	60
7e376a7c-e5a6-42b0-ac97-444b8276b15b	13640	66	13634	-	ctg2	53145	30105	44153	12232	14552	60
ed6f323b-196c-4fcb-9761-bba0516c8bc8	30037	12342	25729	+	ctg13	34010	5517	19125	11938	13966	60
181e84a2-b529-4617-bd9e-4968434b981a	23586	8035	23586	-	ctg12	36000	6921	22836	13867	16416	60
8ccddc8e-a8f8-4007-9b01-7992939d9390	17186	0	16525	-	ctg4	50580	4262	21085	15124	17385	60
06b32c8d-4c9c-464f-80f2-0e15e3525d50	35901	1819	18100	-	ctg1	54221	5879	22590	13896	17434	10
68e37027-ce13-4001-b24c-76243905bc67	27026	0	24988	+	ctg7	44000	17721	43083	22147	26100	60
eac45822-595d-440f-b779-b0cd13fa798e	11438	0	11058	-	ctg11	37006	23378	34644	9803	11641	6
b050895e-881f-474c-891d-e7471f2f96d8	43800	30485	43779	-	ctg16	33353	11845	25489	11551	14224	7
4585e95e-643d-4dbb-9b73-3dadf1925a60	36694	74	13187	-	ctg17	31663	5777	19216	11573	13836	47
8b4eb1ba-71f6-4bec-bfcd-d31066bab25b	91337	20719	36364	+	ctg3	51079	5014	20956	13923	16326	60
4ba44340-860a-4558-8e12-d27a5ad7e0c3	13522	4198	13521	+	ctg19	25626	8912	18428	8542	9713	60
808cb05f-b325-46af-83d8-3056e10a8765	58924	7416	36472	-	ctg4	50580	0	29091	26130	30047	60
0c81d70b-5de3-42a8-b564-e31522f1ffa5	12492	0	12226	+	ctg4	50580	15749	27953	10960	12668	60
b3b1fd30-faad-4f57-b462-388114f9a104	15273	6184	15273	-	ctg13	34010	17074	26386	8125	9595	7
6de4ac31-c103-4e98-94bd-f377a6c4607a	20992	3342	20914	+	ctg17	31663	3575	22767	15513	19666	22
2d8d1d97-13e3-4c47-8940-0c5ba38d8014	25750	11502	25750	-	ctg6	46404	31982	46400	13034	14727	60
ba9b292a-5718-4587-8aa3-0202079f80a4	19977	1	9914	+	ctg4	50580	25825	35964	8880	10418	4
64b1ddf5-575c-4bba-85f6-6788ab8108ce	19591	1211	19589	-	ctg10	38984	18868	37486	16680	19110	60
20ff3c04-b061-4510-a8fd-6123507ef950	17185	3	17180	+	ctg4	50580	23136	40321	15157	17851	60
3de194de-7300-4b69-8fc9-c54c7c31ed79	17361	4850	15804	-	ctg7	44000	32854	44000	9683	11458	1
d86cd432-34ad-4fa3-9218-b239b261747d	42479	3750	18547	-	ctg2	53145	15082	29931	13225	15265	60
5b2ed509-4875-4cae-883a-2f61986affdf	37318	15407	25510	-	ctg1	54221	0	10347	9083	10585	22
6b4b0e00-e2eb-43ef-b293-f5b359c47dec	17407	0	9830	-	ctg16	33353	1654	11532	9694	9936	60
529a120e-58e2-4939-a498-f26b1818dcf5	9346	1794	9346	+	ctg11	37006	0	7786	7084	7924	60
e5209f0f-d6cf-44b8-8eea-e77fa46819b1	39619	0	25871	-	ctg15	33594	0	26437	24240	27042	60
e5209f0f-d6cf-44b8-8eea-e77fa46819b1	39619	25887	39618	-	ctg15	33594	19671	33582	12936	14198	60
d71429e1-ee2c-49c2-a3b1-88cf57f5c50f	36028	0	19642	-	ctg15	33594	13336	33121	19383	19897	60
533a9abd-4fc0-4422-8d70-249ab35882bc	50802	41359	50802	+	ctg5	46769	4	9507	8769	9720	60
533a9abd-4fc0-4422-8d70-249ab35882bc	50802	21628	31273	-	ctg7	44000	27317	37079	8729	10046	60
533a9abd-4fc0-4422-8d70-249ab35882bc	50802	7009	15114	+	ctg5	46769	23772	31997	7315	8447	11
533a9abd-4fc0-4422-8d70-249ab35882bc	50802	1	7011	+	ctg18	31059	6951	14006	6432	7248	26
aea5dee7-8777-4b72-9428-83229b205dfd	45909	24593	39337	+	ctg5	46769	31516	46766	13263	15600	60
aea5dee7-8777-4b72-9428-83229b205dfd	45909	0	12056	+	ctg18	31059	6352	18794	10832	12716	52
d9244454-d80a-4a5b-bd13-96dd5767a49e	35862	19786	31123	-	ctg12	36000	16061	27568	10431	11766	60
b7a8cb08-5273-4202-836e-53c16ff3a933	21740	10192	20304	-	ctg18	31059	20819	31059	9854	10349	60
b7a8cb08-5273-4202-836e-53c16ff3a933	21740	0	10192	-	ctg18	31059	10	10126	9434	10597	60
7fe5b83e-d401-436c-bc7f-1e7d07e94872	45374	26563	37075	+	ctg8	40765	0	10667	9661	10889	60
2f83ded7-7e45-4431-904c-185fa95fa1c5	43734	9268	40689	+	ctg7	44000	17617	37682	17984	32248	60
20d49b9b-2c6e-4f0a-a09a-a469f0dac21a	34175	5318	28596	-	ctg2	53145	4599	28053	20601	24023	60
8a352d50-b838-4c80-9ed1-f393173761fd	20636	13200	20636	+	ctg19	25626	9106	16655	6984	7667	60
8a352d50-b838-4c80-9ed1-f393173761fd	20636	5842	13206	+	ctg19	25626	10050	17501	6820	7615	58
12e0bd93-3630-4437-a2e9-bb4431657840	28224	0	7999	+	ctg5	46769	7710	15767	7223	8318	19
e6aace7a-ac37-4d2c-a858-d26f8f8cac34	18638	0	18636	+	ctg3	51079	9303	28103	16038	19471	60
3e3d2157-97ba-4fd2-9758-585ef3fbdab4	12715	1528	12714	-	ctg2	53145	33711	45091	10020	11597	31
c390bab8-d85e-417a-b0e7-e73f4db85c1e	51865	2995	15273	+	ctg8	40765	28397	40763	11120	12648	60
4c790c47-10af-463f-97db-ba3e00bf5205	10913	0	7281	+	ctg14	33598	26224	33598	6998	7484	60
1623cb4c-4b03-435f-b05c-afc41c2636a4	39908	5098	16657	-	ctg23	18714	4185	15715	10196	12045	60
cdefef3f-2a05-4fec-8241-af1d3c673a80	13867	4300	13867	+	ctg1	54221	12	9698	8643	9898	48
46a65f03-ae4d-4a8a-9583-c5747123deef	19807	120	13303	-	ctg3	51079	23782	37085	11766	13709	60
86999c49-0527-4a90-9bcd-de72bc479794	23009	135	18318	-	ctg20	23283	0	18321	17639	18541	60
57a69e72-f9bf-47e6-8395-33b3466d62f8	46327	2691	33640	+	ctg4	50580	18924	50576	26036	33039	60
4cf5cd4d-54b9-43ee-8b92-b0a2e6457ab9	58350	387	15648	-	ctg16	33353	9260	25110	13150	16476	53
4cf5cd4d-54b9-43ee-8b92-b0a2e6457ab9	58350	27327	42002	+	ctg19	25626	10227	25615	12528	16023	9
98a9df19-f140-40fd-af6d-3aa01def37ca	39089	13753	30136	+	ctg12	36000	19237	36000	14807	17222	60
98a9df19-f140-40fd-af6d-3aa01def37ca	39089	8	12893	+	ctg4	50580	33227	46362	11658	13465	60
5d3933ec-d048-4e62-bdc8-60390efd9bd1	21245	41	11547	+	ctg1	54221	42405	54217	10631	12057	60
5d3933ec-d048-4e62-bdc8-60390efd9bd1	21245	11551	21229	+	ctg1	54221	0	9892	8987	10083	60
71ee8699-b42d-4a74-89a3-94581ece2cc7	34258	6275	34258	+	ctg2	53145	0	28433	26461	29024	60
71ee8699-b42d-4a74-89a3-94581ece2cc7	34258	1	6274	+	ctg2	53145	46805	53144	5975	6457	60
cd20915b-f18e-467b-a1af-3110b23b6fa3	56798	32512	56788	+	ctg4	50580	3157	28115	21725	25607	60
26e90d54-4494-46ad-bec0-3d58c17add97	11621	23	11567	-	ctg21	22919	1421	13160	10303	12073	60
db1e546c-ab7c-43b9-8e66-004e1277ac3e	17833	0	12026	+	ctg20	23283	2277	14526	10800	12537	60
86087f03-c96a-4231-898a-ce285f7329ac	11617	0	11617	-	ctg1	54221	18974	30726	10388	12039	58
102638a4-0b34-4c9d-87f1-b84095acefe3	10293	0	5495	+	ctg5	46769	13703	19233	5390	5575	60
04fec915-9053-4872-abbd-8a8541180667	56299	45253	56294	+	ctg1	54221	3296	14563	9789	11605	28
5ce3da71-ae4f-43a0-acf4-c7e79d3796b2	10886	1330	10200	+	ctg7	44000	19	9024	8546	9116	60
f4550258-9522-4aad-9c81-a922304e4ba3	18895	4396	17457	+	ctg9	40270	12627	25991	11734	13691	60
fa8b5c39-7e15-44e4-bbd7-2b1659221f26	40537	21049	37996	+	ctg4	50580	24818	42082	15210	17603	60
fa8b5c39-7e15-44e4-bbd7-2b1659221f26	40537	7217	21042	-	ctg15	33594	8777	22521	12005	14346	48
5312dc6c-6262-4b28-b9e6-243f73d91641	11889	0	6533	+	ctg4	50580	40400	46948	6332	6644	60
5b43a367-b0c3-492e-b606-531c03d6f637	34033	0	19142	-	ctg4	50580	10359	29947	16716	20291	60
7a50e617-604b-4472-b7df-053986bb793f	23108	11733	23107	+	ctg4	50580	30417	41975	10240	11853	60
cdfa8c35-b034-460f-bc37-a5bd5262cf4e	12516	0	7024	+	ctg3	51079	38289	45438	6755	7248	60
9e65b7d6-56c1-4ad3-b59b-10267ab97377	24341	22	24331	+	ctg5	46769	1442	26527	21689	25760	60
a4d562ab-5a82-49e9-90c6-0f5eb9a85c53	22436	7856	22219	-	ctg6	46404	31712	46404	12786	15168	60
1668746b-d195-449a-b972-ebaeb968c665	23514	11858	23513	+	ctg5	46769	1	11802	10478	12095	60
1668746b-d195-449a-b972-ebaeb968c665	23514	0	11847	+	ctg5	46769	34699	46758	10435	12391	57
ba4078ac-0ebb-43fe-a540-24250c9e600a	54641	25040	42764	+	ctg2	53145	15100	33115	15534	18524	60
76bdd1f5-b360-4308-b9e2-7880f471ba6f	32244	8822	19592	-	ctg3	51079	29409	40375	9593	11268	55
66f1aa01-60b4-4999-803b-ceb2e295e0d4	26370	14386	24215	+	ctg2	53145	1167	11122	8713	10327	3
5e82b445-355f-4158-add4-ed3781e2b586	23512	0	10126	-	ctg3	51079	23968	34353	9204	10663	60
5e82b445-355f-4158-add4-ed3781e2b586	23512	10129	19210	+	ctg3	51079	29947	39207	8369	9462	60
eff82135-691a-4b96-9117-8ec67960f91b	30456	0	16870	+	ctg9	40270	23138	40269	15504	17540	60
eff82135-691a-4b96-9117-8ec67960f91b	30456	16872	30451	+	ctg9	40270	0	13841	12122	14242	60
aaeac41a-3f7a-438c-af53-e2f2ab690e01	35854	4577	12612	+	ctg6	46404	0	8232	7389	8419	49
d445425f-56d0-4e09-b85f-e6d3de802a92	9082	1	9081	-	ctg3	51079	8224	17577	8156	9569	28
32c0bb5d-560c-45c0-a4a9-23fff7fb8505	33872	0	33379	-	ctg11	37006	1572	35462	30321	34875	60
e909aea7-b0f8-4be7-8328-fc7a652c76cb	42396	9649	24655	+	ctg13	34010	0	15313	14737	15401	60
71f61180-cc75-4327-959f-b46f0bea754b	31285	0	17286	-	ctg15	33594	0	17351	17038	17475	60
71f61180-cc75-4327-959f-b46f0bea754b	31285	17287	29424	-	ctg15	33594	21401	33593	11936	12279	60
f9b6d2fe-a950-4c7e-95a0-e3680442785b	32152	0	25525	-	ctg4	50580	0	25590	24976	25862	60
f9b6d2fe-a950-4c7e-95a0-e3680442785b	32152	25525	32149	-	ctg4	50580	43909	50580	6493	6723	60
31265e1b-8643-4183-8109-39a17122f8d3	39869	0	18587	+	ctg2	53145	34401	53138	17662	19062	60
31265e1b-8643-4183-8109-39a17122f8d3	39869	18600	39473	+	ctg2	53145	6	21614	18397	22457	60
fe534515-3e9f-4f40-b03b-1a36a1f527a8	44725	34168	44658	-	ctg7	44000	15516	26226	9486	10959	54
f464d9f6-d11b-4733-92f3-02d2c0d42028	46483	28738	42293	+	ctg2	53145	2	13833	12442	14161	60
f464d9f6-d11b-4733-92f3-02d2c0d42028	46483	0	13314	+	ctg2	53145	39882	53142	11924	13816	60
f464d9f6-d11b-4733-92f3-02d2c0d42028	46483	13318	26942	+	ctg2	53145	0	13833	12302	14222	60
dc9d6ad3-78cb-43a0-bbea-571b3effe682	27965	16217	26513	-	ctg12	36000	25454	36000	9105	10880	3
573257db-6390-46b5-a6cc-86ad040687bd	21162	472	18408	-	ctg1	54221	4599	22590	15719	18663	60
50dfdf93-230e-45ac-9e06-2354d843afae	28586	6988	14881	-	ctg17	31663	0	8016	7243	8191	60
d4f3c83b-776c-4411-9853-93c9d9d2cc09	21922	2728	21922	-	ctg4	50580	30876	50576	17596	20178	60
fff44f89-9fca-4092-b2b7-4aff09d30709	37519	28259	37503	+	ctg7	44000	4973	14357	8545	9529	60
58dd5bd6-1686-4628-b888-718838a199fd	34269	15953	28059	+	ctg3	51079	7	12276	11062	12540	60
68b07342-cf80-453c-9aa4-75518e3de6a6	31688	7219	18434	+	ctg3	51079	5855	17432	10159	11876	57
56de5ff1-6c07-437a-b894-98f7e3d444e3	33748	0	18153	-	ctg7	44000	1398	20331	15479	19657	34
2b597a10-28cf-4366-911a-af9989ac882d	12998	6034	12998	-	ctg15	33594	5864	12821	6349	7179	25
daec1d2d-741e-4537-ae86-bcd41c9e5804	27162	3683	19109	+	ctg2	53145	2738	18335	14221	15930	60
daec1d2d-741e-4537-ae86-bcd41c9e5804	27162	19105	27162	-	ctg8	40765	23592	31766	7398	8353	49
925ecdda-f462-49e1-8d53-41e5ebb2353c	27304	0	7877	+	ctg11	37006	9560	17524	7313	8120	60
4935a1e1-ce02-4cea-bdcf-adc06f46cfb5	25988	33	25988	+	ctg14	33598	4566	31709	21522	28575	47
d48a0b98-9370-4ecc-8354-6480ac9e7278	24655	2	24629	-	ctg7	44000	16678	42104	21842	26261	60
f82db3c9-4308-48b1-a995-8cd23d5a3fb5	42781	0	22168	-	ctg11	37006	13	22516	19370	23534	60
e1a3cab4-fb60-4908-a117-6c2f79c18e61	29552	15085	28805	-	ctg11	37006	1318	15126	12278	14213	60
e1a3cab4-fb60-4908-a117-6c2f79c18e61	29552	5491	15036	+	ctg7	44000	2551	12154	8484	9894	6
18686bfb-a2be-4971-8ed5-2796f2d8131b	12008	0	6460	-	ctg9	40270	4589	11097	6376	6538	60
b106fef2-6d65-4751-8c8b-b62b1fa01fc4	39656	1844	29027	+	ctg6	46404	0	27649	24832	28242	60
4f3d8436-76f6-4561-93b8-393948e4b2b4	38476	3	36125	-	ctg2	53145	10583	37892	25034	36877	60
216e01b4-fe21-434b-8b2f-7e76040db765	59198	19	55183	-	ctg5	46769	16	44866	36301	58942	60
393cd9ee-5772-4fa0-8a11-d1b7af4ee898	24162	5622	18872	-	ctg10	38984	17988	31508	12015	13850	60
2fcce6ce-ba2f-4c05-b3d7-a5f98f3ea315	39848	23619	39844	+	ctg14	33598	0	16400	14683	16830	60
5f937072-06c0-46fe-8cd2-1ccd1fd238a9	38844	13783	27436	+	ctg12	36000	22037	36000	11901	14462	28
91ffbbea-a558-49f7-b18d-ee873e7de0a2	15144	3118	15018	-	ctg1	54221	17713	29789	10802	12363	60
3eb169ba-9577-4b21-983f-17363698b3a3	34823	1	27811	-	ctg9	40270	3980	32463	25277	29197	60
3eb169ba-9577-4b21-983f-17363698b3a3	34823	27828	34822	+	ctg10	38984	14869	22068	6395	7337	7
8c2f4d0b-a1c9-463b-b096-2e45aee2e836	51008	29010	47477	-	ctg18	31059	3775	22577	16771	19174	60
9da2b828-3f74-4c22-a13a-f349364ff957	34921	9816	19574	-	ctg5	46769	10215	20206	8807	10255	46
9da2b828-3f74-4c22-a13a-f349364ff957	34921	19563	28972	-	ctg5	46769	31621	41258	8505	9897	24
9da2b828-3f74-4c22-a13a-f349364ff957	34921	15	9808	+	ctg6	46404	29804	39744	8701	10265	38
b0bd9797-0143-4769-8830-b2dcff245b43	12476	2221	12471	-	ctg1	54221	404	10820	9216	10622	46
f5b6e512-d190-4ea8-ade5-cb03470c5d7d	17302	959	17302	+	ctg4	50580	26791	43540	14947	17119	60
5d61cb8b-bdb8-4996-9be2-b9409c3fad6c	11157	197	11125	-	ctg17	31663	16603	27743	9813	11525	60
aae19e51-30c9-474e-ad8a-0a18fda6dcc0	25357	0	16107	+	ctg3	51079	16740	33140	14384	16920	60
297a1777-bbf5-44cf-812a-8ce481d4fc3e	32218	0	9360	-	ctg5	46769	9146	18621	8363	9768	25
8e1c397c-50dc-4399-9612-26691564315a	50591	23092	50591	-	ctg15	33594	3797	33591	24749	30620	60
8e1c397c-50dc-4399-9612-26691564315a	50591	11199	20640	-	ctg1	54221	44839	54215	8354	9813	27
0cd06c3f-4ab3-4cad-aa68-8bfc613ee7b1	24692	18	14705	-	ctg18	31059	9183	24160	13478	15295	60
557ee998-d0d2-45e5-aa28-c4475cee33f5	19303	586	18708	-	ctg1	54221	29387	47822	15702	19131	55
7c4e4043-8f78-405a-9f6f-f45091a44f00	24847	9627	24846	-	ctg9	40270	4692	19923	13782	15717	60
f7065b86-2888-4553-ac96-806965938f1a	43273	409	14905	+	ctg18	31059	1903	16778	12851	15336	60
9a8d7eb1-f797-4148-ba56-02274d6eb3dd	14900	1058	14848	+	ctg6	46404	24621	38768	12041	14621	51
26daba8f-b218-4a20-9aa8-cfd554222dfc	13860	3766	13860	+	ctg20	23283	0	10222	9343	10420	60
b72b1271-c520-47ee-a889-ef274b9c1504	31087	3	19061	-	ctg12	36000	0	19245	18339	19494	60
b72b1271-c520-47ee-a889-ef274b9c1504	31087	19061	24298	-	ctg12	36000	30667	36000	5102	5378	60
0d2838d3-0ae4-4387-a815-02bcef0332c8	49275	19979	32106	+	ctg8	40765	14403	26856	10723	12821	60
68fbd9e4-0a89-4cf1-9499-b4897cfd9c3e	67535	54562	67534	-	ctg2	53145	10997	24039	11540	13399	60
68fbd9e4-0a89-4cf1-9499-b4897cfd9c3e	67535	22409	32929	-	ctg1	54221	6045	16480	9216	10850	29
81283c73-26c7-4649-a61d-8491e7ac492c	15857	0	10142	+	ctg2	53145	31642	41949	9191	10572	60
bf742a9e-3f93-438f-931e-4dd93011e951	56057	412	8405	-	ctg6	46404	38346	46404	7341	8252	30
58cebb74-5fc4-4902-be9e-35156d501645	24367	2	17567	-	ctg13	34010	0	18438	15563	18788	60
d5c3e524-3fb0-4c10-84a6-1ec176f6b596	16476	5124	16471	+	ctg6	46404	9	11536	10778	11753	60
d5c3e524-3fb0-4c10-84a6-1ec176f6b596	16476	1	5114	+	ctg6	46404	41238	46404	4850	5276	22
5fc314cd-5b0c-4549-8fb3-5a7e5dcece05	34277	8	17126	+	ctg7	44000	26739	44000	15733	17693	60
5fc314cd-5b0c-4549-8fb3-5a7e5dcece05	34277	17126	26087	+	ctg7	44000	0	9112	8205	9314	60
3918872e-7360-4f91-8465-7f49c5e400b2	12577	1097	12576	+	ctg3	51079	24487	36217	10304	11993	41
848be77c-d94a-484a-af7e-8f4f1fa0fc9b	39763	491	17720	-	ctg6	46404	2	17397	15860	17805	60
848be77c-d94a-484a-af7e-8f4f1fa0fc9b	39763	25430	33929	-	ctg22	20118	0	8542	7773	8776	60
07d9e708-245f-4a97-9674-43a2be52d574	16828	384	11780	-	ctg7	44000	32494	44000	10396	11781	60
cbab464c-9d80-4c4b-b735-4b320fc883ae	13769	12	7217	-	ctg14	33598	8057	15158	6479	7415	16
af575ce4-00f4-4f07-ba1a-1c783557e662	15887	4	15886	+	ctg3	51079	28068	44578	13657	17185	19
3629b631-a3cb-4ce6-b72f-d702da0d41af	16540	7457	16525	+	ctg11	37006	21794	31008	8106	9473	31
090925a0-4f62-4643-8fba-14e2c93c2804	21258	3922	20763	+	ctg6	46404	2	17387	15122	17847	60
70c80586-ef8f-4a2c-91d5-088554fb6b7a	18499	9246	18498	+	ctg6	46404	0	9333	9081	9404	60
70c80586-ef8f-4a2c-91d5-088554fb6b7a	18499	0	9246	+	ctg6	46404	37025	46404	8943	9488	60
e4d171f7-9ff4-4e4e-9109-73c348e25d95	32273	12579	23085	+	ctg3	51079	40372	51079	9511	10912	47
9b5975d8-c733-4cea-8cce-de73b4b6e139	34868	18811	34828	-	ctg4	50580	30928	46938	13776	16819	60
6a5fc5ad-c194-49bb-99ac-5b01d919083e	47762	950	19332	-	ctg3	51079	0	18557	16876	18971	60
3462934f-6fed-43e3-89cf-ba5164977ef6	24750	0	11724	+	ctg1	54221	6921	18750	10670	12129	60
3462934f-6fed-43e3-89cf-ba5164977ef6	24750	14454	24749	+	ctg1	54221	23229	33605	9370	10604	60
fe45075b-f2c9-4ade-b818-9c1f9b66949e	12799	184	7174	-	ctg11	37006	11400	18465	6899	7103	60
74437940-3ec5-4573-a589-c740ed459fba	37140	4675	15552	-	ctg23	18714	0	10948	9880	11252	60
ebbddfdd-ad86-40c8-9db4-5feaec34ecd5	53921	31175	42843	+	ctg12	36000	22619	34473	10534	12166	60
ebbddfdd-ad86-40c8-9db4-5feaec34ecd5	53921	0	10539	-	ctg17	31663	17216	27917	9542	10961	60
ebbddfdd-ad86-40c8-9db4-5feaec34ecd5	53921	10588	22187	+	ctg12	36000	22619	34473	10327	12209	58
74d1e352-7e11-443d-8837-4029fa4e6d2e	71332	0	19275	+	ctg7	44000	24095	44000	17173	20458	60
74d1e352-7e11-443d-8837-4029fa4e6d2e	71332	19275	36438	+	ctg7	44000	0	17602	15485	18046	60
74d1e352-7e11-443d-8837-4029fa4e6d2e	71332	36531	48521	-	ctg3	51079	0	12250	10721	12603	60
bdb63871-84e6-494b-83f0-e3630ee05570	27055	3	17352	+	ctg9	40270	22555	40269	15429	18279	60
c9bb5b4d-43e4-4269-9699-71c79b19b469	39476	412	16457	+	ctg8	40765	24360	40764	14247	17002	60
ca5175fc-d2f7-4a61-a263-f45122849e39	16583	0	11530	+	ctg14	33598	21868	33598	10709	11949	60
d861e191-88d7-4596-a875-b50b279e9360	21112	9009	21112	+	ctg1	54221	23908	36348	10673	12837	40
d861e191-88d7-4596-a875-b50b279e9360	21112	21	8998	+	ctg14	33598	17529	26717	8043	9451	15
0a17171d-3f4a-4760-b1ee-cc536c412ea1	25311	10037	25311	+	ctg3	51079	20575	36022	14811	15640	60
b9702e90-20d7-4cd4-a35a-224c6fdc9552	47533	27683	47533	-	ctg18	31059	10550	31059	17029	21408	31
2b9ad15a-69c5-45b8-8282-b82265b2f910	60660	20830	31453	+	ctg13	34010	4230	14866	9572	10858	55
e13b3161-eff6-453a-b230-87c988e08ea6	9976	0	7408	-	ctg16	33353	0	7462	7202	7555	60
7e3242e3-07e0-4657-a6af-38fb0d6162a9	24393	10572	24393	-	ctg6	46404	22238	36495	11989	14723	5
01d6cca8-5c10-4fd5-ba8e-3bf0ff017934	42895	5067	42891	+	ctg7	44000	0	38025	33603	39461	60
cc6e7dbb-0a47-45be-b54b-8a71d311fd96	41199	117	29921	+	ctg13	34010	2900	33747	26579	31499	60
b437dfe4-c126-4e13-99f6-c56983c29ce6	26186	5407	24967	-	ctg21	22919	3002	22919	17508	20536	60
51943fa9-f0ac-4543-9d72-5994fac866f5	11342	279	11341	+	ctg4	50580	1904	13226	9529	11801	33
2f7b1448-9b49-4f8b-8f2d-8840e325e79e	8851	12	8838	+	ctg11	37006	26821	35918	7866	9313	10
735d81c0-e39c-4bc0-a9bb-261e50011d40	39365	7832	27963	+	ctg12	36000	2027	22809	18125	21274	60
9438834c-0a1d-428d-ae37-681373ad93bb	34669	7855	34664	+	ctg7	44000	13107	40682	22998	29927	60
9438834c-0a1d-428d-ae37-681373ad93bb	34669	2104	7755	+	ctg17	31663	2397	8134	5320	5835	32
cb589144-8a0e-4249-bb7d-6981a4195bcf	30579	15564	30574	+	ctg1	54221	21281	36411	13491	15608	60
cfde904a-88d2-4e51-ad6c-04b584dd5736	17723	4310	17719	-	ctg12	36000	16739	30473	11702	14201	49
3ef36889-f7f6-4d62-b322-3b5b40dea98d	33536	9968	21741	+	ctg3	51079	32937	45160	10484	12593	60
e4ce5a8c-51b5-4ca2-9270-63accb2f6048	19527	1049	19482	-	ctg13	34010	14957	33755	16133	19383	60
c6c244c7-8f16-4d5d-90ad-183c69291286	28834	5912	28779	-	ctg6	46404	22926	46392	20053	24470	60
a1637c22-d47f-4bf7-b005-d7990676563e	21363	2353	14779	-	ctg3	51079	38467	51052	11022	12897	30
f514b003-418f-452b-8c25-088c8461a391	15283	7106	15282	-	ctg17	31663	23427	31663	7483	8403	25
7d21ca76-9840-4865-81ec-805a4568c1e7	26849	2582	12252	+	ctg11	37006	25963	35743	8774	9956	51
6dc78fa2-ed61-46ed-8714-5bbaaa3872df	31981	0	31980	-	ctg1	54221	17763	50415	28748	33509	60
96c80709-e78a-42cc-9075-5a95c4cb9b71	17264	0	11219	-	ctg1	54221	8931	20778	10292	12097	60
96c80709-e78a-42cc-9075-5a95c4cb9b71	17264	11211	17249	+	ctg9	40270	30691	36986	5648	6408	3
60a6ec0b-1e19-410e-a3e7-2b31c3297326	23460	407	13208	-	ctg5	46769	22354	35413	11335	13431	36
60a6ec0b-1e19-410e-a3e7-2b31c3297326	23460	13345	23459	+	ctg19	25626	10403	20753	9104	10600	34
a2989a13-d44b-4749-b6a7-781712e5012d	39263	0	39262	-	ctg6	46404	553	40463	35257	41055	60
a5565ec5-1cd7-4145-b55d-eafd13023c0e	34243	17720	30989	+	ctg1	54221	10344	23783	11457	14004	22
afc164d0-6115-4ede-abdf-05827375d701	20802	5230	20657	-	ctg4	50580	3715	19228	13442	16205	60
c1ce34a3-8744-425f-a100-791213e56349	40718	7745	20756	+	ctg3	51079	24487	37835	11584	13639	45
0a86b678-130e-4822-a73f-ca267e3a43de	33191	13963	28643	-	ctg21	22919	6128	21041	13446	15265	60
0a86b678-130e-4822-a73f-ca267e3a43de	33191	0	13906	+	ctg15	33594	11469	25572	12484	14508	60
eb519e69-a644-4dda-9632-a5adc581cf8d	25562	10456	25530	-	ctg2	53145	5356	20561	13091	15778	50
6fa61c54-d3a2-475e-9c16-50212878c57c	27519	13752	27482	+	ctg17	31663	3505	17537	12116	14486	54
915092a6-896d-4e1f-9f67-988a8abc9402	24105	0	13772	+	ctg7	44000	30066	43997	12562	14278	60
915092a6-896d-4e1f-9f67-988a8abc9402	24105	13783	23446	+	ctg7	44000	8	9790	8851	10040	60
62bbc881-f87d-4d3a-8a5d-6984b92ff301	45931	15568	36288	-	ctg2	53145	22958	43832	18826	21495	60
b3714cd7-6911-4bad-a252-4f23c16d0c5c	30507	7208	26768	+	ctg18	31059	9182	29052	17722	20313	60
6652967d-3e10-4390-9d39-af7bf5ee9420	14835	7407	14835	+	ctg3	51079	35636	43157	6858	7673	56
9b96ff50-be7b-4720-ba99-ce7b7f12c985	41963	34224	41963	-	ctg4	50580	8370	16097	6973	8011	17
55b486e7-5b80-423a-bdec-6b3f559f45de	44356	11317	44355	+	ctg1	54221	15847	49345	29442	34506	60
55b486e7-5b80-423a-bdec-6b3f559f45de	44356	2546	11303	+	ctg15	33594	0	8888	7925	9076	38
ac69d097-85d0-448f-ac72-8ced5a4af73c	11369	3175	11369	-	ctg3	51079	16389	24683	7466	8495	1
b2c0e823-4b01-430d-9fb3-ba5f5bf7425a	28002	1487	7831	-	ctg9	40270	10372	16757	5834	6543	9
f550ae6a-2ca8-4e68-9822-f84395f41a34	43841	28752	39511	+	ctg3	51079	36759	48024	9581	11530	4
656e5065-0744-4cb9-a869-6f960f365330	30975	3680	18276	-	ctg1	54221	3	15006	12585	15492	18
cb2c8edb-9582-47ff-8541-2e42ab4e3f50	21966	9997	21966	+	ctg3	51079	32145	44245	11003	12390	60
cb2c8edb-9582-47ff-8541-2e42ab4e3f50	21966	0	9894	-	ctg5	46769	15011	25028	9164	10216	60
c192c455-59bf-4b9e-8e21-6035f80ad4f6	7559	911	5828	+	ctg20	23283	18315	23283	4651	5086	12
61ed726a-027f-452c-bd37-eb5c8fddfc67	18503	2332	17439	+	ctg9	40270	19920	35285	13599	15697	60
9be449bb-9b41-4bc9-86ef-0249056b35b5	10522	1830	10508	+	ctg23	18714	0	8974	7674	9344	3
852347e3-aaa7-448d-b57c-ca53e8f1cd28	27522	13778	27521	-	ctg4	50580	36690	50578	12778	14176	60
852347e3-aaa7-448d-b57c-ca53e8f1cd28	27522	2391	13137	+	ctg17	31663	18710	29573	9912	11134	60
356c7875-6b29-4978-a385-7000aa73eda8	52435	4029	26017	-	ctg15	33594	11972	33594	19003	22808	60
dba20f94-3c32-45c1-a067-d6e66bd28ead	34142	11181	34137	+	ctg11	37006	1572	24716	21253	23622	60
8ffc318b-2f3a-4059-8814-252056871619	38518	16627	35917	+	ctg5	46769	3645	23172	16729	20321	60
8ffc318b-2f3a-4059-8814-252056871619	38518	824	16642	+	ctg18	31059	2331	18710	13924	16841	50
e76c12f9-4231-40b1-8946-b87cd45bb90e	31920	6487	18417	+	ctg17	31663	2756	14817	10741	12374	60
28c608f4-a2d6-4528-9358-c513d308c8e9	12211	1638	12208	+	ctg9	40270	19920	30623	9652	10910	60
1eadd7f5-90fd-4c95-b7f1-1f91472fb9d2	29314	308	23895	-	ctg2	53145	28924	53117	20725	25038	60
ca0a9918-52eb-45c4-8c4c-899733d91e5b	37984	5019	20433	+	ctg3	51079	7414	23384	13656	16550	60
ca0a9918-52eb-45c4-8c4c-899733d91e5b	37984	20609	31665	-	ctg19	25626	893	12289	9828	11769	60
486eda03-4d59-4942-9cf4-747e53fb3d3b	35390	3546	21346	+	ctg14	33598	14825	33392	15402	19315	60
087fb194-f7fe-46bd-a396-f3160b402860	20578	2223	20545	+	ctg15	33594	6113	25403	15814	20020	60
62594123-ae5b-440c-be4f-09f955ba264b	18850	3	18850	+	ctg5	46769	25302	44695	15772	20414	49
1cbfdded-0ed6-4d91-bf31-a31bbef7cb6d	48259	28870	48139	+	ctg21	22919	3028	22919	16799	20566	60
c66b8208-e4a3-4e99-819b-e1ab891c8a05	8341	69	8341	+	ctg2	53145	26679	35217	7392	8872	11
839a3ec9-c8be-4dfc-a3b7-0aba15bd7af6	34532	283	12583	-	ctg7	44000	0	12386	10906	12727	46
d05c48e9-ed55-4ae4-8b51-c98ebc102fbb	18181	4182	18178	+	ctg16	33353	0	14104	13702	14221	60
44601ea1-480e-441d-8a5e-351fe7c296d2	32079	8220	25334	+	ctg2	53145	35938	53144	16517	17454	60
44601ea1-480e-441d-8a5e-351fe7c296d2	32079	25335	32075	+	ctg2	53145	0	6806	6408	6940	60
11e1a337-5a40-4a6e-b0b4-e106e159aaf6	39205	4	24513	-	ctg6	46404	5477	30179	20753	26322	60
d581cfa0-502b-44a2-9ab6-47e7bc6267f4	18318	1482	13152	-	ctg4	50580	38786	50576	10440	12135	60
c960e358-b2dc-42e1-863b-feed954c6671	13344	0	7322	-	ctg17	31663	23380	30824	6979	7565	60
8196eefc-1cbc-4522-aa85-ebc797646289	31363	4722	31362	-	ctg11	37006	10011	37006	25896	27272	60
d46335c7-a601-4dfc-ae8d-ebd392fd5e68	21464	12349	21396	+	ctg4	50580	40713	49904	8125	9460	7
29413bdc-1e5c-4f74-aee6-6c9fc0749c3e	32092	6460	22003	-	ctg15	33594	0	15917	13965	16331	60
29413bdc-1e5c-4f74-aee6-6c9fc0749c3e	32092	22015	32086	-	ctg15	33594	23349	33584	9071	10526	55
dfd5e3e9-6ead-4023-8760-f10538fa47ac	31018	3171	30965	-	ctg11	37006	8594	37003	24859	29400	60
aac1f005-5d37-40d7-a334-b09ac3b19cc7	52656	1	15319	-	ctg6	46404	23376	39368	13692	16341	60
a2178e68-8ab7-4f1a-b721-0eb4acc88a81	34216	0	13747	-	ctg20	23283	0	14614	12413	14910	60
55aeee06-0eb0-49d9-ace6-b012b2ad02f0	20702	9	15574	+	ctg3	51079	34909	51079	13738	16568	60
be9d57f8-44d3-41f2-a4f0-1574c400c408	29402	7638	29395	-	ctg3	51079	8522	30561	19963	22488	60
228ed0db-370a-41b7-acae-c96c348f09fd	46898	28626	43869	+	ctg1	54221	3136	18307	13267	15779	51
43d30abe-2b8a-40e5-b44a-694d9d06fc2b	20202	0	12913	-	ctg10	38984	0	12924	11294	13411	47
c7b41bbb-8496-42ca-be60-9a5b2b8ea98a	34415	5091	14607	+	ctg10	38984	16788	26377	8946	9780	60
b8da1e93-19d1-48e7-b86d-fe8444dfec9f	47445	17830	33525	-	ctg9	40270	1	16161	14120	16578	60
b8da1e93-19d1-48e7-b86d-fe8444dfec9f	47445	1	8974	+	ctg9	40270	10724	19927	8132	9424	22
a0a89720-e211-42eb-97d1-23a0f9631340	53595	0	16779	-	ctg1	54221	27106	44183	14511	17613	32
6c4da037-bac6-499b-82f9-d43ae2b8fe21	42885	16854	34533	+	ctg6	46404	23379	41258	16112	18288	60
5dea85b8-0465-400a-b240-07a3f70a0bab	42872	15386	32282	-	ctg3	51079	17785	35019	15020	17663	60
ca2fb9d7-2519-43c1-b801-a8a620e1bd8f	19461	360	19460	-	ctg7	44000	9228	28832	17283	20067	60
137a23f7-350c-4bdc-b70b-668a2ecea443	27516	12605	20412	-	ctg14	33598	14160	22119	7127	8129	27
ecac3a65-f9bd-4021-b9f8-1038812317d2	10223	0	9197	-	ctg6	46404	6379	15709	8938	9406	60
2d324eec-517d-417c-a7aa-519789daa477	35260	17	15118	-	ctg4	50580	18403	33591	13617	15709	60
824a1668-b59b-4359-86ef-5198096303ff	12856	517	12209	+	ctg7	44000	18960	30588	10544	12047	60
68e8cd77-f4f7-4697-b3bc-2a9dee037390	31721	9736	28467	+	ctg9	40270	21176	40269	16969	19508	60
add47fa3-e1ff-4874-a636-7f54fcf3b948	13864	1462	13864	+	ctg5	46769	31195	43755	11452	12779	60
cff343c4-9a0d-4a71-b0cc-82116c28480d	48007	25499	47988	+	ctg3	51079	12084	34870	20155	23290	60
cff343c4-9a0d-4a71-b0cc-82116c28480d	48007	0	19307	-	ctg6	46404	7416	27066	17166	20073	60
183207c7-ebb8-4e5d-947c-f44efcf4b996	42382	4330	23686	-	ctg5	46769	15374	35417	17207	20625	60
183207c7-ebb8-4e5d-947c-f44efcf4b996	42382	26427	35816	-	ctg16	33353	11533	21195	8384	9956	2
031c9d82-7187-4e81-8d28-7173fd64e561	24965	2636	24920	-	ctg8	40765	14081	36690	20217	23156	60
bbaf8aa6-cd1f-405e-ac2e-a706e8cef00b	13247	0	7492	-	ctg13	34010	14101	21711	7365	7655	60
db9023fb-3d5b-487a-9f6d-5d3c79813858	50143	6	26314	+	ctg7	44000	3664	30166	23723	27301	60
bfc127ba-51d9-4ff4-bf31-12d5f2a0dc89	45208	11433	45208	-	ctg12	36000	2011	36000	32344	34589	60
bfc127ba-51d9-4ff4-bf31-12d5f2a0dc89	45208	1825	11433	-	ctg12	36000	0	9656	9353	9772	60
2aa1bdbc-ad25-4471-a4ae-6467f4f15435	31559	13927	31558	-	ctg1	54221	22677	40629	15723	18381	60
634116ff-36a0-455e-9f96-fdb64fc22671	30248	9548	22923	-	ctg1	54221	33587	47092	12064	13849	60
634116ff-36a0-455e-9f96-fdb64fc22671	30248	1	9472	-	ctg18	31059	19047	28676	8633	9820	59
c12ecfb7-4d34-4167-a725-ad4b2ea57e62	19788	8573	19788	+	ctg10	38984	24	11497	10148	11755	60
741adb84-beb1-42ef-ba8c-9ecfd8109994	9512	1	9509	+	ctg18	31059	10580	20316	8524	9997	42
07ec0fba-854a-472a-8e89-98894d00656e	10822	5	10821	-	ctg8	40765	23507	34427	9507	11336	28
e7085498-b54e-4bc7-9b11-ac9e8e24f911	15444	3747	11885	-	ctg8	40765	28274	36538	7421	8470	24
7976a0d1-9bea-47de-9813-97da646e9316	18658	1134	16180	+	ctg3	51079	1787	16973	13603	15532	60
9b18150f-9e5b-4280-8dbb-1e4ab609a993	24047	0	19608	+	ctg18	31059	11218	31059	18921	20102	60
58502525-7d2d-4234-879c-4b474270f090	33304	1070	12414	+	ctg12	36000	10443	21918	10258	11702	60
816c1b5a-ddc5-4c46-a6b8-0c7c1490c1cd	31803	0	31803	+	ctg2	53145	5571	27112	19390	32462	60
6b1a1fa1-2c4e-4260-a96b-94635d637543	30477	10754	30460	-	ctg4	50580	28314	49233	17303	21448	60
ca73aaeb-3e1d-4407-9774-f2c833bf7ce1	23257	10885	23234	-	ctg23	18714	4839	17066	10982	12703	60
617fdc89-233f-4a6d-bd49-22d44f59f9d4	10958	0	8642	-	ctg4	50580	27975	37102	7771	9381	22
e129b5f2-2049-4956-a886-23b6905df379	8554	2769	8553	-	ctg4	50580	44611	50575	5380	6095	31
86185ffe-2e94-4961-b0cf-122108240857	23208	0	11766	-	ctg6	46404	29270	41145	11088	12158	60
3847cff9-0673-49c5-9477-69fef19a0e07	20693	4820	17689	-	ctg5	46769	22352	35413	11484	13428	60
30cdf77b-a20e-4f63-b8a7-de3837aa25d5	36303	16147	36299	-	ctg13	34010	6244	26384	17837	20834	60
d681b095-f077-4bda-b2fe-af56cf050c82	45758	0	31146	+	ctg4	50580	12962	44767	27418	32895	60
57fe12fc-733c-4396-8b6e-bdad01826814	18488	0	13399	-	ctg1	54221	29387	42753	11713	13860	41
0e9db0cd-6d48-40c4-9cea-fa59775e2829	16022	1746	11608	-	ctg4	50580	40720	50578	8793	10244	48
6cf5f3ab-98ac-4905-85b0-8410d9b4bf58	46890	23679	46889	-	ctg18	31059	4531	27931	21220	23905	60
6cf5f3ab-98ac-4905-85b0-8410d9b4bf58	46890	0	15868	-	ctg18	31059	11	16056	14319	16433	60
c8f1324a-8b94-4b5e-a0e5-522a1d23989b	8698	0	7405	-	ctg9	40270	12622	20121	6707	7728	8
1d2a9e74-2903-400c-b3fc-7f55446429d8	36462	24020	36462	+	ctg11	37006	17292	29765	10787	12976	47
f28ea8ea-7bec-40fa-a29e-390cc68b978b	14682	1	14676	+	ctg18	31059	6701	21804	12991	15600	60
1aa1cfb3-3ad9-4aca-9c73-1dc8c4ad619b	47692	19456	36643	-	ctg3	51079	7307	24500	14793	17997	60
5d4a664b-f3b7-44e5-95c6-5a32dc085f5d	12929	0	8752	-	ctg4	50580	0	8861	8568	8930	60
ffa0bbd1-4267-477f-a2a7-f30b87bdcd57	23762	8982	23762	+	ctg18	31059	19	15269	13359	15654	60
ffa0bbd1-4267-477f-a2a7-f30b87bdcd57	23762	0	8964	+	ctg18	31059	21829	31059	7993	9498	4
206fc6ad-47bc-4aab-b3b4-7009f47986f1	14812	0	11952	-	ctg21	22919	6	11989	11818	12061	60
7d9a9856-5737-4be7-8b62-fe4f48c4078d	20568	3	15559	+	ctg1	54221	32607	48309	14249	16045	60
c51f217b-dbb8-4bb5-944b-e7f4e0c15de3	13287	0	13286	-	ctg4	50580	9173	22819	11795	13999	60
c0e12710-458f-463f-9622-9136523b595e	18738	9731	18738	-	ctg11	37006	27583	37006	8125	9683	1
16e2c68f-e3cb-4984-9c0c-183d9a1ac2bd	13664	1776	9900	+	ctg18	31059	22636	31036	7428	8579	28
92972d58-3dfb-4d67-b38b-a26a61141809	39417	0	25842	-	ctg3	51079	19410	45461	23048	26850	60
14b3cddc-a653-4ed8-8561-1abb00e11326	29038	13951	29037	+	ctg2	53145	0	15187	13331	15683	60
fdd5a300-cfa9-4e9f-8ac1-6787274f14b2	24135	5909	17171	-	ctg16	33353	19	11445	10084	11665	44
fb6797b4-4a66-4827-a23d-6969182aad0b	30078	17194	30071	+	ctg3	51079	4	13201	11279	13638	30
5e9fcb70-d1b7-4a35-802d-2338cca2c335	19723	0	10305	+	ctg18	31059	20144	30575	9490	10648	60
5e9fcb70-d1b7-4a35-802d-2338cca2c335	19723	10298	19617	+	ctg18	31059	84	9548	8549	9695	60
23922088-1fc5-4d35-a88a-36e64afb5715	64660	44001	58074	-	ctg12	36000	9275	23444	12707	14511	60
7e1f2305-4f1e-43d9-9a34-2cee1b2d3306	28585	11492	28585	+	ctg1	54221	21281	38627	15341	17823	60
8bf8089e-90ef-440e-90b0-998668922036	15040	5482	15039	+	ctg12	36000	22645	32420	8754	9953	60
09cdb879-a8a5-4a35-9448-215c7c1fcb54	26456	7217	25929	+	ctg7	44000	20200	39332	16543	19814	60
35b6592a-070f-477e-be63-e0a4e499a96e	32714	0	20397	+	ctg17	31663	5342	25882	19918	20770	60
8b1c35ff-4ec6-4bb3-b630-85ed017c1d2b	39333	9126	21041	+	ctg6	46404	27469	39733	10591	12631	60
96866b43-4491-4e59-8c3c-0fd647ce9e66	19304	0	18732	-	ctg8	40765	2410	21120	17091	19393	60
f44fc9e8-005e-4a93-9554-2b7c7843d29b	32438	3242	20322	+	ctg2	53145	3190	20558	14896	17910	60
5e47aa4d-a5e4-4499-9230-51578474eea0	36399	19355	36397	+	ctg4	50580	32432	49794	15488	17878	60
89981bdb-fbc3-433c-bd4c-ef72e496dadd	53963	21227	32453	-	ctg23	18714	7432	18713	10284	11559	60
e0bc47c1-6890-4e72-9122-4929d72c49b6	32611	16277	31385	-	ctg9	40270	19920	35285	13717	15662	60
f3aac0bf-61b3-4a46-9894-b747c26a9db9	29066	16753	28228	-	ctg12	36000	19705	31346	10080	12018	13
d730174d-1729-48c8-b212-1c8552b064fa	34980	24767	33122	-	ctg18	31059	0	8522	7618	8733	60
b1d61b6b-f9ea-4390-92b1-9dd86981620e	27773	1	27667	+	ctg1	54221	12737	40696	24844	28661	60
fc1b8623-24a7-4f4b-bc9d-3e6859dd0c82	24791	7706	17999	-	ctg23	18714	1880	12294	9390	10661	60
e07c4f87-f258-4d03-b005-7c24247455e7	23026	1103	23005	+	ctg8	40765	10418	32931	19405	23258	60
7ec53413-1e37-49f4-be9a-001703d097ae	31441	6532	23969	-	ctg1	54221	1552	19234	15472	18086	60
d3ac43e2-8324-4283-aa36-761adb6c5161	19626	0	17463	-	ctg14	33598	7853	25429	15874	18057	60
1c48a394-883f-4076-9863-d22b1fcd6ac7	19752	6548	18901	-	ctg14	33598	0	12433	11102	12839	60
838b98ca-33b2-4d99-b103-9e2cbb335dbc	22962	0	14249	-	ctg4	50580	24223	38628	12950	14842	60
ece1f9e6-53a1-490d-838f-11ec66f673c8	30029	7378	21917	-	ctg8	40765	5880	20798	12984	15315	60
8b400ea0-0264-4a61-8c58-1c3ecb92152c	46003	19954	33615	-	ctg4	50580	29316	43221	11938	14471	58
9d8a8ca9-3ffe-4845-b3f0-ea24d45ea728	45875	60	27938	+	ctg11	37006	7661	37006	24506	30163	60
f37564b2-f6d9-433c-92c8-325f365d17a4	36152	1963	26669	+	ctg5	46769	8305	34081	21100	26823	60
3b1b71e5-e28b-4a1e-b436-7ebb0f5d699c	31381	15983	31381	-	ctg4	50580	8014	23684	13523	16294	60
9a8f857d-5337-4ef9-9853-ba0e61138bb6	11749	56	11732	-	ctg1	54221	12038	24037	10287	12402	12
99970a60-29e0-43fe-b3d8-482c6711964a	48612	7	8486	+	ctg4	50580	14987	23667	7760	8857	60
ed2abc4a-f044-4d38-a99e-7a3d12a4881d	48247	36495	48064	+	ctg9	40270	28554	40268	10387	12064	60
52d9502b-705a-4bf4-b99f-2ca1c0819747	18839	5747	18778	+	ctg4	50580	1639	14882	11892	13600	60
3710d910-f37f-4cbf-9f26-ff46528ad3dc	22967	1	12616	-	ctg19	25626	3382	16121	12184	12915	60
d6081137-899f-4f6c-9c4a-800c5d0813b5	38454	0	12021	-	ctg5	46769	12	12241	11598	12381	60
d6081137-899f-4f6c-9c4a-800c5d0813b5	38454	12032	21299	-	ctg5	46769	37437	46769	8892	9493	60
054bc9ef-a5f5-43e0-b2dc-4fd338b915b8	33034	21085	33034	-	ctg17	31663	8210	20454	10639	12599	48
55a7f59a-8e96-4957-a426-c07ef22c1077	9680	0	9680	+	ctg18	31059	858	10750	8705	10140	23
476f1c7c-81fb-4279-b93d-e02f6c2cd5de	17032	2089	14100	+	ctg15	33594	14998	27299	10454	12836	4
2ce4f772-ce67-4038-9cad-f4984cdda014	30407	1595	30407	-	ctg11	37006	7598	37002	25797	30251	60
d66c1057-7857-42e2-93bd-6949a5289656	16666	5410	16666	+	ctg4	50580	0	11332	11047	11438	60
d66c1057-7857-42e2-93bd-6949a5289656	16666	0	5409	+	ctg4	50580	45152	50577	5331	5463	60
02169059-2817-4883-828b-9335840ed0d1	45245	28107	39493	-	ctg15	33594	11580	23134	10060	11936	28
156ed2a5-8bd6-4779-a940-d554976fff63	13325	3501	13325	-	ctg2	53145	43251	53144	9538	10019	60
dcec74bf-70f0-4760-9e53-4bfa1010cb07	25921	0	25921	-	ctg1	54221	14842	41317	23227	27197	60
0a079cd6-f068-4fad-bccb-d170daa8088c	56716	3730	30956	+	ctg2	53145	14379	39818	22433	28300	60
7830c464-2811-4aab-8309-8301f16aeb18	14013	164	12128	-	ctg1	54221	41942	54218	10609	12680	60
24ab4ff3-64c9-4314-833b-ce0a5e117aef	39108	26312	39108	-	ctg4	50580	2033	14978	11410	13336	60
36aed383-45e5-4402-b5bc-b9ab12d875fd	22120	0	13658	-	ctg21	22919	0	13849	12714	14120	60
36aed383-45e5-4402-b5bc-b9ab12d875fd	22120	13773	20379	-	ctg21	22919	0	6687	6115	6833	36
99384fab-8a2c-4cd3-a28d-58e8c0e4cdf3	49756	8589	18725	-	ctg3	51079	40368	50631	9201	10484	60
dc21d173-b075-46ec-b594-a24ea2dca94e	31699	40	21385	-	ctg6	46404	64	21807	18805	22737	60
dc21d173-b075-46ec-b594-a24ea2dca94e	31699	21441	31698	-	ctg6	46404	35887	46404	9302	10863	60
bbf0486b-64e2-49e2-9f75-d4d09aa0b124	19153	10	14097	+	ctg4	50580	1275	15793	12453	14870	56
14a3a590-71b0-4c73-9b52-200414084029	29373	11133	29372	-	ctg5	46769	16780	35413	16381	19228	60
472fb8de-8a3f-42b4-9f4c-fde11b10f1eb	23861	2613	18595	-	ctg1	54221	2399	18661	13915	16750	52
2a40d30b-1c01-463c-ab89-35665fa4b097	40731	6897	24164	+	ctg5	46769	6	17586	16159	17855	60
c8ca7c13-a4a0-43eb-abf4-94964dc49b97	21385	0	11735	+	ctg6	46404	32554	44348	11440	11944	60
1e8ad060-0b14-459f-a604-b724deafc2c1	27757	1	27757	+	ctg4	50580	6083	34029	24620	28949	60
f3c5f72d-bf65-4e88-9d4e-9709fb109689	12008	0	12007	-	ctg8	40765	20504	32538	10424	12613	30
66b47af2-44c1-48e9-bf03-ab9b8e214390	23026	10666	18320	+	ctg9	40270	6399	14223	6939	8051	8
0f6ea3da-f754-4550-beff-53b25dd0a46a	15603	2852	15601	+	ctg2	53145	2	13013	11506	13414	60
502f81c9-979d-47f2-aff0-6b91fe4477d9	21306	9019	20886	-	ctg10	38984	27023	38984	11577	12095	60
502f81c9-979d-47f2-aff0-6b91fe4477d9	21306	0	9019	-	ctg10	38984	0	9099	8811	9167	60
2633e098-6f93-472d-aaad-a438b9f0c009	25645	10585	22696	-	ctg2	53145	0	12186	10836	12473	57
916984eb-7c18-4957-9102-8347990a26a4	14989	402	14988	+	ctg9	40270	3279	18055	13481	15059	60
544395e9-944e-44f2-9a19-fe83fe373cc2	9929	2140	9929	-	ctg7	44000	36104	44000	7146	8087	35
97e9937c-9812-4ffe-8d38-bf3c000c63fc	38425	0	18781	+	ctg9	40270	21074	40244	16962	19722	60
97e9937c-9812-4ffe-8d38-bf3c000c63fc	38425	18803	33752	+	ctg9	40270	0	15201	13628	15594	60
fbdab92b-ba9d-40b1-8772-9dedd38f2c44	13790	0	13773	+	ctg16	33353	12230	26282	12336	14462	60
9d979332-0060-4b3e-a139-b76d8aee7813	21010	71	21009	+	ctg3	51079	23286	44731	18784	22099	60
c9fe892f-f1c0-4a0d-b1b6-cc6957703717	21795	27	12499	+	ctg1	54221	31078	43754	10995	13139	44
a02cf961-c869-475b-b45b-385b9944c964	27750	6617	22811	-	ctg4	50580	31867	48420	14452	17062	60
bee8232c-4479-4533-b83e-40893226833d	29455	2	19074	-	ctg13	34010	94	20420	16608	20996	60
3e65ac47-8af3-4c93-8ef9-7324eb93155c	11368	1220	11367	-	ctg16	33353	23357	33345	9591	10338	60
223b1cd7-221a-4a13-af36-3a288034bf59	30511	21	26333	+	ctg9	40270	12674	40200	22669	28494	60
23a6455f-fd96-4073-a896-f3506692e85c	38703	0	7932	+	ctg20	23283	9368	17360	7280	8158	58
385badb1-c3da-4ff8-a454-224d8c617115	50504	18819	29885	-	ctg11	37006	25567	37002	9917	11703	44
1e3d997d-0102-4334-bdf8-9607fcc96f4b	37381	1	17273	+	ctg19	25626	8288	25617	16870	17516	60
1e3d997d-0102-4334-bdf8-9607fcc96f4b	37381	17282	24928	+	ctg19	25626	0	7738	7470	7800	60
22571c3f-8587-47b2-a1ca-46f5f423dd20	37517	2879	19153	+	ctg6	46404	24983	41577	14089	17331	60
22571c3f-8587-47b2-a1ca-46f5f423dd20	37517	26593	37515	+	ctg6	46404	642	11634	9464	11543	8
462bced7-951d-4ab6-bddb-ecfc451e4cd8	15791	34	15790	+	ctg15	33594	6575	23456	13518	17465	5
0e9054b9-f784-4c60-ae78-1693936a2133	19114	376	13754	+	ctg9	40270	23006	36606	12350	13882	60
156a7895-2663-4294-9e2f-9df41fac6bcf	32812	0	21393	-	ctg8	40765	38	21731	19590	22164	60
140a343a-3aab-4e2f-a1e7-533051bec488	8021	2285	8021	-	ctg4	50580	44903	50577	5396	5897	60
48ff2d69-5c52-4238-a2cf-26706ad6c859	24865	0	23624	+	ctg1	54221	13263	37618	20237	25377	60
054a11d4-bd43-4639-aee1-48c78489e133	56514	39207	52205	+	ctg1	54221	40189	53382	11861	13516	60
054a11d4-bd43-4639-aee1-48c78489e133	56514	2	10660	-	ctg6	46404	2117	12941	9790	11037	60
3a2bfc22-f36b-42b0-bdde-fbfb6ca5bdf6	15273	1775	15272	+	ctg4	50580	26855	41009	11863	14574	60
4f4ef44f-e6a6-4a2a-a78b-7fbecea838b8	23355	0	11454	-	ctg14	33598	0	11537	11240	11625	60
6744add5-b8ca-4102-9207-c620bdbbe0d4	31118	5686	30647	-	ctg2	53145	14374	39822	21886	26286	60
6f1dd82a-15b4-43c6-9c4b-f75c0c62e285	14884	0	12996	+	ctg18	31059	18003	31059	11692	13496	60
19ee3ed2-bd1d-49cc-9c81-746357baa2ab	21675	7330	16546	+	ctg10	38984	0	9746	8442	10025	60
9756311a-3c84-4002-8e9c-e8b7ad5b0d10	27547	21	15167	+	ctg4	50580	32636	48125	13918	15854	60
8691d737-8a6f-4c30-b2c5-fc77f34ac806	19649	5897	19083	+	ctg13	34010	11274	24548	11617	13766	60
bfc9644f-652a-4e30-bc99-f89c7b476285	37518	28271	37518	+	ctg6	46404	29043	37990	8086	9580	55
3189e45c-f086-460e-a2e7-40db4cb4dd73	29300	8831	23949	-	ctg17	31663	3687	19181	13153	16012	43
dbea19b7-b116-4d38-8b66-31d26981d777	28497	4687	18707	-	ctg7	44000	3453	17613	13004	14440	60
d57ce530-946b-415b-99b8-525155c22a65	41215	19624	31179	-	ctg9	40270	28554	40269	10619	12041	60
99abfd20-5cb7-473d-a8a6-8e2093e1fe40	54450	35773	52058	+	ctg6	46404	28625	45186	14481	16998	60
04597e05-3834-43a1-b5ac-3f0b5a11d93f	20368	924	10303	-	ctg19	25626	16218	25626	9227	9482	60
04597e05-3834-43a1-b5ac-3f0b5a11d93f	20368	10297	19448	+	ctg19	25626	16335	25626	8963	9361	60
b1b14ccc-f7af-46e9-a4b0-37bfe5b49f11	35516	0	9324	-	ctg6	46404	7726	17307	8507	9762	50
d09f880b-e2a4-4dc0-8660-aed8988f70ac	22941	0	13439	+	ctg8	40765	7187	20796	12202	13969	60
14ac9cab-206f-4eb6-b6bd-fc1c91af72c0	57140	17799	43421	+	ctg6	46404	20474	46399	23121	26706	60
12457da9-5195-4b38-967c-56be383bde90	18565	2495	11984	+	ctg10	38984	7	9746	8507	10035	32
3074a3b9-3c41-4e30-a24e-e3a48a06afe4	28302	8745	16504	-	ctg11	37006	8930	16731	6895	8100	45
dc104c6f-d05d-42e1-bca7-61b934721bd6	22178	6365	22178	+	ctg16	33353	15007	30940	14084	16615	60
a2ece372-e7b3-4d9f-813e-b92d49a9d115	21882	2902	14322	+	ctg15	33594	22022	33584	10184	11927	60
b30aaf65-cd78-4bfb-8fa5-0d6ed3989e16	38668	20120	38637	-	ctg2	53145	30883	49718	16572	19440	60
b30aaf65-cd78-4bfb-8fa5-0d6ed3989e16	38668	4468	20096	+	ctg2	53145	6163	22111	13890	16440	60
45c3ad5c-cecf-4454-b74c-f2c71adaa142	29219	12696	29219	-	ctg15	33594	4568	20941	14107	17375	60
0e5e2c8b-661f-4cff-b07d-76cc5c3d966b	25165	3961	21967	+	ctg3	51079	21833	40226	15762	19016	60
238ef6f8-7f65-43be-8881-373a821311a5	30804	9518	30803	-	ctg2	53145	783	22271	18580	22327	60
99b31104-d3f9-4846-a4fa-8a4ad92d79a7	26342	5807	19628	-	ctg16	33353	0	14373	12650	14665	60
cbc87c91-3004-4ee7-9248-f65f341c25d7	26179	6663	20379	+	ctg16	33353	0	14372	12360	14708	60
a71a8ac3-8a3f-407f-867e-0567d2693350	11714	0	11714	-	ctg3	51079	34848	46738	10514	12423	60
55175cf0-859d-49d4-8cb6-75647679a9f7	42376	4081	11753	+	ctg9	40270	19925	27691	6854	8014	14
4eebc6da-1987-459b-9ebd-d2b7da5f2b3e	12974	0	7384	+	ctg16	33353	22726	30219	7106	7604	60
718938e7-aa82-4139-bd51-2ace6896839c	12665	0	11415	-	ctg7	44000	20554	32197	10064	11996	17
fcda2736-217a-45bb-9dc7-de65eb2effe9	34767	5594	17525	+	ctg9	40270	2641	14702	10615	12335	45
22937455-2562-4c2a-a7a2-614fea5947a6	24326	0	15138	+	ctg4	50580	29397	44740	13965	15641	60
22937455-2562-4c2a-a7a2-614fea5947a6	24326	15134	24325	+	ctg11	37006	3113	12405	8476	9477	60
297e8e62-847b-44cc-a7a1-5d32eefeab76	41253	30097	39388	+	ctg4	50580	23960	33383	8313	9739	36
a37860e2-63ba-4d3a-a74a-eff6e1e50567	61534	13307	20502	+	ctg7	44000	9327	16631	6626	7450	27
7ab2b593-a280-4ff7-b86d-2110dc0af4ba	50747	8145	23956	-	ctg6	46404	21579	37629	14303	16435	60
7ab2b593-a280-4ff7-b86d-2110dc0af4ba	50747	24035	34612	+	ctg3	51079	17615	28296	9618	10960	60
7ab2b593-a280-4ff7-b86d-2110dc0af4ba	50747	38689	49352	-	ctg9	40270	6	10881	9516	11165	44
518dc317-15b3-4545-b9c0-46c50170f481	43601	8351	20576	-	ctg2	53145	8931	21751	10873	13111	38
35f154a5-063b-4b79-84aa-03527f1092cf	45193	187	32150	+	ctg3	51079	17535	51079	26428	35187	60
a5383b72-f3f8-4353-9e8a-95a9d216ae89	19779	9	15795	-	ctg5	46769	29539	45483	14673	16328	60
57b1fc72-c3c4-4084-9a69-a821874164af	24216	1281	24195	+	ctg11	37006	4	23194	19526	24552	60
d76d463d-95e7-48be-9b0c-a7f2f5d99c68	23424	7926	23424	+	ctg3	51079	0	15842	14139	16184	60
802ea41d-df40-4919-af78-1312147a7e49	23257	0	22363	+	ctg4	50580	16916	39555	20092	23380	60
816b3716-9c44-4e33-96bf-0c95a955308b	15730	18	8813	-	ctg12	36000	1477	10396	7853	9193	2
27963c24-52bf-41a6-a4dd-c79ab5245869	18743	5548	16780	+	ctg6	46404	29376	40775	10251	11661	60
ec7bcce4-dfdb-4c9a-a110-44e126b1ff60	18668	21	18668	-	ctg1	54221	17646	36875	16342	19802	60
1ffc9b9f-9e4f-4de5-b456-9e359d2b16d0	15325	6710	15311	+	ctg12	36000	17363	26069	7804	8926	46
044550ff-3897-4aa9-ab6f-d2d1b4844df5	36541	1	15465	-	ctg2	53145	0	15605	14145	15984	60
044550ff-3897-4aa9-ab6f-d2d1b4844df5	36541	15468	28431	-	ctg2	53145	39866	53142	11978	13561	60
98577aaa-4b0f-4a21-ab40-3bc065231f86	10155	2	6296	-	ctg15	33594	24814	31227	5897	6561	46
8705029f-347c-4612-92e9-608b5bdcf8e2	28813	4602	27794	-	ctg4	50580	24768	49205	20184	25332	60
83af17da-8fdc-444f-b22f-c8c431b7f806	50067	20895	47719	+	ctg14	33598	0	27034	24433	27753	60
83af17da-8fdc-444f-b22f-c8c431b7f806	50067	12968	20895	+	ctg14	33598	25642	33598	7201	8207	48
6bbe76b8-fbb0-4187-b1e9-49e4f05a87ba	15680	4529	15632	-	ctg6	46404	34103	45548	10003	11738	55
c4bed429-ed42-4e2a-bf08-5e55e7d2a9b8	23664	0	20515	+	ctg6	46404	25666	46399	18804	21148	60
714032dd-eca7-4a87-a983-bb355088fe2a	53180	1	16773	+	ctg21	22919	5996	22919	16455	17046	60
714032dd-eca7-4a87-a983-bb355088fe2a	53180	16773	31372	+	ctg21	22919	0	14727	14324	14847	60
c5aaf7e6-3247-4203-9641-7bbebeaf8a5b	24928	1	11637	-	ctg2	53145	34188	45966	10596	11987	60
e26bc4e9-8c38-408b-b8ba-39b67ba923f5	27049	0	22469	-	ctg1	54221	27163	49939	21673	23052	60
2232cf35-637a-45be-96e5-114e16a3000c	12983	2437	12981	-	ctg2	53145	42250	53141	9941	11074	60
52bd570a-f5db-47bc-bd1b-d1b0f4ef67f3	20669	10483	20669	+	ctg4	50580	4512	14749	9140	10511	53
94a63faf-3046-413e-893a-10fd5b25cf8c	33683	15391	32890	-	ctg2	53145	0	17583	15777	18040	60
af6f0c38-505f-43a2-bad0-c810c441f0fd	38849	18584	37982	-	ctg1	54221	2767	22590	17146	20333	60
d4a4c10e-03c0-41e5-93fb-1441d9f4ac35	33126	11823	33119	-	ctg2	53145	26554	48011	19473	21991	60
acd3d4f4-66e1-433a-91ff-cf5e693ccdbd	23286	5184	23286	+	ctg21	22919	0	18162	17401	18494	60
acd3d4f4-66e1-433a-91ff-cf5e693ccdbd	23286	5	5184	+	ctg21	22919	17718	22919	5093	5249	60
1b99b300-dd11-4dcf-ac24-2a09e0e7145d	20288	0	20284	-	ctg1	54221	33214	53858	18200	21247	60
37da11a2-4cc0-46da-a23b-1c9adfb94f1c	48768	2785	25525	-	ctg2	53145	9390	32896	20125	24142	60
e58063e9-d6b0-439c-85f3-35a01d247b2c	29932	9	8545	+	ctg15	33594	22295	30887	7692	8862	35
5427674a-28d5-4c17-853b-41d334c08792	24857	10423	24854	-	ctg21	22919	8429	22919	14164	14627	60
5427674a-28d5-4c17-853b-41d334c08792	24857	0	10423	-	ctg21	22919	0	10497	10124	10625	60
7b0b8f7f-aa38-4475-816d-22026e85e511	71864	5155	18730	+	ctg4	50580	1657	15382	12287	14020	60
f9e054de-50c0-450f-a1dd-f32fd6b43c1c	8179	1246	8179	-	ctg23	18714	11670	18714	6630	7172	60
2dd8ff41-302e-4fa8-9931-f695b10f00fd	34397	3575	18070	-	ctg4	50580	19472	34039	12709	15053	60
60964bfb-866c-4e94-9bb1-06cf37a0e621	30604	5172	23410	+	ctg20	23283	0	18317	17817	18505	60
60964bfb-866c-4e94-9bb1-06cf37a0e621	30604	225	5172	+	ctg20	23283	18310	23283	4826	5023	60
c08dfc36-4679-4ae4-9438-96f18740cb57	12510	0	12510	+	ctg9	40270	2883	15864	11140	13291	43
cc36ae2d-1632-4918-ba73-0a72d6c76010	17669	725	8822	+	ctg1	54221	40190	48325	7408	8342	33
65c8563e-5431-4734-8b50-73e4bcb16ebe	39733	1755	39675	+	ctg8	40765	26	39462	31866	41529	60
c8057454-b22d-455d-958d-fd188107f71b	26155	16044	26154	-	ctg13	34010	15973	26409	9356	10736	60
c8057454-b22d-455d-958d-fd188107f71b	26155	109	10227	+	ctg13	34010	16028	26312	9021	10759	54
e3431779-2f67-4f10-82b4-07090942a3d4	23302	6	17537	-	ctg3	51079	0	18472	16201	18873	60
b1d70445-325d-490d-a7d9-4dea83c4dccd	21816	7845	18372	-	ctg3	51079	30177	40826	9727	10864	60
bcaa7b21-f3e2-4521-9803-a38ce03a1bc0	44436	8965	20184	+	ctg10	38984	27640	38984	9908	11734	44
3e2d108c-d25f-44e7-9441-559f29d48cf6	35852	25202	35840	+	ctg1	54221	12604	23445	9479	11216	34
8b2f29d3-17c9-428d-a7c1-ae5a93f2dca3	14960	6679	14951	+	ctg4	50580	12	8359	7401	8637	17
c809c9f4-3cf6-4e9f-b0eb-c2d4f68f53b8	24871	39	9982	-	ctg6	46404	20472	30325	8967	10235	60
85c1910a-3986-47ab-ad64-2942b4e78334	14364	816	14202	-	ctg10	38984	22317	36078	11742	14189	48
b63adae8-1810-4842-ad6a-df4eb76c2928	20400	10296	20399	+	ctg2	53145	5409	15648	9036	10489	24
dc239ca2-c636-40c3-a808-3c5567e74452	11818	0	8623	-	ctg3	51079	7952	17050	7843	9288	6
4632ee1e-1b39-4050-a7b5-0bf3a363fda2	32799	9384	18496	-	ctg5	46769	37556	46769	8251	9425	43
08e007ba-bfce-4bc7-bf3c-d722d2e7c765	12575	2459	12554	+	ctg4	50580	17351	27438	9066	10456	60
ac87d0d5-19db-4ff5-804b-e00801e6ad5c	41338	25138	33620	-	ctg16	33353	18577	27206	7697	8793	5
4c4d81d1-03bd-4468-bc1b-510695cf44e1	29387	0	17998	+	ctg17	31663	7696	26035	15473	19052	60
574b2449-6ba7-4eb2-b7cb-cba29d592c46	14603	0	7908	+	ctg5	46769	34920	42887	7348	8105	60
049760bb-fc20-47ff-98e5-5b22a3371678	29923	5178	20620	+	ctg2	53145	6163	22110	13838	16446	60
049760bb-fc20-47ff-98e5-5b22a3371678	29923	20641	29916	-	ctg2	53145	40233	49721	8489	9727	60
7ee58e2f-6cf4-4c28-b4a7-6303878c7bdb	21947	6618	20249	+	ctg2	53145	0	13812	12066	14349	60
3daa88e1-539a-41ec-8030-148e3e93cc12	19059	0	11892	-	ctg14	33598	0	11898	11759	11971	60
3daa88e1-539a-41ec-8030-148e3e93cc12	19059	11892	18846	-	ctg14	33598	26601	33598	6889	7026	60
0e57edc1-fcb1-43b0-ba3b-060bb41cf008	11310	0	11309	+	ctg20	23283	1802	13515	10009	12113	21
30fcca5d-c2e9-42ce-94e9-3e8898fa0375	38572	19891	32069	+	ctg21	22919	8718	21261	10898	12933	60
f1148a7c-09c1-4fd5-8b03-f2897710d6fd	24538	11219	22394	-	ctg18	31059	19280	31059	9806	12126	5
868e179b-ba67-486d-8340-f425f235c28d	46137	12701	34758	+	ctg19	25626	0	22493	19834	23080	60
bd217328-eae7-4c1f-ad76-931a2c8b7249	23536	2532	16664	-	ctg5	46769	7537	21871	12509	14701	60
72b324e3-290e-4774-b1df-4d46b5a912fd	5916	875	5916	+	ctg2	53145	0	5088	4978	5109	60
07b93eb9-2842-4b70-922b-415182da213a	5713	0	5086	-	ctg1	54221	33440	38621	4787	5301	14
d83db171-bfdc-4e76-89e5-2c78d9171572	20628	1100	11835	-	ctg17	31663	17	10994	9491	11297	8
f0967a7f-5e80-4b9c-bc73-7fb28e9e2f63	27317	19299	27314	-	ctg15	33594	6804	14991	7340	8329	27
ce823025-fa52-4b0c-9d45-ffd20c646444	19110	3128	19103	-	ctg4	50580	22327	38711	14130	16965	60
16646fe2-a3d9-405e-996a-04fc3007c287	16518	507	16311	+	ctg3	51079	7	16176	14748	16536	60
4b5d8f83-ec90-4fe2-ae74-b1c5fa31972c	20633	0	10245	-	ctg6	46404	0	10418	9238	10709	39
f5950972-71a5-4bd3-a973-807ee7e19dd8	26544	3236	10884	+	ctg21	22919	0	7790	7144	7901	60
f98e3cd6-2d75-416b-802c-172425b04d09	10034	4062	10034	-	ctg23	18714	12638	18694	5857	6102	60
d5533956-cde3-4f1c-9741-27d3cc32ddb1	18428	1162	18425	-	ctg9	40270	2428	19927	15624	17857	60
b6065e7f-2afb-47e3-8d74-0c7d420c9e1f	34521	9848	18999	+	ctg4	50580	0	9238	8185	9554	17
faafc2ce-b0c3-4572-90e1-342a967b9186	21983	50	9840	-	ctg23	18714	0	10016	8928	10232	60
90f28376-a030-4b8c-8afd-e2357748a768	32738	10490	32737	+	ctg8	40765	0	22349	21795	22544	60
90f28376-a030-4b8c-8afd-e2357748a768	32738	0	10489	+	ctg8	40765	30076	40764	9915	10919	60
49899651-5f82-42c7-bb4b-f6ac7ab2a72c	35485	8	13482	-	ctg1	54221	2099	16093	11896	14437	60
ede0f500-8b43-4b73-8860-a057391b8aa7	39690	3678	21979	-	ctg3	51079	32588	51079	17588	18745	60
fab2a58b-d40f-465d-994a-3a65d9753e41	47312	28678	37110	+	ctg8	40765	27365	36031	7691	8844	43
5afa3533-e448-4688-942d-2fbf1aedf628	59906	11848	27163	-	ctg4	50580	35145	50572	14198	15736	60
5afa3533-e448-4688-942d-2fbf1aedf628	59906	48386	58979	-	ctg3	51079	0	10721	9893	10895	60
d7cb9d94-f612-4f11-8771-c412cb265202	60678	12	11446	+	ctg11	37006	7887	19358	10092	11787	12
f7528a23-fceb-4eb8-bb0a-5f155762e9cc	32931	15021	27382	-	ctg1	54221	27230	39823	11005	12976	35
6923e957-6d6e-4417-9bbe-8d850604d092	38983	7	25221	+	ctg8	40765	15111	40765	22378	26507	60
36ff3ecc-84b5-492b-b162-8141b29673dc	16333	3866	16333	+	ctg13	34010	0	12843	11282	13050	60
cddeb675-42cd-4d22-9df3-ffb2c1dcb044	27717	1	27233	-	ctg4	50580	11924	39598	23687	28963	60
0b5a4064-fdb8-45d5-aa82-47baba0ecc35	22021	2951	22016	-	ctg4	50580	30925	50572	16998	20064	60
c439cf7f-c5e4-4c60-bfb9-617be32f4070	21388	0	18703	-	ctg3	51079	5	18959	17533	19384	60
51f8a8b9-1231-49a2-a8b2-e99f066f371d	14048	3351	14047	+	ctg4	50580	37742	48717	9569	11249	26
cd6c66c4-8cde-44e7-8a4d-f6495d778161	23688	0	11634	-	ctg1	54221	24414	36301	10303	12262	18
7d9b9c26-7e36-4d5c-81ab-9d12539429e0	17267	224	10340	-	ctg12	36000	25293	35938	9033	10929	60
9ee6b719-350c-4550-9baf-71896e6d6d33	45034	3526	45034	-	ctg3	51079	19144	51079	27002	43705	60
eb695acd-35ef-4ba7-a901-d0c12c283839	13435	2	13434	+	ctg4	50580	13150	26734	12080	14025	60
04a556d6-3fac-4a6a-928f-1c66db8c0f91	25114	8326	16299	+	ctg12	36000	0	8022	7265	8234	48
04a556d6-3fac-4a6a-928f-1c66db8c0f91	25114	1023	8326	+	ctg12	36000	28489	36000	6661	7692	17
3d4064cc-678d-438f-a9be-43455cf46b59	35464	10839	35454	-	ctg6	46404	21195	46390	21668	25986	60
51d97dbf-3b90-446e-88bf-334d3efd4239	10220	72	10199	-	ctg6	46404	16517	26903	8955	10726	20
5c84d0c8-08a6-4bf4-a079-6bde51ec6823	12438	4714	12438	+	ctg20	23283	0	7754	7020	7967	25
55b9eec1-b2b2-41f5-a184-7b87935bb944	35793	29	33358	-	ctg2	53145	14379	38459	21498	34159	60
f7a7a381-bf8f-458f-950b-700818bf5203	20110	1618	12037	-	ctg7	44000	19845	30450	9221	10849	38
830e003a-dd1d-4de1-96e3-0fa1acfeac57	29313	4978	19292	-	ctg5	46769	32340	46769	13075	14804	60
78efea5d-dbea-4b00-bf47-826b9239a55c	25316	13662	25310	-	ctg11	37006	5165	16956	10597	12088	60
5ee7679a-e87c-4752-8dcf-ddf45c0c2ed3	19533	0	11763	-	ctg8	40765	5878	18161	10846	12550	60
5ee7679a-e87c-4752-8dcf-ddf45c0c2ed3	19533	11858	19533	-	ctg3	51079	14221	21963	7001	7905	21
4e9b7fb6-3cdf-46d7-b56e-e4bfb0be50db	10938	37	8584	+	ctg15	33594	3423	12516	7814	9334	48
9828a53f-884f-4014-812e-3b3188dbb1b3	35849	8006	23584	+	ctg7	44000	0	15788	14335	16119	60
9828a53f-884f-4014-812e-3b3188dbb1b3	35849	3	8006	+	ctg7	44000	35894	44000	7343	8302	49
afeda96b-033c-4a40-b40a-6c8986aa2a81	10188	0	5639	-	ctg7	44000	12140	17813	5533	5719	60
60851f7f-6277-413e-a71f-f5b08fbcc811	19782	0	18130	+	ctg3	51079	32348	51079	16372	19313	60
c4dca315-2929-4a96-8414-b280c4eb5f3b	17504	0	9225	-	ctg21	22919	0	9323	8961	9427	60
c4dca315-2929-4a96-8414-b280c4eb5f3b	17504	9225	17504	-	ctg21	22919	14591	22919	8045	8414	60
f512dc6d-6c6c-44c5-8733-668061d55f2f	26740	8258	21775	-	ctg8	40765	23202	36887	11870	14175	60
b72ae1f5-2d06-4203-ad02-b847ad72946a	20914	0	13987	+	ctg7	44000	29674	43821	12781	14478	60
8911410f-351b-45d3-8cb7-5407f52fe2c3	14518	3522	12655	-	ctg9	40270	10690	19927	8318	9406	44
b982cca1-8bad-4300-8ad9-a569cbe6f43d	19325	5586	19295	+	ctg1	54221	24413	38394	12212	14324	60
0df5463b-be91-4758-b15d-78c08c26ea2a	36116	6	8764	-	ctg3	51079	32759	41656	7910	9152	42
0df5463b-be91-4758-b15d-78c08c26ea2a	36116	19801	27408	+	ctg4	50580	42445	50162	6944	7917	21
c623f0bc-44b1-4909-9e51-4ba87b31f234	47740	13993	47739	-	ctg1	54221	18929	54158	29020	36532	60
44646651-ec4d-4bcf-b1ab-a10d2afb6728	20453	5019	19794	+	ctg13	34010	11284	26311	12975	15513	57
bd5e1501-c3cb-4f4d-8756-f9299df435f9	10261	490	10261	+	ctg11	37006	3937	13874	8789	10174	24
fa87b924-1705-4977-81d9-f5148223c7bc	29979	10	14379	-	ctg4	50580	0	14590	12980	15049	60
fa87b924-1705-4977-81d9-f5148223c7bc	29979	15762	26474	-	ctg13	34010	373	11493	9647	11376	33
7584bb65-f895-4ffd-9940-ea10639a0dc6	11159	0	11134	+	ctg20	23283	1063	12492	9784	11803	16
5dd8f432-a105-4438-ac6d-3c486e23bad6	58957	7816	29242	+	ctg1	54221	33246	54221	18823	22260	60
5dd8f432-a105-4438-ac6d-3c486e23bad6	58957	29247	41417	+	ctg1	54221	6	12324	11159	12568	60
a96acffc-35ac-4255-a743-6161c12141f9	34403	0	33657	-	ctg2	53145	0	22493	19742	34658	60
dbe01025-1945-4bab-8db4-3b0251c2c8f9	40609	30235	40609	-	ctg9	40270	23579	34104	9207	10792	8
259f54b4-1666-40fd-ac8d-c7f7cd55d731	27883	70	8418	+	ctg18	31059	16190	24537	7531	8566	3
559caac3-69cb-4e54-9fc2-12f7565675db	31257	4	28188	+	ctg11	37006	7835	36994	25052	30053	60
43fd514b-7c90-4ec8-9cf9-81250b4f6829	31980	10843	26078	-	ctg8	40765	20714	36309	13570	16024	60
3057d4c3-adfc-4688-b7e4-c9fa1cab22f7	12146	1714	11094	+	ctg10	38984	0	9479	8650	9707	60
753442a0-6577-40fc-8f55-565e8350912f	13490	4	10047	+	ctg17	31663	21548	31663	9815	10227	60
37138cef-d5ff-4a21-b07d-d67007ed0c82	43925	28449	43912	+	ctg2	53145	0	15689	13676	16245	60
838d8297-5041-4722-8a8b-465e83284df1	35886	0	15385	+	ctg4	50580	7875	23684	13423	16426	60
6b632404-9d52-4d72-8091-b0578d5e1e96	31386	6593	30948	-	ctg14	33598	9123	33598	23880	24703	60
6b632404-9d52-4d72-8091-b0578d5e1e96	31386	0	6593	-	ctg14	33598	0	6614	6448	6695	60
a2d5c213-560a-4aa9-ac0e-a617c2c4fba9	26717	6039	24116	-	ctg4	50580	24325	43229	16429	19294	60
b1eb180c-259c-4eea-a259-a74170addaaf	12611	0	10813	+	ctg2	53145	31658	42690	10072	11234	60
cf86420d-c830-42d5-adf0-98cc7e8076af	31745	14384	31732	+	ctg15	33594	0	17101	15657	17779	60
cf86420d-c830-42d5-adf0-98cc7e8076af	31745	8	14384	+	ctg15	33594	19183	33594	13112	14833	60
bf2081f5-2889-46dd-8bb2-a14aa4715782	19763	10451	19763	-	ctg16	33353	11695	21195	8450	9723	38
bf2081f5-2889-46dd-8bb2-a14aa4715782	19763	9	7742	-	ctg5	46769	15374	23267	7098	8062	35
b356041a-a5f7-49f0-b1d6-3772c0b5ead3	22859	438	22845	-	ctg1	54221	16753	39714	19947	23586	60
d39fd01c-e031-46cf-8024-ce08a2ace9d8	15412	5518	15411	+	ctg10	38984	0	9965	9780	10013	60
5f172471-85ad-4858-9e60-31a96b0e2b10	42606	251	37122	-	ctg1	54221	8585	46135	34515	38397	60
59b17d5e-d0b9-4657-b1e4-90e55a7e0a75	14007	2456	11074	+	ctg16	33353	12692	21308	7737	8905	12
193defec-8e5d-4cf2-b5fc-aa18734d2cdf	39580	3434	12755	-	ctg5	46769	37359	46763	8427	9612	14
e3c9e9ba-f826-4678-a120-af73ebe2f2be	28549	5260	28535	+	ctg6	46404	0	23415	22588	23744	60
e3c9e9ba-f826-4678-a120-af73ebe2f2be	28549	0	5256	+	ctg6	46404	41129	46401	5118	5341	60
5d41159c-ee18-4fb3-a1e8-0a74ef2ce38b	39632	430	27784	+	ctg1	54221	24424	52279	23983	28718	60
78dea29c-c8a6-40f8-9748-15ce4dfa5630	36728	18376	29568	+	ctg8	40765	14403	25834	9926	11818	60
7b31086b-1181-45cb-b473-3b279ad777e0	16006	0	6364	-	ctg20	23283	1	6430	5881	6568	30
e4904f0c-4482-4d34-8a96-cabbdff14633	40732	29550	37127	-	ctg4	50580	0	7671	6889	7852	1
64abadf6-3b32-4874-a8b9-a2fc7d1b5233	14638	1609	14637	+	ctg2	53145	0	13082	12701	13231	60
ca47b3f4-cca7-4887-8afe-abf50036d88f	34148	6044	21990	-	ctg13	34010	17396	33755	13772	16869	25
adc5fe4c-a00a-412e-9e3a-ce0d8c737e72	61863	22415	39900	+	ctg1	54221	0	17264	14961	18208	60
d170df73-3ad2-47c0-b39f-fad3a5cf4c70	32176	12	19581	+	ctg2	53145	33054	53141	17098	20822	60
f6e7a7b3-978a-40e6-bd02-48bf2e8353f7	18431	2001	14856	-	ctg15	33594	0	13281	11518	13633	60
d40d1f74-bda4-4d94-b999-38d62a8e2b3e	15004	2438	15004	+	ctg11	37006	0	12388	10893	13196	60
89e26228-918d-4f5f-a800-870fff757fce	37393	8739	20047	-	ctg19	25626	893	12289	9999	11912	59
89e26228-918d-4f5f-a800-870fff757fce	37393	0	8563	+	ctg3	51079	14785	23387	7658	8980	30
4ba8ba2a-4a3c-44c4-8fcf-e46155999e0a	16733	887	12679	-	ctg5	46769	0	12171	10904	12446	60
92972915-3ea9-482a-b8ba-a968f78759f2	31411	11636	23137	-	ctg15	33594	11576	23134	10365	11925	60
57bf7212-1f29-41ad-a18f-3a92dd59ed9f	25155	6553	21443	+	ctg18	31059	5	15060	13492	15387	60
aa6b9969-fe8f-4710-bf5d-85b8f824d4c7	11094	0	6864	-	ctg19	25626	4479	11455	6315	7141	2
f3f9ca36-5ff7-42e2-a10e-69901bbdfce9	48263	18140	48263	+	ctg2	53145	0	30250	29517	30520	60
f3f9ca36-5ff7-42e2-a10e-69901bbdfce9	48263	11	18139	+	ctg2	53145	34895	53144	17684	18428	60
c762b633-e9de-4fb0-a134-ebd731a0dc63	45526	655	26251	-	ctg8	40765	296	26292	22312	26936	60
6678252c-d4eb-4324-9344-d107c303d1f2	15753	3983	13543	+	ctg14	33598	17378	27034	8835	9845	60
40ca9bea-a273-44e9-954c-f6a4879ad642	28029	3	26294	-	ctg4	50580	7676	34386	23621	27518	60
f5a6500d-d690-4224-8988-76c27b756173	23082	4532	23081	-	ctg7	44000	5775	24560	16581	19216	60
24c0e097-5416-43d7-9ffd-73815d348735	32761	16129	23938	+	ctg15	33594	2	8031	7092	8204	7
eaed49b2-9485-4b49-b38d-f7e2a0787988	13742	3050	13739	+	ctg4	50580	31872	42719	9825	11064	60
68d7d0b4-d5b1-4964-b48d-9b92cc0924be	28497	11511	28485	-	ctg2	53145	641	17816	14529	17663	1
b2913a33-e900-44c8-84b5-48901fdf1f7a	38203	14812	34947	-	ctg2	53145	32639	53119	17785	21212	60
97fe01e8-5b1e-4a85-802a-4d991cb139de	17043	1801	14055	-	ctg11	37006	0	12104	10796	12857	60
d3bd13ee-c302-4a1d-9e97-3d44405e43c5	32776	11213	32558	-	ctg4	50580	0	21451	19074	22328	60
69198b51-d94d-48a8-9ab8-f725fcd8d483	12800	5	12800	-	ctg2	53145	36878	49979	11375	13514	60
8d0d92e5-b94c-435f-8455-4775d49724f8	23429	700	17149	+	ctg5	46769	11473	28077	14768	17195	60
0a276584-a4ff-4a52-ad0f-01ac04899a82	60971	19433	55985	-	ctg2	53145	16126	53142	32999	38187	60
8cb27854-ce25-4fc4-9ddb-0d61670f394e	59374	43139	59373	+	ctg2	53145	10	16541	14326	17090	60
8cb27854-ce25-4fc4-9ddb-0d61670f394e	59374	33931	43129	+	ctg2	53145	43737	53142	7836	9773	60
8cb27854-ce25-4fc4-9ddb-0d61670f394e	59374	10874	16281	+	ctg2	53145	20610	26115	4673	5729	60
8cb27854-ce25-4fc4-9ddb-0d61670f394e	59374	17152	22809	+	ctg2	53145	26957	32707	4821	6022	60
8cb27854-ce25-4fc4-9ddb-0d61670f394e	59374	26760	33085	+	ctg2	53145	36607	42855	4918	6801	60
c12cc784-7255-41f7-b06b-487351066a72	39619	1933	27945	-	ctg13	34010	9	26308	24578	26832	60
[truncated: 621 more rows]

## Sheet: read mapped junction
qname	qlen	qstart	qend	strand	tname	tlen	tstart	tend	nmatch	alen	mapq
03bd63df-a6c0-49fa-8fff-efc62f11bc5f	19444	12741	19428	+	ctg9(+)>ctg9(+)	10000	2044	8862	5956	7003	60
74bca849-4b84-41ec-b8c0-4c7d6dca0e61	17222	1965	9423	+	ctg13(+)>ctg13(+)	10000	2292	10000	6187	8088	60
ba2a1a50-0799-47f3-8fb6-6fd653620ee2	28638	16230	21566	-	ctg4(+)>ctg4(+)	10000	4	10000	4723	10164	60
4d1c5778-2c9e-4420-8df4-b33c490843d0	23626	8850	17736	+	ctg13(+)>ctg13(+)	10000	731	10000	7078	9750	60
1f2fa020-0401-418e-9307-7dca6925cd93	34709	915	10913	+	ctg5(+)>ctg5(+)	10000	0	10000	9839	10095	60
9d4890ce-5016-4a57-ae85-3daab7a17b67	40746	28860	38674	+	ctg3(+)>ctg3(+)	10000	0	9991	8920	10213	60
1c0035c1-fcfa-4be5-816a-be2bfa7fc98a	33390	1467	10369	-	ctg10(+)>ctg10(+)	10000	473	10000	7751	9902	60
8b7b8e16-bb98-4ae9-8db8-f4c326be7d36	36691	593	10186	-	ctg8(+)>ctg8(+)	10000	247	9993	8875	9975	60
e67610e9-16b8-4ff2-b7ff-cb3c7af99e09	15056	5475	15043	-	ctg2(+)>ctg2(+)	10000	169	9971	8385	10057	60
fa65c68b-2085-455e-9104-4ca3ada2f268	26682	4231	14153	+	ctg22(+)>ctg22(+)	10000	1	9953	8530	10586	60
a2d476ab-0d49-49f8-8f91-c529ea4a12f9	45210	27971	37860	-	ctg1(+)>ctg1(+)	10000	0	10000	8957	10255	60
edce1d1b-d5e6-44e9-a5c3-2b69978305bf	24232	6801	14870	+	ctg19(+)>ctg19(+)	10000	1662	10000	7106	8628	60
6ca76f33-1361-4746-9b22-fa2b224f034a	10323	1927	10320	+	ctg11(+)>ctg11(+)	10000	0	8486	8234	8538	60
0c98f629-56a8-481a-b3a0-1f0b2dc2c9bd	30157	20117	29948	-	ctg23(+)>ctg23(+)	10000	3	10000	8510	10450	60
600177e0-06e5-473e-a232-e64c531b8154	19487	0	8638	-	ctg4(+)>ctg4(+)	10000	4	9466	7705	9664	60
283701b2-1643-4afd-a817-d21f6a92b101	51876	33328	43040	+	ctg18(+)>ctg18(+)	10000	0	9988	8786	10209	60
283701b2-1643-4afd-a817-d21f6a92b101	51876	18359	26489	+	ctg18(+)>ctg18(+)	10000	0	8302	7299	8500	60
2030cd47-dda6-4643-a3c4-64f87ebd6411	17816	0	7345	+	ctg12(+)>ctg12(+)	10000	1763	9277	6568	7764	60
b03b054a-4111-4b0f-9d10-c63d880d84b3	25136	2387	6723	-	ctg6(+)>ctg6(+)	10000	2433	9985	3923	7642	60
6f2b2cd5-6a05-4d42-96b0-0890246636b4	22411	1423	11272	-	ctg2(+)>ctg2(+)	10000	0	9999	9031	10248	60
4b7e711d-42f6-49f2-86eb-5f3779a65db2	23055	5237	13579	-	ctg3(+)>ctg3(+)	10000	3	8532	7228	8800	60
07ef0fac-6b61-4d5f-b560-5fe49e481c1b	27197	9587	19517	+	ctg16(+)>ctg16(+)	10000	0	10000	9605	10125	60
1f28c115-0b78-400a-91b6-411ae462ffef	16321	5108	14906	-	ctg19(+)>ctg19(+)	10000	0	9992	8855	10199	60
6e6fc4a1-5607-49ac-872f-043548921f5a	14404	6	6692	+	ctg14(+)>ctg14(+)	10000	1839	8736	6024	7100	60
695904b2-1aff-4b9a-b13d-0e61688e783b	39937	1411	11340	+	ctg2(+)>ctg2(+)	10000	0	9990	9079	10410	60
0163e8db-09b4-4877-9ee7-7cc67ad6e0fe	42398	19496	29150	+	ctg3(+)>ctg3(+)	10000	8	9991	8695	10240	60
5723d8e6-2188-45e9-a813-03996b770786	26998	8051	17884	-	ctg20(+)>ctg20(+)	10000	27	10000	9046	10175	60
20df87ff-e4fa-4136-9709-4284c0cddeb9	14718	3224	10855	+	ctg2(+)>ctg2(+)	10000	2082	9988	6773	8139	60
9d022d78-3230-4137-8cb9-02be3d604bcf	62879	10454	20326	-	ctg1(+)>ctg1(+)	10000	4	10000	8806	10258	60
e176d591-33fa-4c7b-8930-93111e327f0d	62151	44329	54106	+	ctg20(+)>ctg20(+)	10000	27	10000	9112	10119	60
e176d591-33fa-4c7b-8930-93111e327f0d	62151	692	10474	+	ctg2(+)>ctg2(+)	10000	0	10000	9059	10176	60
e176d591-33fa-4c7b-8930-93111e327f0d	62151	33543	41642	-	ctg11(+)>ctg11(+)	10000	18	7865	7040	8442	60
29efec61-db2f-40df-9fd2-0dd2fe4be5fc	21841	11311	21155	-	ctg2(+)>ctg2(+)	10000	0	10000	9081	10191	60
05a9807d-87fd-4142-a2c4-b51649fd44ba	19358	38	8060	-	ctg1(+)>ctg1(+)	10000	0	8179	7212	8335	60
8c54383d-ab09-4dd5-86ce-8082fff1b288	40371	9346	19071	+	ctg3(+)>ctg3(+)	10000	10	9984	8612	10272	60
c1401f8c-ea8d-4b4d-823d-ebb9a15ff631	22621	10658	20404	-	ctg16(+)>ctg16(+)	10000	6	10000	8520	10293	60
6fb8da69-1233-4afb-9a04-fd26995d6db4	31130	11864	21791	+	ctg8(+)>ctg8(+)	10000	9	10000	9691	10103	60
1ffe693e-81c2-4cb3-9b11-2f9025ad7669	70984	4773	12463	-	ctg9(+)>ctg9(+)	10000	2046	10000	6887	8069	60
a26bd72b-586a-4934-92c7-a8b52ae7098f	23510	0	9314	-	ctg22(+)>ctg22(+)	10000	0	9817	8344	10104	60
d31f669a-9539-4c14-96c0-c51805866306	22555	1934	11010	+	ctg3(+)>ctg3(+)	10000	541	9769	8304	9434	60
afe4c592-0f76-42b9-b986-76a1e9f2cd23	13583	0	8280	-	ctg7(+)>ctg7(+)	10000	15	8541	7397	8689	60
c461f10a-e87b-4944-b8ec-af03654efa44	9287	0	8881	+	ctg2(+)>ctg2(+)	10000	1040	10000	8690	9031	60
edb1d6b1-40b5-4188-b37f-b6d5f14df221	13917	3347	13135	-	ctg11(+)>ctg11(+)	10000	0	10000	9446	10103	60
52c8d7e4-bbf4-4f78-a4ea-890ac55dcd9e	37917	21238	30501	-	ctg13(+)>ctg13(+)	10000	497	9984	8152	9820	60
e2099704-3307-4157-a4cb-11d416ac7133	17099	567	6160	+	ctg4(+)>ctg4(+)	10000	3	9994	5117	10249	60
d11269a5-d0da-4c6b-84c2-ae586eb262ce	8038	509	7073	-	ctg7(+)>ctg7(+)	10000	1110	7989	5401	7195	60
70ac089e-5c01-4f26-a4fd-3fe3f2d6570f	52612	7029	16898	+	ctg7(+)>ctg7(+)	10000	0	10000	8876	10315	60
8f440321-12a0-43ef-a9a8-a04a82ecdd01	35898	0	8835	-	ctg16(+)>ctg16(+)	10000	4	9106	7978	9289	60
dabac94e-278e-4b64-b40f-cb7a05a1bb65	25586	16117	23637	-	ctg18(+)>ctg18(+)	10000	2266	10000	6434	7902	60
32e07776-79f7-454d-bc45-6bdabd4509ca	34966	3313	13089	+	ctg17(+)>ctg17(+)	10000	1	9977	8647	10273	60
0b1726db-21d7-46c5-965c-0b79517b1c21	30884	6982	16630	-	ctg15(+)>ctg15(+)	10000	0	9993	8487	10362	60
c0a3ad88-1ba5-43b1-bc82-127c11253928	52797	18398	28264	-	ctg2(+)>ctg2(+)	10000	11	9999	8791	10238	60
2dc92233-1944-425b-b47e-d65f63cce76e	32602	5126	12514	+	ctg8(+)>ctg8(+)	10000	2225	10000	6672	7926	60
56f21e1a-929e-405e-8ee8-b06d4839873a	33750	288	9920	+	ctg8(+)>ctg8(+)	10000	4	9988	8412	10239	60
b0087db5-ecf6-4820-9fca-30a317fbc3f7	28624	22323	28620	+	ctg6(+)>ctg6(+)	10000	6	9291	5622	9448	60
68090fe5-cc96-4f0a-a4e0-4a86902136db	12532	4075	12531	+	ctg12(+)>ctg12(+)	10000	0	8497	8267	8600	60
e15c90e3-ead6-4638-b446-0460b9de21c8	29056	21123	29056	-	ctg7(+)>ctg7(+)	10000	1942	10000	7173	8258	60
b836126b-b7ac-43e2-a1fe-a2d1ed972ea2	56601	27400	37234	-	ctg2(+)>ctg2(+)	10000	0	10000	8878	10280	60
a7f9835a-c597-4a2f-b5bd-3220d5897778	9281	0	8381	+	ctg17(+)>ctg17(+)	10000	1458	10000	7654	8721	60
0fe976d0-2979-409c-8c53-90ada37f9fd6	11597	3	6428	-	ctg10(+)>ctg10(+)	10000	1370	7985	5873	6776	60
9c6d4098-f899-477d-86d6-dc82e401f7c7	27221	5718	14704	+	ctg12(+)>ctg12(+)	10000	0	9115	7688	9601	60
aecbe9c0-b74f-43b5-8950-7b77e97041a8	13083	81	8468	-	ctg8(+)>ctg8(+)	10000	11	8838	7122	9142	60
2135cb67-1b70-4067-b44e-0d0742fb85a2	17325	1068	11002	+	ctg11(+)>ctg11(+)	10000	0	9465	8156	10324	60
50dee046-7451-4de4-99ec-1364131a0522	67893	30148	39853	+	ctg8(+)>ctg8(+)	10000	0	10000	8553	10286	60
c6482dbc-bf4a-47bf-8c0c-2fb447059bf0	53697	6512	16003	+	ctg11(+)>ctg11(+)	10000	2	9478	8073	10088	60
44a3adac-fd9a-4dc3-97c7-6fe482dd192d	26372	510	10408	+	ctg2(+)>ctg2(+)	10000	10	10000	9165	10169	60
8cf3f864-b975-4620-94fa-2600ed09fd83	25959	15756	24907	-	ctg19(+)>ctg19(+)	10000	6	10000	8186	10221	60
ad006125-fcb9-4329-b7a9-0b04bd7ce93c	24231	10366	20137	-	ctg6(+)>ctg6(+)	10000	6	10000	8690	10329	60
409a75f7-a673-4f47-bc4d-9d339112a854	10110	2133	10110	-	ctg4(+)>ctg4(+)	10000	1895	10000	6928	8460	60
39971eb1-edc9-41a9-9e2f-fd32694b320b	36239	13892	22615	+	ctg8(+)>ctg8(+)	10000	1079	10000	7803	9259	60
9d18a43e-3ba0-41ec-b3e1-3431e31a4a25	26312	942	10812	-	ctg12(+)>ctg12(+)	10000	0	10000	9509	10135	60
5aa156d4-480b-4455-80ce-f4a19cd723a7	19472	7120	16891	+	ctg1(+)>ctg1(+)	10000	8	10000	8774	10257	60
d78f8fc6-7f1d-4210-be0d-3a30fc1f8b60	15390	4448	14358	-	ctg18(+)>ctg18(+)	10000	0	10000	9759	10063	60
caabedf4-eae9-4c77-a77f-09fdc6e09fd2	13232	2891	12746	+	ctg1(+)>ctg1(+)	10000	11	10000	9034	10324	60
0793f7f7-c82d-4b74-9856-5a04f09b38a1	8430	1	7751	+	ctg4(+)>ctg4(+)	10000	2157	9995	6636	8204	60
73b631e9-1aaa-4948-b629-e3d7bdea4108	46822	33479	40808	-	ctg17(+)>ctg17(+)	10000	2229	10000	6622	7936	60
a3cdc08a-2af4-4600-a062-23f4db9f626c	38017	7231	16964	-	ctg3(+)>ctg3(+)	10000	2	10000	8449	10353	60
8b406a88-c7b2-4144-99c7-fa6f2d668b9e	46489	5974	13402	+	ctg17(+)>ctg17(+)	10000	2229	9999	6530	7964	60
4777895e-6059-405e-9fcd-8f07e0a3a4f7	14696	3664	13493	-	ctg18(+)>ctg18(+)	10000	0	9994	8966	10256	60
cb01f219-96ee-4cd7-a4be-57c8be520f90	31151	11945	21911	-	ctg1(+)>ctg1(+)	10000	0	10000	9776	10089	60
5d0e2492-150b-42ce-9c3a-9526d2bf1de9	23022	4630	13789	-	ctg18(+)>ctg18(+)	10000	3	9211	8182	9575	60
13e05c08-67a0-4da3-917a-3ae7f6e614cc	54652	24033	33571	-	ctg1(+)>ctg1(+)	10000	314	10000	8472	9994	60
4f5c191f-2ffe-45aa-af6a-33e40390f7fa	21675	10815	20727	+	ctg2(+)>ctg2(+)	10000	0	10000	9723	10079	60
b5276e8f-4389-44c6-bbcf-f9d68f473172	14128	4203	13301	+	ctg8(+)>ctg8(+)	10000	82	9979	7690	10238	60
30a876e9-e526-42f1-9412-4f3531b82fe2	30758	20502	27104	+	ctg9(+)>ctg9(+)	10000	2047	8789	5846	6946	60
ce520e72-b5b7-4259-a63e-120b040539da	33806	4715	14508	-	ctg4(+)>ctg4(+)	10000	0	9994	8887	10327	60
c63b7a38-6f78-4166-9e34-48b75d184201	71939	34691	44121	-	ctg8(+)>ctg8(+)	10000	0	9970	8047	10274	60
559c76c8-a527-440b-bb93-9226b89cd7ca	26783	17955	26773	-	ctg14(+)>ctg14(+)	10000	979	9992	7829	9276	60
9712d9f8-056c-45cb-ab21-059e2a0f30ea	24538	14078	22261	-	ctg4(+)>ctg4(+)	10000	1695	9996	7105	8663	60
62eecf73-b2e3-4586-ba60-5f6f98107be9	6902	0	6902	+	ctg7(+)>ctg7(+)	10000	1675	9098	6126	7658	60
adc08f7c-7992-444f-a55e-1d7bbd212216	25700	13748	22464	-	ctg10(+)>ctg10(+)	10000	40	8931	7463	9338	60
608116c0-9a7a-44c1-8a37-ef730c9ca4a2	39090	23890	31930	-	ctg4(+)>ctg4(+)	10000	1613	10000	7379	8549	60
c05513ff-3304-46fc-955f-0d5887516fc9	34627	11603	21387	-	ctg2(+)>ctg2(+)	10000	11	9999	8733	10216	60
a6efbbd6-ba62-42d9-ab6a-6633326c3455	59698	51128	59697	+	ctg3(+)>ctg3(+)	10000	8	8843	7553	9043	60
b4dabffe-277a-43f7-b6b4-c27a4cfc36cf	14394	17	7666	-	ctg16(+)>ctg16(+)	10000	6	7711	6982	7858	60
f12fc67b-bd9a-4ce3-9f9e-fe0506f533fa	38169	24083	31823	-	ctg9(+)>ctg9(+)	10000	2049	9978	6832	8118	60
f12fc67b-bd9a-4ce3-9f9e-fe0506f533fa	38169	4498	11757	-	ctg9(+)>ctg9(+)	10000	2049	10000	6460	8159	60
dba8b039-c5f8-4eb7-a08e-e0c57b6f6d94	10044	1359	10044	+	ctg2(+)>ctg2(+)	10000	11	8877	7917	9081	60
c46b3f80-1140-42e1-a6f6-860add465b45	48823	7676	17282	-	ctg9(+)>ctg9(+)	10000	0	10000	7766	10574	60
6e22e769-5c6a-4b32-b84b-8a3afb1b52ff	30363	19426	29074	+	ctg17(+)>ctg17(+)	10000	175	9907	9005	9890	60
74f97d6c-579b-43ac-a872-ead8e9cfffdd	18235	518	8186	-	ctg4(+)>ctg4(+)	10000	2339	9994	6785	7984	60
688570e5-eb4f-4824-bf42-18e1eac6404e	13836	3599	13324	-	ctg2(+)>ctg2(+)	10000	10	9923	8845	10136	60
c4dc93fe-d4f3-4e27-badf-9c204ed5c735	15126	3331	11575	+	ctg13(+)>ctg13(+)	10000	1197	10000	6785	9190	60
475632b0-0af2-4baa-81e1-18ab433ff41f	35757	22198	27635	-	ctg4(+)>ctg4(+)	10000	2	10000	5055	10086	60
a35cd96f-2c9b-4b40-aab7-10cf90a910b3	27263	16677	24834	+	ctg20(+)>ctg20(+)	10000	45	8636	7044	8907	60
8827272e-3de6-4266-9cd2-15c74af02ded	17045	8756	17042	+	ctg3(+)>ctg3(+)	10000	284	8673	7488	8537	60
e94178ac-6040-4ada-96e2-9f5b6a5a34cf	54596	17842	25978	+	ctg2(+)>ctg2(+)	10000	1669	9990	6825	8793	60
567457f4-d30d-401d-914b-edc7ce948ced	8430	1975	8423	-	ctg23(+)>ctg23(+)	10000	1655	8546	6022	7050	60
85167970-7518-48cf-b75c-84adfe06676f	23241	3008	12967	+	ctg12(+)>ctg12(+)	10000	8	10000	9709	10104	60
abc6537d-b2ae-4df2-a094-eed0095f6182	18192	9429	18192	-	ctg6(+)>ctg6(+)	10000	1316	10000	8014	8988	60
542019d3-beb0-41df-887a-ff5fafa07b9d	23737	7732	15571	-	ctg7(+)>ctg7(+)	10000	1	7984	6782	8285	60
e3ed8e59-49ae-4101-b46b-3ae2c9718f1b	23681	10955	20748	-	ctg21(+)>ctg21(+)	10000	0	10000	8740	10292	60
9b4681c8-2e4b-40fe-b64f-1ea93840248f	56323	16976	25221	+	ctg15(+)>ctg15(+)	10000	6	8389	6473	8656	60
3e0e76ba-de1b-4a82-b6ea-19b9c355eb6c	29877	6433	16194	-	ctg16(+)>ctg16(+)	10000	0	10000	8591	10338	60
be9697d4-8e63-43cd-a3e7-4e176af43eb6	40237	12391	20157	-	ctg9(+)>ctg9(+)	10000	2047	10000	6870	8159	60
b850351d-ef75-496c-a614-119ad344dd55	57115	4442	12205	-	ctg3(+)>ctg3(+)	10000	2	10000	7040	10189	60
b3f7879c-5095-4361-8a12-435fc18740ac	20480	613	10495	+	ctg15(+)>ctg15(+)	10000	2	10000	9171	10227	60
cbd53c52-67db-49d6-aee8-701db63681a1	24744	13077	24744	-	ctg7(+)>ctg7(+)	10000	1316	9991	7685	12032	60
505dcf86-d1c0-492d-9899-6321ad386f60	35087	15892	25813	-	ctg3(+)>ctg3(+)	10000	0	10000	9734	10074	60
23a4c5b7-b9c4-43eb-99e4-0acfeaa912f2	14762	0	7565	-	ctg9(+)>ctg9(+)	10000	0	7657	6932	7832	60
f50ab81a-ea17-4b66-bb34-3034e3e8a86f	59606	49027	58835	-	ctg2(+)>ctg2(+)	10000	0	9993	8834	10185	60
a5552dd7-e71e-489a-8cba-72a3c91c2f01	26072	6436	13718	-	ctg17(+)>ctg17(+)	10000	958	8536	6068	7977	60
ba7fc754-4289-4d02-80ca-ae2faef82181	18459	0	7763	-	ctg1(+)>ctg1(+)	10000	4	7905	6966	8081	60
532a00a7-3117-480a-9170-784fb3cd5d3f	64627	2365	11607	-	ctg6(+)>ctg6(+)	10000	0	9348	8213	9697	60
532a00a7-3117-480a-9170-784fb3cd5d3f	64627	55195	61743	+	ctg6(+)>ctg6(+)	10000	469	8330	5468	8193	60
aea06007-5d13-4c03-aaf3-457dc6f1f08d	16763	11164	16763	-	ctg4(+)>ctg4(+)	10000	2369	8133	4981	5895	60
8c6ab158-f8d4-4598-a0a3-c50d3c857c6b	9966	0	7568	-	ctg2(+)>ctg2(+)	10000	0	7643	7251	7778	60
59b797dc-5803-44a8-8a73-d70d30d50a79	41470	12	8418	+	ctg3(+)>ctg3(+)	10000	1185	9937	7203	9095	60
f129256b-2277-4a0b-955b-9bec2ba33859	50467	19487	29612	+	ctg1(+)>ctg1(+)	10000	0	9999	8469	10675	60
319353de-f1ba-4755-998c-814f76ea7115	40870	28658	38503	-	ctg12(+)>ctg12(+)	10000	0	10000	8705	10365	60
671d25c6-d8ed-4ae1-b534-e0d684ab8f63	14625	1	7299	+	ctg14(+)>ctg14(+)	10000	1783	9246	6487	7706	60
284264dd-3528-4d0c-951d-ad81326793e4	15993	4706	12574	-	ctg9(+)>ctg9(+)	10000	2046	10000	7114	8126	60
7258615b-12d7-4717-9503-fa261e0324b9	44536	11975	21893	+	ctg2(+)>ctg2(+)	10000	0	10000	9692	10083	60
3078412d-4bed-4d8b-aa35-f1afa09d4547	41148	14	7525	+	ctg3(+)>ctg3(+)	10000	2256	9985	6341	8054	60
2dd8b6af-e7af-474e-967c-afeaf6ec3d31	8458	6	7688	-	ctg18(+)>ctg18(+)	10000	40	8372	6414	8723	60
38aff49f-bf3b-43b7-b19f-3799f10f2ae9	6901	2	6900	-	ctg11(+)>ctg11(+)	10000	1307	7812	5793	7145	60
8ab3906f-0772-40cc-8350-d137f9d48f97	12472	0	9307	-	ctg17(+)>ctg17(+)	10000	0	9342	9182	9394	60
dfa9db39-d239-4cba-be10-327e03af9b42	29550	7829	15718	-	ctg17(+)>ctg17(+)	10000	494	8544	6624	8543	60
467661c0-941c-4a89-8749-b408dbb4c56a	32169	18254	27480	+	ctg4(+)>ctg4(+)	10000	3	9493	8108	9836	60
b1c3ecbe-2cf7-4f06-a238-71a27e4e35ed	40235	20024	28322	+	ctg2(+)>ctg2(+)	10000	1587	9970	7551	8624	60
b5bd7db6-24fd-402e-89b9-742109e79da9	23309	14823	20648	+	ctg18(+)>ctg18(+)	10000	1810	7732	4961	6127	60
8adb0db2-bb69-4ac3-81c0-9d8a7a046541	48059	8844	18348	+	ctg18(+)>ctg18(+)	10000	0	9953	8007	10315	60
cce056d8-8b1a-4af6-abd6-44f9d6fe63f8	14838	102	8024	+	ctg16(+)>ctg16(+)	10000	0	7952	7798	8014	60
cce056d8-8b1a-4af6-abd6-44f9d6fe63f8	14838	8010	14749	-	ctg16(+)>ctg16(+)	10000	8	7851	6073	8029	60
9fbfb45c-fa64-441f-bc4f-be268fe87e8a	38277	19711	26456	+	ctg9(+)>ctg9(+)	10000	2063	8864	6144	6935	60
e56f3124-a309-4fd2-907d-d8e85254924a	29578	16208	25996	-	ctg8(+)>ctg8(+)	10000	1	10000	8863	10214	60
7175c5af-aa94-4d93-b333-9324c750ecac	11458	0	9388	-	ctg2(+)>ctg2(+)	10000	323	9947	8682	9834	60
fb5cb39c-a424-4fb3-84c7-fb000de672d3	8912	892	8909	-	ctg5(+)>ctg5(+)	10000	854	9040	7013	8522	60
5a284867-69fd-470a-99bc-64d46daf0b68	10611	395	7797	+	ctg20(+)>ctg20(+)	10000	2458	10000	6910	7679	60
79be5c42-22f8-4ad8-bded-55a668e427bb	33517	19318	27205	+	ctg4(+)>ctg4(+)	10000	2	8133	7013	8311	60
8c73c59e-46af-44bd-a570-7328deb294de	42950	2282	12423	+	ctg11(+)>ctg11(+)	10000	15	10000	8534	10685	60
983023f2-428e-47e5-b485-871ea0d0b5ea	25921	0	7509	-	ctg5(+)>ctg5(+)	10000	0	7648	6848	7832	60
d153029c-7efe-44dc-b0ce-66a29eb93f1f	36619	22479	29022	+	ctg17(+)>ctg17(+)	10000	792	7635	5337	7192	60
8308b69e-db5a-4db1-8636-9f02ca26095c	13876	2417	12348	+	ctg6(+)>ctg6(+)	10000	0	10000	9631	10150	60
e2d75fab-0070-4e95-a346-d8538b244241	36527	17815	31302	-	ctg4(+)>ctg4(+)	10000	2	10000	9010	13802	60
050f21ad-b178-49ac-a531-c1270da2416b	27132	8894	18852	-	ctg6(+)>ctg6(+)	10000	0	10000	9865	10049	60
771a596a-fa34-4a01-bed3-c6f7e0993d49	9141	2028	9141	+	ctg2(+)>ctg2(+)	10000	323	7809	6482	7654	60
b624eab4-9707-4247-ad38-4f873da42877	63954	22553	31652	-	ctg12(+)>ctg12(+)	10000	821	10000	7838	9628	60
05478d4e-6d1b-4382-a543-43a97408ffd4	38220	0	8630	-	ctg8(+)>ctg8(+)	10000	6	8773	7904	8959	60
cf32462b-0595-4676-a7f3-3e853d25cec6	23189	11148	21029	-	ctg2(+)>ctg2(+)	10000	0	10000	8944	10187	60
84a497ae-872d-4bee-9d74-4578b5ba3179	19647	6622	16139	+	ctg6(+)>ctg6(+)	10000	65	9981	8524	10166	60
1b599465-ac2d-4f63-a415-d4d47a31ce02	15247	7592	15247	+	ctg3(+)>ctg3(+)	10000	0	7770	6720	8017	60
db64e365-366c-4b92-b997-61d40b11ad95	19567	8650	18357	-	ctg13(+)>ctg13(+)	10000	7	10000	8495	10298	60
2aac6519-a436-4375-bcee-19d449139503	26835	313	7398	+	ctg9(+)>ctg9(+)	10000	2077	9203	6206	7424	60
dbd08009-8926-493b-b9d6-a615bef36aab	61083	15557	23562	-	ctg19(+)>ctg19(+)	10000	1650	9995	7143	8564	60
3fc86d61-ed8c-4bb6-90d8-e184e4ca32b8	24275	8127	18061	-	ctg3(+)>ctg3(+)	10000	3	10000	9792	10056	60
a6c5b881-fc72-47ae-8267-4d235b95e375	15955	5007	14879	+	ctg10(+)>ctg10(+)	10000	0	10000	9733	10047	60
fb630a66-1ed5-46de-a1a1-5c621d1eb130	31165	14668	22255	-	ctg2(+)>ctg2(+)	10000	2367	9997	6427	7838	60
f3abf084-6f90-49a9-a24e-8be8fa67207b	56236	39717	49566	-	ctg6(+)>ctg6(+)	10000	0	10000	8893	10284	60
254200ce-b25d-4635-8429-9d316700a3b3	42257	5623	15134	+	ctg21(+)>ctg21(+)	10000	37	10000	8444	10216	60
8bc211c6-ad1b-4911-89c1-b8d2fdacbe04	40005	8733	18521	+	ctg14(+)>ctg14(+)	10000	0	10000	8847	10272	60
3bab7f47-27e4-415f-8c1e-fd0608b55674	20349	8070	17875	+	ctg9(+)>ctg9(+)	10000	0	9998	8357	10553	60
23377c4a-6377-41d0-998b-5cc4dcb68e4d	38123	21363	31195	+	ctg16(+)>ctg16(+)	10000	67	10000	9062	10127	60
4c874dc8-98f7-4028-974f-bddbc63af453	41426	26478	36190	+	ctg3(+)>ctg3(+)	10000	43	9999	8525	10191	60
9d6bfa3a-8513-4aba-82d9-aee2b988ea5d	11014	0	8226	-	ctg16(+)>ctg16(+)	10000	0	8440	6954	8810	60
ba6b3fbc-601e-4260-887e-ce727fd3c135	23931	9572	19247	-	ctg2(+)>ctg2(+)	10000	0	10000	8787	10198	60
702f4d67-cb77-479d-8e0d-befd0e4020eb	30949	14636	24507	+	ctg12(+)>ctg12(+)	10000	0	9999	8184	10629	60
b939cf50-fe84-4c92-80b6-4bb17c3c1c09	8742	1312	8741	-	ctg2(+)>ctg2(+)	10000	975	8441	6838	7591	60
9923f9b7-40c9-46db-baf6-8a59c10c165b	41862	32930	41323	+	ctg17(+)>ctg17(+)	10000	0	8544	7750	8660	60
64b4d725-306c-4603-8bf3-236a32904c29	28901	20564	28832	-	ctg3(+)>ctg3(+)	10000	1300	9990	7091	8962	60
e5fcb941-9222-4a21-9f40-a8718090f06f	43992	35888	43992	+	ctg12(+)>ctg12(+)	10000	609	9054	6880	8773	60
713594d9-5168-4fd9-8fdc-e7b8459db58c	30315	2685	12323	-	ctg6(+)>ctg6(+)	10000	7	10000	8806	10244	60
29d38c36-3a0f-4b05-bc10-e1b8c9a5f147	52012	22937	32860	+	ctg1(+)>ctg1(+)	10000	3	9988	8951	10340	60
dae44b78-5eb4-49b0-9979-4c641e6de295	10369	542	10290	-	ctg2(+)>ctg2(+)	10000	0	9973	9405	10090	60
139bc4a7-f7b7-4480-982e-965cbd7dc52c	31615	17579	27273	-	ctg6(+)>ctg6(+)	10000	6	9995	8963	10231	60
4388736a-0e47-4451-be77-ac1d359a9017	34299	15948	23439	+	ctg17(+)>ctg17(+)	10000	2251	9991	6521	8133	60
28e3edcd-c162-456e-b7f7-f7e50686850e	15855	8	8289	+	ctg4(+)>ctg4(+)	10000	1698	10000	7414	8610	60
5ff65987-cbc0-4a7d-bced-0d1ed8a6055c	22893	9428	19313	-	ctg5(+)>ctg5(+)	10000	25	9990	8649	10485	60
a127d2be-683a-40cc-975e-9ccd70163457	13822	0	8111	-	ctg13(+)>ctg13(+)	10000	401	8604	7790	8322	60
ad5a7eee-59b6-4997-9d48-2ac74baff3c7	20782	2639	7833	+	ctg4(+)>ctg4(+)	10000	7	9990	4489	10218	60
b9c77672-fc88-496d-828d-992f08d24b01	40358	30143	39981	+	ctg18(+)>ctg18(+)	10000	0	10000	9040	10228	60
29205faa-a769-4bf4-bf92-14044373a4ee	51514	36663	46565	-	ctg4(+)>ctg4(+)	10000	8	10000	8522	10473	60
92795aa6-9952-458a-8a0f-708ed8238c30	24374	12150	21799	+	ctg2(+)>ctg2(+)	10000	0	9999	8246	10369	60
b677de1d-f6da-4fb2-8194-0ce5e0c27fe4	38148	13063	22938	-	ctg6(+)>ctg6(+)	10000	6	10000	9470	10159	60
3c6ffd69-1102-433a-af5b-ae684ebcc448	55710	20533	30479	-	ctg2(+)>ctg2(+)	10000	10	10000	9040	10236	60
3c6ffd69-1102-433a-af5b-ae684ebcc448	55710	4000	13907	+	ctg21(+)>ctg21(+)	10000	7	10000	9002	10235	60
a5374b62-ac60-4f7a-9deb-c5d5559e06ed	36505	9410	19219	+	ctg8(+)>ctg8(+)	10000	0	10000	8846	10211	60
0a914055-f52f-4ffe-8db8-80cd13b5a133	16855	1433	10728	-	ctg7(+)>ctg7(+)	10000	295	10000	8059	10058	60
9b9e37e1-9bf8-435d-81eb-3a331ec3df74	17964	4737	12034	+	ctg23(+)>ctg23(+)	10000	0	9741	6579	9924	60
a1a75c00-72c2-4524-aea4-4132414bb8af	30288	19737	29646	-	ctg17(+)>ctg17(+)	10000	0	10000	8746	10404	60
8769d4f7-b8ed-4b1a-903f-f3564250743c	47413	38301	47376	-	ctg18(+)>ctg18(+)	10000	814	9995	8206	9404	60
169d3bba-765c-410d-bca2-294ab1bea0ce	13137	4646	13079	+	ctg18(+)>ctg18(+)	10000	67	8587	7460	8798	60
c6325b6b-9db2-4bce-ace8-eb979fabbd2d	25489	1	6229	-	ctg17(+)>ctg17(+)	10000	2231	8528	5709	6462	60
0c47acfe-bad5-4c85-bb84-964afc79db8e	5597	2	5596	-	ctg17(+)>ctg17(+)	10000	2481	8113	5049	5827	60
574e6143-e94a-4490-a497-b110f40cb1be	19133	1463	11213	+	ctg1(+)>ctg1(+)	10000	5	9992	8691	10295	60
8ef6a36e-393e-4589-9657-8cfa316b30b6	31768	470	10230	+	ctg1(+)>ctg1(+)	10000	0	10000	8862	10236	60
71fbcdbe-0947-4a4d-8882-3cf316599673	10654	8	8088	+	ctg6(+)>ctg6(+)	10000	1600	10000	6758	8811	60
d0bff5f2-6fef-4f4a-a73d-10ff190dd0b1	45981	0	8979	+	ctg18(+)>ctg18(+)	10000	761	9997	8076	9448	60
f7e22c91-9c5f-44d2-84d0-20d7d904de46	9730	552	6507	-	ctg6(+)>ctg6(+)	10000	1961	7959	5397	6171	60
eed5c20b-306b-4e75-b7cc-4ff9200a03cb	13938	381	10192	+	ctg16(+)>ctg16(+)	10000	0	9943	9081	10150	60
cb44420e-0305-4c8f-b2bb-ca1316023733	23406	13147	21638	+	ctg20(+)>ctg20(+)	10000	47	9997	7432	10330	60
9ad7a7ce-146a-4801-9421-f602be06e2fc	23426	7442	15251	-	ctg9(+)>ctg9(+)	10000	2046	10000	6933	8174	60
567eb827-4e2c-4ec2-bd5a-b028533503c9	19071	9470	16996	+	ctg7(+)>ctg7(+)	10000	2133	10000	6498	8227	60
f162044f-a08e-4564-b2ab-8a889236f895	15288	6533	15287	-	ctg4(+)>ctg4(+)	10000	739	9504	7699	9128	60
b5cdd43c-eed3-40f2-9738-8e6245db7e86	19442	8105	18067	-	ctg1(+)>ctg1(+)	10000	0	10000	9809	10079	60
77335cd0-ce2b-42f6-9efc-6fd21ba1c170	24278	14416	18810	+	ctg6(+)>ctg6(+)	10000	2440	10000	3874	7717	60
f5fa736c-3910-4257-9ce4-0002d85a20a7	36439	28930	36438	+	ctg15(+)>ctg15(+)	10000	0	7850	6945	7954	60
497dade0-59c1-4dcc-ac5c-6206704f9f98	21625	9211	18857	-	ctg4(+)>ctg4(+)	10000	4	9984	8693	10221	60
5b404563-6ebf-4635-b78f-ba6ecef2b470	9387	0	9380	+	ctg21(+)>ctg21(+)	10000	86	9547	9195	9548	60
7ba9cb39-3eb1-45c6-9eb0-b6b15c34da98	17955	3106	12856	-	ctg9(+)>ctg9(+)	10000	0	10000	8238	10469	60
2ef8649c-5be2-437b-b6bf-8803daa16226	18366	4626	14414	+	ctg9(+)>ctg9(+)	10000	0	9998	8882	10248	60
69fddeb6-2633-4bf7-8f80-1a79287328e7	39696	10816	20650	+	ctg15(+)>ctg15(+)	10000	0	10000	8821	10302	60
3ceb9729-127d-48fa-a2ee-c2495d89578c	27287	11229	19847	-	ctg7(+)>ctg7(+)	10000	1002	10000	7336	9312	60
fa47b2bf-23ab-4bfc-bdb0-ff6ba2ba0625	56009	36667	46475	+	ctg18(+)>ctg18(+)	10000	7	9994	8950	10253	60
13815a58-6ac9-412f-aee8-7cc0bf3ce1d5	28290	10927	20356	+	ctg16(+)>ctg16(+)	10000	3	9997	8322	10266	60
2c1e6800-3384-4628-895d-86e5c6e778bf	10400	677	9889	+	ctg4(+)>ctg4(+)	10000	6	9342	8239	9676	60
5b1e8c9b-6221-4828-b23b-73424b1fc2e5	30082	21265	30081	+	ctg20(+)>ctg20(+)	10000	27	8997	7797	9366	60
4457f707-454a-4d4c-89e2-8496fb877296	35898	8257	17774	-	ctg1(+)>ctg1(+)	10000	215	10000	8101	10260	60
24496c28-03e3-4afc-a37f-7a03502c586b	29900	14646	24521	+	ctg4(+)>ctg4(+)	10000	4	9995	8722	10377	60
18487ebe-68c9-4987-bb26-b0877f00b8ee	31835	23499	31835	-	ctg3(+)>ctg3(+)	10000	1605	10000	7540	8554	60
f86037ac-7602-49d2-87fe-c118609d0b34	30499	0	7567	+	ctg1(+)>ctg1(+)	10000	321	7972	6887	7849	60
b789d172-61eb-41dd-90b6-cfd6756a4c04	52556	40236	49811	+	ctg8(+)>ctg8(+)	10000	0	9975	8181	10323	60
73c7ce56-2476-4367-9b99-f4211129cbc2	37130	23073	32922	-	ctg3(+)>ctg3(+)	10000	0	10000	8799	10277	60
274f0693-dbf4-430b-99ec-0b24e4674a35	18138	7743	16894	-	ctg17(+)>ctg17(+)	10000	168	9976	7621	10219	60
e2d0b3af-875f-4afc-9608-9c07da41a2b8	6149	0	6123	-	ctg3(+)>ctg3(+)	10000	2323	8621	5289	6483	60
0a1a6da0-6e3b-413c-846c-e9c074df8d02	64059	54184	62924	+	ctg5(+)>ctg5(+)	10000	0	9048	7405	9497	60
d182e228-3faa-45fc-b81b-8f6f5379242c	14897	2997	12938	+	ctg19(+)>ctg19(+)	10000	0	9995	9383	10174	60
e4843984-d708-42c4-a699-f7240cdc07e2	39009	15044	24956	-	ctg11(+)>ctg11(+)	10000	0	10000	9663	10106	60
e47176bb-968f-49fc-980c-dbd6b6c1b0ff	21778	4257	14528	+	ctg11(+)>ctg11(+)	10000	0	10000	8566	10897	60
06c64757-804e-4b67-b46a-fa001f234fd2	31783	26	7667	+	ctg6(+)>ctg6(+)	10000	2082	10000	6583	8280	60
4570fe8f-a899-4140-8a6f-5965143f6e7b	22165	3692	13418	+	ctg11(+)>ctg11(+)	10000	0	9478	8099	10197	60
6f90c61c-9bf0-48b6-86cb-672d7b302569	13490	0	9084	+	ctg2(+)>ctg2(+)	10000	866	10000	8975	9187	60
97610cc9-0ecf-4f09-a975-ddb02343aa2f	22855	9550	19483	+	ctg9(+)>ctg9(+)	10000	4	10000	9696	10088	60
afb872db-37a1-40bf-91ff-3b0f4f129675	28791	1634	9976	+	ctg4(+)>ctg4(+)	10000	1361	9843	6739	9161	60
2d8d1d97-13e3-4c47-8940-0c5ba38d8014	25750	8887	16466	-	ctg6(+)>ctg6(+)	10000	7	7713	6921	7890	60
3de194de-7300-4b69-8fc9-c54c7c31ed79	17361	1	9739	-	ctg7(+)>ctg7(+)	10000	3	9940	8616	10182	60
e5209f0f-d6cf-44b8-8eea-e77fa46819b1	39619	20928	30807	-	ctg15(+)>ctg15(+)	10000	0	10000	9281	10230	60
26460236-d469-4ade-a2d5-767c62672863	28639	18713	28350	+	ctg8(+)>ctg8(+)	10000	0	9975	8335	10343	60
533a9abd-4fc0-4422-8d70-249ab35882bc	50802	37189	46300	+	ctg5(+)>ctg5(+)	10000	835	10000	8333	9420	60
70cefece-7607-48bd-b1ce-eb403b315898	15548	6308	15548	+	ctg12(+)>ctg12(+)	10000	0	9266	7949	9777	60
d9244454-d80a-4a5b-bd13-96dd5767a49e	35862	1384	11205	+	ctg19(+)>ctg19(+)	10000	0	9993	9053	10210	60
b7a8cb08-5273-4202-836e-53c16ff3a933	21740	5286	15111	-	ctg18(+)>ctg18(+)	10000	0	9998	9560	10108	60
fd0f32d2-7030-4e66-9617-231aad68e2d1	26916	868	9746	-	ctg10(+)>ctg10(+)	10000	0	8931	8094	9115	60
7fe5b83e-d401-436c-bc7f-1e7d07e94872	45374	23825	31493	+	ctg8(+)>ctg8(+)	10000	2222	10000	7079	7932	60
87168461-3e2f-4010-9550-1bb16c045f65	38159	32430	38156	+	ctg2(+)>ctg2(+)	10000	1758	7647	4797	6091	60
c390bab8-d85e-417a-b0e7-e73f4db85c1e	51865	10263	20302	+	ctg8(+)>ctg8(+)	10000	0	10000	9049	10285	60
4c790c47-10af-463f-97db-ba3e00bf5205	10913	2344	10905	+	ctg14(+)>ctg14(+)	10000	0	8643	8267	8766	60
cdefef3f-2a05-4fec-8241-af1d3c673a80	13867	10	9258	+	ctg1(+)>ctg1(+)	10000	633	10000	8390	9553	60
3e4abab7-dd6b-4860-9f4b-1ada8b6ac839	18641	0	8110	+	ctg8(+)>ctg8(+)	10000	1777	9994	7390	8397	60
84d5b282-984d-4742-8a13-2a960f48bba8	23239	0	8576	+	ctg14(+)>ctg14(+)	10000	986	9764	7664	9005	60
86999c49-0527-4a90-9bcd-de72bc479794	23009	13350	22280	-	ctg20(+)>ctg20(+)	10000	996	10000	8646	9120	60
57a69e72-f9bf-47e6-8395-33b3466d62f8	46327	28810	38612	+	ctg4(+)>ctg4(+)	10000	14	9996	8298	10481	60
4cf5cd4d-54b9-43ee-8b92-b0a2e6457ab9	58350	37289	46657	+	ctg19(+)>ctg19(+)	10000	30	9904	7978	10221	60
98a9df19-f140-40fd-af6d-3aa01def37ca	39089	25244	34981	+	ctg12(+)>ctg12(+)	10000	8	9969	8916	10204	60
5d3933ec-d048-4e62-bdc8-60390efd9bd1	21245	6672	16463	+	ctg1(+)>ctg1(+)	10000	0	10000	9050	10204	60
71ee8699-b42d-4a74-89a3-94581ece2cc7	34258	1318	11164	+	ctg2(+)>ctg2(+)	10000	0	10000	9301	10220	60
ae40abee-d498-4d89-8fa6-1acf1afd0a1b	37337	1444	10251	+	ctg13(+)>ctg13(+)	10000	784	10000	7330	9557	60
46a922be-deb3-4f70-995c-081b89b25cc2	16779	8781	16776	-	ctg20(+)>ctg20(+)	10000	1875	9999	7318	8286	60
3d4ece53-7ebb-4163-ab4c-3a18dfe60f40	13726	4	7557	+	ctg3(+)>ctg3(+)	10000	2289	10000	6674	7874	60
5258a456-38d2-4ec9-9fc6-b4fc4e28245d	8256	0	7116	-	ctg13(+)>ctg13(+)	10000	2293	9584	6240	7526	60
b19c7f3e-2df2-4c25-aba3-7858f5fc8294	50839	12168	21402	-	ctg21(+)>ctg21(+)	10000	506	9970	8170	9736	60
1668746b-d195-449a-b972-ebaeb968c665	23514	6898	16763	+	ctg5(+)>ctg5(+)	10000	0	9999	8863	10249	60
13b68a2a-fe61-44ca-a798-bd2e73a659b5	18120	9355	18074	-	ctg3(+)>ctg3(+)	10000	1061	10000	7754	9176	60
eff82135-691a-4b96-9117-8ec67960f91b	30456	11912	21757	+	ctg9(+)>ctg9(+)	10000	0	9998	8814	10315	60
aaeac41a-3f7a-438c-af53-e2f2ab690e01	35854	2	9466	+	ctg6(+)>ctg6(+)	10000	408	10000	8715	9821	60
e909aea7-b0f8-4be7-8328-fc7a652c76cb	42396	5119	14532	+	ctg13(+)>ctg13(+)	10000	400	10000	9240	9661	60
71f61180-cc75-4327-959f-b46f0bea754b	31285	12304	22273	-	ctg15(+)>ctg15(+)	10000	0	10000	9820	10073	60
f9b6d2fe-a950-4c7e-95a0-e3680442785b	32152	20560	30474	-	ctg4(+)>ctg4(+)	10000	0	10000	9749	10059	60
31265e1b-8643-4183-8109-39a17122f8d3	39869	13624	23089	+	ctg2(+)>ctg2(+)	10000	0	9771	8368	10116	60
f464d9f6-d11b-4733-92f3-02d2c0d42028	46483	8424	18212	+	ctg2(+)>ctg2(+)	10000	3	9988	8904	10232	60
dc9d6ad3-78cb-43a0-bbea-571b3effe682	27965	11231	21133	-	ctg12(+)>ctg12(+)	10000	0	9979	8774	10353	60
50dfdf93-230e-45ac-9e06-2354d843afae	28586	9974	19769	-	ctg17(+)>ctg17(+)	10000	13	10000	8881	10253	60
d4f3c83b-776c-4411-9853-93c9d9d2cc09	21922	0	7605	-	ctg4(+)>ctg4(+)	10000	4	7815	6955	7990	60
a70fca16-156c-4779-a3f6-c17f3fa77e5b	23802	4870	14557	-	ctg16(+)>ctg16(+)	10000	0	9943	8684	10201	60
f82db3c9-4308-48b1-a995-8cd23d5a3fb5	42781	16983	27092	-	ctg11(+)>ctg11(+)	10000	0	9981	8674	10709	60
6d9d4fb1-a0b5-4261-9e3a-7c969c776020	32254	21	8084	+	ctg13(+)>ctg13(+)	10000	1613	9971	6659	8816	60
e037419f-86b7-4c26-bc71-57e5ab4907e3	28086	16115	25353	+	ctg2(+)>ctg2(+)	10000	525	9963	8160	9751	60
610635d6-ced5-4ef1-8455-ff57af790ebd	23732	9382	17072	-	ctg5(+)>ctg5(+)	10000	803	8641	7012	8015	60
a97cb896-ec6d-455a-a916-4d31569dbb4c	58913	14674	22963	+	ctg7(+)>ctg7(+)	10000	1040	9287	6786	8770	60
a97cb896-ec6d-455a-a916-4d31569dbb4c	58913	22974	30602	+	ctg7(+)>ctg7(+)	10000	2001	9479	6264	7978	60
727cb946-da3c-4f52-be22-64bbb976467b	33898	24889	33898	+	ctg3(+)>ctg3(+)	10000	63	9320	7414	9754	60
4106de23-555f-4cba-b6ac-e24deb740e2f	10252	209	10108	+	ctg15(+)>ctg15(+)	10000	0	10000	8943	10256	60
8e1c397c-50dc-4399-9612-26691564315a	50591	6234	16313	-	ctg1(+)>ctg1(+)	10000	0	10000	8841	10478	60
f3364943-4a03-4a17-8c0d-3dd984a12e4c	16589	8985	16173	+	ctg4(+)>ctg4(+)	10000	836	8844	6474	8128	60
0d781156-009e-4b31-a983-ac6ed15938d8	9553	1	7726	-	ctg18(+)>ctg18(+)	10000	3	8118	6955	8417	60
26daba8f-b218-4a20-9aa8-cfd554222dfc	13860	0	8719	+	ctg20(+)>ctg20(+)	10000	1177	10000	8094	8995	60
b72b1271-c520-47ee-a889-ef274b9c1504	31087	14129	23976	-	ctg12(+)>ctg12(+)	10000	0	10000	9568	10099	60
b72b1271-c520-47ee-a889-ef274b9c1504	31087	24456	31080	+	ctg12(+)>ctg12(+)	10000	0	8083	5774	8264	60
d5c3e524-3fb0-4c10-84a6-1ec176f6b596	16476	162	10001	+	ctg6(+)>ctg6(+)	10000	0	10000	9375	10193	60
5fc314cd-5b0c-4549-8fb3-5a7e5dcece05	34277	12208	22012	+	ctg7(+)>ctg7(+)	10000	16	9999	8952	10217	60
70c80586-ef8f-4a2c-91d5-088554fb6b7a	18499	4273	14206	+	ctg6(+)>ctg6(+)	10000	0	10000	9679	10115	60
9b5975d8-c733-4cea-8cce-de73b4b6e139	34868	7764	20152	-	ctg4(+)>ctg4(+)	10000	9	10000	8631	12878	60
74437940-3ec5-4573-a589-c740ed459fba	37140	10600	20438	-	ctg23(+)>ctg23(+)	10000	3	10000	8843	10284	60
ebbddfdd-ad86-40c8-9db4-5feaec34ecd5	53921	39414	51819	+	ctg12(+)>ctg12(+)	10000	0	10000	9052	12709	60
74d1e352-7e11-443d-8837-4029fa4e6d2e	71332	14540	24136	+	ctg7(+)>ctg7(+)	10000	0	10000	8638	10230	60
bdb63871-84e6-494b-83f0-e3630ee05570	27055	12519	20595	+	ctg9(+)>ctg9(+)	10000	4	8391	7073	8635	60
ca5175fc-d2f7-4a61-a263-f45122849e39	16583	6617	15184	+	ctg14(+)>ctg14(+)	10000	0	8736	7956	8890	60
c7a63a81-47c0-4931-a3f3-b14fedd9ddce	61187	1368	11232	-	ctg12(+)>ctg12(+)	10000	0	9979	8654	10382	60
67ddcfc5-c528-4452-a4e6-993acd82c60b	39294	21141	28973	-	ctg9(+)>ctg9(+)	10000	2046	10000	7034	8147	60
b9702e90-20d7-4cd4-a35a-224c6fdc9552	47533	23164	32611	-	ctg18(+)>ctg18(+)	10000	32	10000	7981	10491	60
e13b3161-eff6-453a-b230-87c988e08ea6	9976	2465	9976	-	ctg16(+)>ctg16(+)	10000	2428	10000	7312	7655	60
01d6cca8-5c10-4fd5-ba8e-3bf0ff017934	42895	73	10022	+	ctg7(+)>ctg7(+)	10000	11	9999	8846	10334	60
1ba3946a-53db-4c62-81f1-cd6d8dd2a3ca	14609	7532	14601	-	ctg14(+)>ctg14(+)	10000	2282	9500	6374	7395	60
2060a609-db04-47f3-92a4-9d88a8aa0fde	34010	25248	32929	+	ctg9(+)>ctg9(+)	10000	2062	9998	6560	8206	60
cc6e7dbb-0a47-45be-b54b-8a71d311fd96	41199	30601	40137	+	ctg4(+)>ctg4(+)	10000	4	9992	8451	10220	60
6050a877-e352-4f31-a8de-45bd6fa9817e	9314	90	9084	-	ctg13(+)>ctg13(+)	10000	731	10000	7695	9582	60
86a92727-0515-4599-bc28-e04fd3496242	11499	0	7964	+	ctg11(+)>ctg11(+)	10000	2346	10000	6780	8249	60
00c3bcec-364f-4b60-8a7f-375bc4d5df44	6598	16	6598	+	ctg8(+)>ctg8(+)	10000	1360	8035	5980	6802	60
cb589144-8a0e-4249-bb7d-6981a4195bcf	30579	157	8785	+	ctg3(+)>ctg3(+)	10000	3	8836	7736	9067	60
76e9f85e-7c6a-4407-bb80-b2cf0fb58fa7	36664	28322	35335	-	ctg19(+)>ctg19(+)	10000	2062	9960	5609	8281	60
533c59e9-6efe-4ddb-b126-3d6842b840f4	18153	5641	14426	+	ctg10(+)>ctg10(+)	10000	641	10000	7758	9744	60
c6c244c7-8f16-4d5d-90ad-183c69291286	28834	1159	10724	-	ctg6(+)>ctg6(+)	10000	17	10000	8488	10327	60
f514b003-418f-452b-8c25-088c8461a391	15283	3584	12050	-	ctg17(+)>ctg17(+)	10000	3	8544	7735	8748	60
f2011b29-3f60-4e50-b9b8-1551bb014b4f	9285	561	9280	-	ctg1(+)>ctg1(+)	10000	1204	10000	7882	9055	60
11cd1937-646d-4cc5-a0e7-90ab898b336b	35429	27913	33231	-	ctg9(+)>ctg9(+)	10000	2047	7539	4682	5625	60
4c18bb5b-b063-4829-b0b6-25e3f6d2aa4c	26022	0	7608	-	ctg4(+)>ctg4(+)	10000	5	7779	6716	7974	60
9d2141d4-991b-4f5f-8add-42456f00f000	17239	4070	13768	+	ctg8(+)>ctg8(+)	10000	4	10000	8531	10267	60
fd28cdae-fdb5-4b05-9d40-d06b02306670	16524	3935	13765	+	ctg3(+)>ctg3(+)	10000	10	9992	8655	10250	60
915092a6-896d-4e1f-9f67-988a8abc9402	24105	8812	18705	+	ctg7(+)>ctg7(+)	10000	0	10000	8985	10267	60
b3714cd7-6911-4bad-a252-4f23c16d0c5c	30507	23833	30413	+	ctg18(+)>ctg18(+)	10000	0	8102	5954	8250	60
55b486e7-5b80-423a-bdec-6b3f559f45de	44356	1	7441	+	ctg15(+)>ctg15(+)	10000	2414	10000	6714	7761	60
94d379a6-7368-4920-b881-bc2e062c7761	6895	0	6895	+	ctg7(+)>ctg7(+)	10000	998	8960	6178	8102	60
656e5065-0744-4cb9-a869-6f960f365330	30975	13400	23166	-	ctg1(+)>ctg1(+)	10000	4	9987	8704	10199	60
7f428876-b2e0-4c64-b84c-76b3dc58fafa	16363	6673	15519	+	ctg4(+)>ctg4(+)	10000	0	9097	7796	9318	60
356c7875-6b29-4978-a385-7000aa73eda8	52435	0	8970	-	ctg15(+)>ctg15(+)	10000	5	9044	8131	9212	60
8d8e3455-c189-4e23-a4d4-9ae9ccd95539	25844	12521	22069	-	ctg5(+)>ctg5(+)	10000	0	9968	8080	10433	60
5dd1c2f9-7b08-48bc-bf33-01384d0a86bf	22674	0	15028	-	ctg8(+)>ctg8(+)	10000	0	9390	8413	15305	60
279a8f5f-88a2-4564-a004-6129a40588b3	26170	13218	22435	+	ctg10(+)>ctg10(+)	10000	6	9265	7993	9617	60
ccc9649c-b5c9-4e9b-b1ee-40d9c7ae1e8e	42918	6441	14016	-	ctg18(+)>ctg18(+)	10000	2199	10000	6668	8027	60
6e048534-ca8e-47e5-88e5-d34d46317c44	25472	5180	13631	-	ctg3(+)>ctg3(+)	10000	9	8531	7510	8747	60
a2b76d8b-8f4a-40fb-975a-6ee23275a61a	15727	6190	15727	+	ctg21(+)>ctg21(+)	10000	0	9645	8678	9873	60
486eda03-4d59-4942-9cf4-747e53fb3d3b	35390	16807	26262	+	ctg14(+)>ctg14(+)	10000	15	9999	8102	10378	60
1cbfdded-0ed6-4d91-bf31-a31bbef7cb6d	48259	12231	21971	+	ctg20(+)>ctg20(+)	10000	27	9999	8546	10302	60
839a3ec9-c8be-4dfc-a3b7-0aba15bd7af6	34532	7632	17460	-	ctg7(+)>ctg7(+)	10000	0	10000	8640	10231	60
db4b1792-5a21-4cd8-9b05-f37774c2cfbc	18600	6139	15933	+	ctg15(+)>ctg15(+)	10000	25	9992	8799	10237	60
d05c48e9-ed55-4ae4-8b51-c98ebc102fbb	18181	7	9165	+	ctg16(+)>ctg16(+)	10000	798	10000	8982	9278	60
44601ea1-480e-441d-8a5e-351fe7c296d2	32079	20371	30287	+	ctg2(+)>ctg2(+)	10000	0	9991	9475	10165	60
8129f40c-e304-48ff-ad7a-d58dc86e7b29	32465	9742	20189	+	ctg11(+)>ctg11(+)	10000	216	10000	8633	10784	60
8196eefc-1cbc-4522-aa85-ebc797646289	31363	0	9682	-	ctg11(+)>ctg11(+)	10000	0	9771	9432	9881	60
a789baf2-9850-4e64-a9d3-0c99d98c540e	41467	20454	29184	-	ctg21(+)>ctg21(+)	10000	902	9847	7785	9217	60
29413bdc-1e5c-4f74-aee6-6c9fc0749c3e	32092	17143	26886	-	ctg15(+)>ctg15(+)	10000	4	10000	8759	10238	60
dfd5e3e9-6ead-4023-8760-f10538fa47ac	31018	0	8073	-	ctg11(+)>ctg11(+)	10000	0	7767	6833	8482	60
a2178e68-8ab7-4f1a-b721-0eb4acc88a81	34216	8923	18555	-	ctg20(+)>ctg20(+)	10000	33	10000	8764	10149	60
c4a32ce2-b716-4883-ae9d-a2c282274206	24154	5054	14215	-	ctg16(+)>ctg16(+)	10000	0	9385	7991	9750	60
55aeee06-0eb0-49d9-ace6-b012b2ad02f0	20702	10700	20500	+	ctg3(+)>ctg3(+)	10000	17	10000	8742	10202	60
137a23f7-350c-4bdc-b70b-668a2ecea443	27516	4826	12511	-	ctg8(+)>ctg8(+)	10000	259	8013	7082	7918	60
c40fc5ad-015e-461f-8187-b502638993b9	5554	0	5546	-	ctg8(+)>ctg8(+)	10000	2363	7950	5179	5695	60
a318fd99-5897-47dd-a47a-c91778f979fd	11686	143	9945	-	ctg9(+)>ctg9(+)	10000	17	10000	8646	10335	60
c5640f2a-a987-4c45-b250-cac918ad5ec8	17902	9409	17684	+	ctg19(+)>ctg19(+)	10000	1530	10000	7507	8655	60
68e8cd77-f4f7-4697-b3bc-2a9dee037390	31721	23590	31721	+	ctg9(+)>ctg9(+)	10000	0	8251	7267	8484	60
a82d8cd7-d8ff-4556-8763-30a6fd1dc029	21130	2673	12441	-	ctg15(+)>ctg15(+)	10000	14	10000	8459	10382	60
f785c9a1-fff6-41b7-bc43-def1a9f8a631	5827	0	5800	+	ctg16(+)>ctg16(+)	10000	1734	7668	5269	6049	60
554123e0-e9ea-4a57-ad9c-4a92171d19ed	17924	0	6423	-	ctg8(+)>ctg8(+)	10000	1121	7705	5742	6709	60
bfc127ba-51d9-4ff4-bf31-12d5f2a0dc89	45208	6439	16385	-	ctg12(+)>ctg12(+)	10000	0	10000	9628	10144	60
c12ecfb7-4d34-4167-a725-ad4b2ea57e62	19788	4442	13491	+	ctg10(+)>ctg10(+)	10000	847	9998	8207	9383	60
9b18150f-9e5b-4280-8dbb-1e4ab609a993	24047	14645	24046	+	ctg18(+)>ctg18(+)	10000	0	9491	9149	9600	60
6e2f7a37-edb4-42bd-bc2a-a8ec771b0b95	47851	33704	39082	+	ctg9(+)>ctg9(+)	10000	2046	7538	4713	5621	60
6b1a1fa1-2c4e-4260-a96b-94635d637543	30477	8790	14319	-	ctg4(+)>ctg4(+)	10000	2	10000	4802	10313	60
e129b5f2-2049-4956-a886-23b6905df379	8554	4	7607	-	ctg4(+)>ctg4(+)	10000	0	7756	6711	8123	60
9aeba637-5a89-4086-a235-d4db7bdd7050	54627	7151	16548	-	ctg14(+)>ctg14(+)	10000	558	9996	8523	9714	60
5d4a664b-f3b7-44e5-95c6-5a32dc085f5d	12929	3804	12467	-	ctg4(+)>ctg4(+)	10000	1154	10000	8390	8931	60
ffa0bbd1-4267-477f-a2a7-f30b87bdcd57	23762	4153	13749	+	ctg18(+)>ctg18(+)	10000	0	9994	8414	10328	60
206fc6ad-47bc-4aab-b3b4-7009f47986f1	14812	6967	14811	-	ctg21(+)>ctg21(+)	10000	2147	9996	7741	7907	60
c0e12710-458f-463f-9622-9136523b595e	18738	6711	14475	-	ctg11(+)>ctg11(+)	10000	0	7685	6597	8337	60
5952fdf2-c6a9-49b1-8183-017ceb1ce47d	10036	2018	10036	+	ctg5(+)>ctg5(+)	10000	0	8189	6826	8544	60
00981b4f-0f25-4cd3-8d48-cff27ecfced1	20386	6324	14855	-	ctg4(+)>ctg4(+)	10000	4	9995	7344	10425	60
481949c1-662c-4ef8-a988-88a04e4276ee	10117	785	7852	-	ctg9(+)>ctg9(+)	10000	2041	9263	6268	7392	60
16e2c68f-e3cb-4984-9c0c-183d9a1ac2bd	13664	5105	13658	+	ctg18(+)>ctg18(+)	10000	0	8823	7786	9032	60
fdd5a300-cfa9-4e9f-8ac1-6787274f14b2	24135	12236	22100	-	ctg16(+)>ctg16(+)	10000	3	10000	8902	10229	60
5e9fcb70-d1b7-4a35-802d-2338cca2c335	19723	5853	15124	+	ctg18(+)>ctg18(+)	10000	0	9999	8540	10212	60
23922088-1fc5-4d35-a88a-36e64afb5715	64660	58030	64585	-	ctg17(+)>ctg17(+)	10000	1870	8544	5781	6892	60
65f08b05-0924-46c2-8d4e-43abd275cdea	8810	727	8810	-	ctg11(+)>ctg11(+)	10000	2144	10000	6243	8616	60
89981bdb-fbc3-433c-bd4c-ef72e496dadd	53963	16294	26178	-	ctg23(+)>ctg23(+)	10000	0	10000	9188	10182	60
60f3f442-7ac2-4b1a-86a2-6919f8f1f96a	52689	29645	37412	+	ctg13(+)>ctg13(+)	10000	401	8287	6915	8160	60
a519c549-c0bb-4564-93a1-eb295d7451d5	10196	1913	10196	+	ctg3(+)>ctg3(+)	10000	0	8794	6904	9091	60
7f342365-0493-4d9f-bf9f-b134f919a340	47533	23804	36168	-	ctg4(+)>ctg4(+)	10000	8	10000	8862	12722	60
9d8a8ca9-3ffe-4845-b3f0-ea24d45ea728	45875	23182	32864	+	ctg11(+)>ctg11(+)	10000	32	9720	8161	10384	60
a8ba73ff-57ea-4a4a-bba9-399ba6da9926	7615	1421	7611	+	ctg9(+)>ctg9(+)	10000	2046	8299	5622	6383	60
99d5080d-555d-4aa0-9eda-036b1e20a096	11408	0	8571	+	ctg3(+)>ctg3(+)	10000	1135	9990	7626	9096	60
d6081137-899f-4f6c-9c4a-800c5d0813b5	38454	7107	17012	-	ctg5(+)>ctg5(+)	10000	0	10000	9534	10162	60
d6081137-899f-4f6c-9c4a-800c5d0813b5	38454	24843	32674	+	ctg5(+)>ctg5(+)	10000	2	9599	6540	9916	60
d66c1057-7857-42e2-93bd-6949a5289656	16666	429	10394	+	ctg4(+)>ctg4(+)	10000	0	10000	9807	10073	60
02169059-2817-4883-828b-9335840ed0d1	45245	15703	27466	-	ctg16(+)>ctg16(+)	10000	0	9379	7956	12351	60
684cd7ba-0429-4fc0-9321-630bc9976a31	12246	4201	12245	+	ctg17(+)>ctg17(+)	10000	0	8422	6666	8840	60
f21d6494-b2c0-4ae2-a2ee-a94d9c65f4da	41699	6135	12870	-	ctg13(+)>ctg13(+)	10000	727	7634	5563	7128	60
156ed2a5-8bd6-4779-a940-d554976fff63	13325	0	8471	-	ctg2(+)>ctg2(+)	10000	3	8529	8297	8599	60
dc21d173-b075-46ec-b594-a24ea2dca94e	31699	16591	26331	-	ctg6(+)>ctg6(+)	10000	6	10000	8712	10351	60
2a40d30b-1c01-463c-ab89-35665fa4b097	40731	2729	11825	+	ctg5(+)>ctg5(+)	10000	835	10000	8440	9369	60
58bc68f9-dea8-42b2-a285-fa7167b08d02	9119	0	9118	+	ctg23(+)>ctg23(+)	10000	324	9734	8226	9742	60
98bce4b2-2368-4c50-9c2f-1d2557705f18	26349	2323	11330	+	ctg3(+)>ctg3(+)	10000	15	9254	7948	9505	60
d8f0da03-d20d-4f0f-a408-79f35106041c	17418	4112	12174	-	ctg19(+)>ctg19(+)	10000	1650	9966	7052	8583	60
502f81c9-979d-47f2-aff0-6b91fe4477d9	21306	4062	13997	-	ctg10(+)>ctg10(+)	10000	0	10000	9724	10082	60
2633e098-6f93-472d-aaad-a438b9f0c009	25645	17714	25444	-	ctg2(+)>ctg2(+)	10000	2235	9999	6949	7933	60
ba2fd262-054a-44f2-99e6-5eeef00e4064	47678	4816	13520	+	ctg6(+)>ctg6(+)	10000	7	8908	7580	9237	60
97e9937c-9812-4ffe-8d38-bf3c000c63fc	38425	13887	23732	+	ctg9(+)>ctg9(+)	10000	2	9998	8947	10273	60
03543fa7-72bb-4486-871e-94e5ba725430	7459	0	7458	-	ctg17(+)>ctg17(+)	10000	2164	9742	6852	7725	60
3be466b1-fecf-475b-8f44-43ad315d70c6	13039	447	10323	+	ctg16(+)>ctg16(+)	10000	3	9985	8783	10253	60
bee8232c-4479-4533-b83e-40893226833d	29455	14585	23650	-	ctg13(+)>ctg13(+)	10000	400	9956	8072	9822	60
385badb1-c3da-4ff8-a454-224d8c617115	50504	14960	23720	-	ctg11(+)>ctg11(+)	10000	0	8497	7493	9153	60
1e3d997d-0102-4334-bdf8-9607fcc96f4b	37381	12294	22228	+	ctg19(+)>ctg19(+)	10000	0	10000	9675	10102	60
16ea99ce-557b-478d-be57-3bc2117de29d	20787	43	5695	+	ctg4(+)>ctg4(+)	10000	1917	7622	5000	5884	60
156a7895-2663-4294-9e2f-9df41fac6bcf	32812	16469	26143	-	ctg8(+)>ctg8(+)	10000	262	10000	8837	9964	60
68fdffb6-b459-4924-904f-61facae92d60	32992	3456	11128	-	ctg9(+)>ctg9(+)	10000	2046	9983	6692	8234	60
b854e1ce-f501-4c54-9bad-e12973665c7c	38065	3505	10888	+	ctg6(+)>ctg6(+)	10000	0	7708	6483	7952	60
054a11d4-bd43-4639-aee1-48c78489e133	56514	7800	12943	-	ctg6(+)>ctg6(+)	10000	1708	10000	4712	8390	60
b7a1758b-c1f9-404d-a043-e0fec2bf650e	23181	7363	16976	+	ctg4(+)>ctg4(+)	10000	14	9992	7991	10478	60
5e0b2365-88ba-4a83-986a-96f8a915c871	40502	29115	37979	-	ctg4(+)>ctg4(+)	10000	180	8957	7298	9378	60
19ee3ed2-bd1d-49cc-9c81-746357baa2ab	21675	2424	11861	+	ctg10(+)>ctg10(+)	10000	5	9986	8647	10225	60
475e393c-2a51-479e-a4fd-bd91c565fb1e	29789	21221	28880	+	ctg2(+)>ctg2(+)	10000	2082	9967	6633	8158	60
2895aab6-2fc5-407b-8791-8297d70c5eac	7288	4	7288	+	ctg16(+)>ctg16(+)	10000	1454	8948	6605	7713	60
fafc34d6-16c1-4d05-9846-80a293697fba	32976	2255	10119	-	ctg9(+)>ctg9(+)	10000	2050	9997	6993	8184	60
c93063b8-5274-422d-813e-9dc07eebd473	7937	166	7933	+	ctg7(+)>ctg7(+)	10000	36	8052	6844	8342	60
907679b9-e303-4227-9de4-b5ffb332fb51	12882	1766	7737	+	ctg6(+)>ctg6(+)	10000	2322	8361	5395	6209	60
1ec60d58-006e-41ed-8a22-ea3ab461bd85	14887	9473	14865	+	ctg15(+)>ctg15(+)	10000	2334	7858	4677	5714	60
14ac9cab-206f-4eb6-b6bd-fc1c91af72c0	57140	38494	46861	+	ctg6(+)>ctg6(+)	10000	0	7712	6815	8681	60
ed9c05de-8cb2-4b48-ba65-c259b9c75931	23169	1338	10025	-	ctg20(+)>ctg20(+)	10000	33	8795	7935	8971	60
12457da9-5195-4b38-967c-56be383bde90	18565	5	7361	+	ctg10(+)>ctg10(+)	10000	2481	9983	6618	7736	60
eae58eff-c0d8-466c-b4ac-5533f26853cd	59951	13808	23660	-	ctg4(+)>ctg4(+)	10000	10	10000	7971	10727	60
a2ece372-e7b3-4d9f-813e-b92d49a9d115	21882	9407	19163	+	ctg15(+)>ctg15(+)	10000	0	9969	8742	10176	60
3e080de7-d448-4515-97e7-7b63ac5bd866	9143	415	8457	+	ctg23(+)>ctg23(+)	10000	131	8389	6810	8681	60
89fb5dad-a4ba-457b-97be-2b280076cb02	31525	23018	30531	+	ctg19(+)>ctg19(+)	10000	401	7996	6378	7950	60
17d62040-4655-4024-9190-76c1e94b1a13	17816	11387	17815	+	ctg13(+)>ctg13(+)	10000	919	7622	5116	7009	60
0142283a-df1b-4dd9-b936-6159080daf0e	36269	16562	26392	+	ctg4(+)>ctg4(+)	10000	4	10000	8697	10182	60
99b31104-d3f9-4846-a4fa-8a4ad92d79a7	26342	14941	24496	-	ctg16(+)>ctg16(+)	10000	4	10000	8750	10191	60
cbc87c91-3004-4ee7-9248-f65f341c25d7	26179	1834	11316	+	ctg16(+)>ctg16(+)	10000	10	10000	8673	10177	60
ffd1aba1-7f7e-436b-b3f9-9f85f7168d28	12480	232	9758	-	ctg8(+)>ctg8(+)	10000	0	9979	7944	10393	60
22f64824-2b6e-4deb-9645-6a3e20a3f4c8	30823	8117	15797	+	ctg13(+)>ctg13(+)	10000	2295	10000	6865	7913	60
8b0a9a77-67d5-4143-bd45-ad6729f56030	41046	16567	24343	-	ctg13(+)>ctg13(+)	10000	2079	10000	6717	8191	60
35f154a5-063b-4b79-84aa-03527f1092cf	45193	27433	36875	+	ctg3(+)>ctg3(+)	10000	67	9973	8036	10280	60
e0f72f78-4147-4310-a1cd-5bc04c9156ac	23967	7636	17210	+	ctg16(+)>ctg16(+)	10000	5	10000	8435	10375	60
96f3194c-fcd5-47bb-ae58-0013b149fc2a	18753	4869	13623	+	ctg5(+)>ctg5(+)	10000	12	8991	7186	9475	60
c1df0feb-83bb-4e3e-9de5-e0ec98d19bad	7460	0	7459	+	ctg21(+)>ctg21(+)	10000	534	8030	7341	7545	60
d76d463d-95e7-48be-9b0c-a7f2f5d99c68	23424	3360	12812	+	ctg3(+)>ctg3(+)	10000	315	10000	8612	9890	60
816b3716-9c44-4e33-96bf-0c95a955308b	15730	8840	15674	+	ctg20(+)>ctg20(+)	10000	2453	9445	6174	7172	60
044550ff-3897-4aa9-ab6f-d2d1b4844df5	36541	10493	20239	-	ctg2(+)>ctg2(+)	10000	0	10000	9032	10217	60
58f35d09-0ec1-4e43-adc3-76f86a9913c1	52760	21701	31645	-	ctg4(+)>ctg4(+)	10000	4	9990	8784	10350	60
83af17da-8fdc-444f-b22f-c8c431b7f806	50067	15930	25870	+	ctg14(+)>ctg14(+)	10000	0	10000	9028	10261	60
31928609-019a-461b-b8ee-8bf7f7a7789f	30981	4134	12396	-	ctg16(+)>ctg16(+)	10000	1536	9994	7317	8706	60
c4bed429-ed42-4e2a-bf08-5e55e7d2a9b8	23664	15568	23663	+	ctg6(+)>ctg6(+)	10000	0	8125	7308	8380	60
714032dd-eca7-4a87-a983-bb355088fe2a	53180	11823	21735	+	ctg21(+)>ctg21(+)	10000	0	10000	9734	10070	60
714032dd-eca7-4a87-a983-bb355088fe2a	53180	38806	45044	-	ctg21(+)>ctg21(+)	10000	913	9991	5440	9260	60
2232cf35-637a-45be-96e5-114e16a3000c	12983	0	7309	-	ctg2(+)>ctg2(+)	10000	0	7525	6923	7648	60
8a0f1d53-d21c-44be-88c4-444b9e002100	6227	0	6226	+	ctg2(+)>ctg2(+)	10000	1159	7526	5910	6465	60
acd3d4f4-66e1-433a-91ff-cf5e693ccdbd	23286	205	10168	+	ctg21(+)>ctg21(+)	10000	0	10000	9814	10075	60
1413070d-3b92-4409-a84b-33d75339bd1e	8863	0	8863	-	ctg19(+)>ctg19(+)	10000	1009	9104	7196	9167	60
5427674a-28d5-4c17-853b-41d334c08792	24857	5462	15391	-	ctg21(+)>ctg21(+)	10000	0	10000	9711	10093	60
60964bfb-866c-4e94-9bb1-06cf37a0e621	30604	225	10164	+	ctg20(+)>ctg20(+)	10000	27	10000	9694	10078	60
e3431779-2f67-4f10-82b4-07090942a3d4	23302	12553	22427	-	ctg3(+)>ctg3(+)	10000	2	10000	9003	10295	60
a6bf265f-e2df-41de-adef-2ccdc9c30fe1	31225	1	7530	+	ctg17(+)>ctg17(+)	10000	2279	9996	5951	8280	60
8b2f29d3-17c9-428d-a7c1-ae5a93f2dca3	14960	1730	11643	+	ctg4(+)>ctg4(+)	10000	4	9993	8910	10352	60
a6699a69-6d3d-4b1e-8dfb-af7e22fc26fb	12109	801	10217	-	ctg9(+)>ctg9(+)	10000	0	9987	7907	10381	60
3daa88e1-539a-41ec-8030-148e3e93cc12	19059	6897	16858	-	ctg14(+)>ctg14(+)	10000	0	10000	9864	10049	60
f1148a7c-09c1-4fd5-8b03-f2897710d6fd	24538	6827	15929	-	ctg18(+)>ctg18(+)	10000	0	9633	8009	9880	60
868e179b-ba67-486d-8340-f425f235c28d	46137	9451	17578	+	ctg19(+)>ctg19(+)	10000	1684	10000	7302	8529	60
d83db171-bfdc-4e76-89e5-2c78d9171572	20628	7005	16733	-	ctg17(+)>ctg17(+)	10000	0	9997	8566	10301	60
d89a6e9c-f601-4e53-be96-c500778dd13d	26518	9828	17885	+	ctg2(+)>ctg2(+)	10000	934	9259	6983	8614	60
fa1663b1-d725-46cb-8347-dcbadb0bdb21	14940	3820	13520	+	ctg6(+)>ctg6(+)	10000	12	10000	8396	10416	60
4b5d8f83-ec90-4fe2-ae74-b1c5fa31972c	20633	5323	11731	-	ctg6(+)>ctg6(+)	10000	2142	10000	5796	8027	60
f5950972-71a5-4bd3-a973-807ee7e19dd8	26544	2	8124	+	ctg21(+)>ctg21(+)	10000	1745	10000	7550	8401	60
f98e3cd6-2d75-416b-802c-172425b04d09	10034	0	8967	-	ctg23(+)>ctg23(+)	10000	0	9077	8826	9134	60
54b05855-51c4-4a47-ac02-9ab07cb9f531	11371	1948	11361	+	ctg21(+)>ctg21(+)	10000	0	9668	8105	9943	60
1a9f74e4-2f6c-4b5d-a878-fc8baf05dfa5	11475	72	9528	-	ctg21(+)>ctg21(+)	10000	0	9655	8507	9884	60
faafc2ce-b0c3-4572-90e1-342a967b9186	21983	5005	14676	-	ctg23(+)>ctg23(+)	10000	0	10000	8728	10232	60
a7406d28-6733-4557-a349-cb7f5ffab347	20758	9534	17790	-	ctg5(+)>ctg5(+)	10000	0	9052	6826	9470	60
90f28376-a030-4b8c-8afd-e2357748a768	32738	5586	15457	+	ctg8(+)>ctg8(+)	10000	0	10000	9614	10096	60
f535dc3b-efac-4df7-afd2-5d2e42dc8e9e	20041	11909	20039	-	ctg11(+)>ctg11(+)	10000	2206	10000	6943	8418	60
ede0f500-8b43-4b73-8860-a057391b8aa7	39690	59	8635	-	ctg3(+)>ctg3(+)	10000	0	8662	8152	8825	60
6923e957-6d6e-4417-9bbe-8d850604d092	38983	20356	30019	+	ctg8(+)>ctg8(+)	10000	0	10000	8522	10294	60
5f570553-332d-4793-a6ac-0defde1cbb8e	55597	27055	34954	+	ctg4(+)>ctg4(+)	10000	1867	9937	6489	8592	60
b2dbf3af-d489-4ced-b6d6-ffb515a707a4	6869	1	6330	+	ctg13(+)>ctg13(+)	10000	1087	7622	5196	6739	60
4ea9df83-c5a0-43b7-a3ac-2c47860e9533	60243	10	5924	+	ctg4(+)>ctg4(+)	10000	2485	9097	5263	6733	60
90d32e24-8a91-41a1-81ba-9ea26ba51dba	8612	0	8611	-	ctg9(+)>ctg9(+)	10000	387	9054	8486	8718	60
c439cf7f-c5e4-4c60-bfb9-617be32f4070	21388	13801	21258	-	ctg3(+)>ctg3(+)	10000	2446	9985	7098	7706	60
04a556d6-3fac-4a6a-928f-1c66db8c0f91	25114	3488	13317	+	ctg12(+)>ctg12(+)	10000	0	10000	9033	10245	60
263beda8-3e49-451d-b82a-fa743902780e	42469	26878	34581	+	ctg15(+)>ctg15(+)	10000	97	8171	6413	8430	60
37033ee3-081a-41da-b9ba-be65a9997f56	33139	15150	21802	+	ctg9(+)>ctg9(+)	10000	2458	9981	5269	7963	60
7ce9c6a8-2c4c-46d5-bb31-c624e8f3c99e	34576	21880	31578	-	ctg9(+)>ctg9(+)	10000	11	10000	8473	10349	60
3d4064cc-678d-438f-a9be-43455cf46b59	35464	5955	15495	-	ctg6(+)>ctg6(+)	10000	0	10000	8431	10283	60
d1ece485-3a46-4a46-beb8-3cbbb2f29f34	38822	6	8560	-	ctg3(+)>ctg3(+)	10000	2	8671	7480	8905	60
5c84d0c8-08a6-4bf4-a079-6bde51ec6823	12438	4	9694	+	ctg20(+)>ctg20(+)	10000	222	10000	8787	10041	60
94db7a03-a44c-4b6b-a26a-087c294ec058	20318	495	9987	+	ctg8(+)>ctg8(+)	10000	0	9955	8258	10289	60
830e003a-dd1d-4de1-96e3-0fa1acfeac57	29313	73	9939	-	ctg5(+)>ctg5(+)	10000	0	10000	9054	10254	60
c4965e80-52e9-4f84-a534-30b8ae7bce45	28868	473	11217	+	ctg5(+)>ctg5(+)	10000	310	10000	8477	11111	60
c4965e80-52e9-4f84-a534-30b8ae7bce45	28868	15300	25300	-	ctg1(+)>ctg1(+)	10000	0	10000	8632	10405	60
9828a53f-884f-4014-812e-3b3188dbb1b3	35849	3077	12923	+	ctg7(+)>ctg7(+)	10000	0	10000	9067	10218	60
c4dca315-2929-4a96-8414-b280c4eb5f3b	17504	4278	14201	-	ctg21(+)>ctg21(+)	10000	0	10000	9661	10096	60
88e6bb8a-e6c9-46b4-a328-d6d921fd575e	9136	1134	9135	+	ctg18(+)>ctg18(+)	10000	7	8213	7352	8368	60
c623f0bc-44b1-4909-9e51-4ba87b31f234	47740	9358	18539	-	ctg1(+)>ctg1(+)	10000	187	9888	7815	10071	60
c906a399-b6ec-487b-a0f2-c9ddf21b2e6d	13835	2452	10309	-	ctg9(+)>ctg9(+)	10000	2049	10000	6878	8197	60
bb094fbf-28e0-4ca5-874b-bf5985ee0d8f	15591	7081	14981	-	ctg9(+)>ctg9(+)	10000	2046	10000	7111	8152	60
5dd8f432-a105-4438-ac6d-3c486e23bad6	58957	24338	34159	+	ctg1(+)>ctg1(+)	10000	0	9957	8997	10176	60
559caac3-69cb-4e54-9fc2-12f7565675db	31257	23344	31257	+	ctg11(+)>ctg11(+)	10000	0	7748	6595	8423	60
563aad3d-0e82-4675-ab48-91444f809b0f	42309	17495	25430	+	ctg4(+)>ctg4(+)	10000	2173	9996	6949	8238	60
753442a0-6577-40fc-8f55-565e8350912f	13490	5080	13489	+	ctg17(+)>ctg17(+)	10000	0	8465	8240	8551	60
6b632404-9d52-4d72-8091-b0578d5e1e96	31386	1617	11555	-	ctg14(+)>ctg14(+)	10000	0	10000	9752	10098	60
cf86420d-c830-42d5-adf0-98cc7e8076af	31745	9416	19383	+	ctg15(+)>ctg15(+)	10000	0	10000	9218	10211	60
d39fd01c-e031-46cf-8024-ce08a2ace9d8	15412	1155	10480	+	ctg10(+)>ctg10(+)	10000	614	10000	9194	9448	60
193defec-8e5d-4cf2-b5fc-aa18734d2cdf	39580	0	8419	-	ctg5(+)>ctg5(+)	10000	0	8458	7544	8668	60
e3c9e9ba-f826-4678-a120-af73ebe2f2be	28549	268	10210	+	ctg6(+)>ctg6(+)	10000	0	9992	9691	10112	60
7b31086b-1181-45cb-b473-3b279ad777e0	16006	1402	11289	-	ctg20(+)>ctg20(+)	10000	27	10000	9113	10204	60
0d93a3d2-ca14-4a50-b8a5-921c0d981fcc	32357	3638	13382	-	ctg20(+)>ctg20(+)	10000	27	9986	8709	10256	60
02d40e78-6f89-4fda-a15d-5e43a84dcba7	49116	32861	42494	-	ctg3(+)>ctg3(+)	10000	3	9967	8297	10281	60
1ce68f18-e3a8-467f-8a9b-7406575e6764	21993	6532	13160	+	ctg9(+)>ctg9(+)	10000	2046	8864	5841	6999	60
dd80c59e-5d2f-4090-a234-a9ac6d2a4fa3	32340	18030	27983	-	ctg4(+)>ctg4(+)	10000	2	10000	8794	10366	60
d170df73-3ad2-47c0-b39f-fad3a5cf4c70	32176	14673	24423	+	ctg2(+)>ctg2(+)	10000	0	10000	8414	10418	60
f6e7a7b3-978a-40e6-bd02-48bf2e8353f7	18431	10003	18415	-	ctg15(+)>ctg15(+)	10000	1286	10000	7508	8949	60
2875295d-57ac-49c1-9903-28be9c5afdb0	19888	5459	14391	+	ctg4(+)>ctg4(+)	10000	846	10000	8075	9370	60
4ba8ba2a-4a3c-44c4-8fcf-e46155999e0a	16733	7845	16733	-	ctg5(+)>ctg5(+)	10000	887	9985	8245	9319	60
92972915-3ea9-482a-b8ba-a968f78759f2	31411	1	10989	-	ctg16(+)>ctg16(+)	10000	0	8212	7373	11290	60
b3d66aed-a6a0-43aa-a1e5-9b4f884d5e7d	42879	34764	42873	+	ctg3(+)>ctg3(+)	10000	11	8360	7004	8570	60
57bf7212-1f29-41ad-a18f-3a92dd59ed9f	25155	1916	11477	+	ctg18(+)>ctg18(+)	10000	338	10000	8637	9894	60
f3f9ca36-5ff7-42e2-a10e-69901bbdfce9	48263	13193	23120	+	ctg2(+)>ctg2(+)	10000	0	10000	9728	10084	60
8c6974a6-fbda-4cd0-a975-e1d47eec3b2a	46656	12474	20024	-	ctg18(+)>ctg18(+)	10000	2291	10000	6286	7971	60
ffebae5a-0747-46e0-af4b-68eea73273cb	10381	1	7285	+	ctg18(+)>ctg18(+)	10000	2318	9998	6577	7846	60
e920705c-38c0-491e-954f-c392e810b775	11227	9	7309	+	ctg1(+)>ctg1(+)	10000	2285	9880	6567	7748	60
b2913a33-e900-44c8-84b5-48901fdf1f7a	38203	9917	19659	-	ctg2(+)>ctg2(+)	10000	9	9984	8690	10245	60
97fe01e8-5b1e-4a85-802a-4d991cb139de	17043	8733	17042	-	ctg11(+)>ctg11(+)	10000	1953	10000	7094	8757	60
0a276584-a4ff-4a52-ad0f-01ac04899a82	60971	50	9793	-	ctg12(+)>ctg12(+)	10000	0	9778	8909	10069	60
8cb27854-ce25-4fc4-9ddb-0d61670f394e	59374	38267	48079	+	ctg2(+)>ctg2(+)	10000	10	9970	8492	10382	60
511eeeaa-1a9b-41a3-8998-ef6cf288afd7	61949	44189	54023	+	ctg14(+)>ctg14(+)	10000	0	9991	8989	10170	60
511eeeaa-1a9b-41a3-8998-ef6cf288afd7	61949	8064	17742	+	ctg14(+)>ctg14(+)	10000	0	9975	8466	10354	60
1551c166-b377-4170-9481-ebf94119971d	20218	5706	14131	-	ctg21(+)>ctg21(+)	10000	1462	9988	7652	8728	60
39f67856-5ff4-4e24-a0da-02458f9d51a9	60999	7843	17600	-	ctg14(+)>ctg14(+)	10000	0	9992	8791	10232	60
39f67856-5ff4-4e24-a0da-02458f9d51a9	60999	43487	53081	-	ctg14(+)>ctg14(+)	10000	0	9970	8620	10192	60
e68a38f9-1710-4fb3-aea7-67923fd32e9c	32895	13702	23501	-	ctg1(+)>ctg1(+)	10000	5	10000	8434	10394	60
59d534a3-d980-4073-b2fa-a9348e7c0d6e	36750	5440	15136	-	ctg5(+)>ctg5(+)	10000	0	9978	8613	10243	60
70d8d2bc-96b8-41a5-8244-e2a59ee40d29	41872	12881	22758	-	ctg3(+)>ctg3(+)	10000	0	10000	9572	10126	60
e565f706-1ed2-4c0b-bbef-544843562918	13536	2791	10195	+	ctg9(+)>ctg9(+)	10000	2063	9687	6422	7885	60
c636a85d-6f6a-437f-a552-6fd7b9557a5f	20592	6549	16825	-	ctg11(+)>ctg11(+)	10000	0	9987	8846	10633	60
4d76b24d-d8e0-4277-ac97-cfea5081e7c5	16832	2153	12011	+	ctg9(+)>ctg9(+)	10000	3	10000	9353	10193	60
25eae7c5-d2d0-4e90-af4f-88e9c6f62df0	28499	17705	27676	+	ctg4(+)>ctg4(+)	10000	0	10000	9853	10066	60
9f712de6-404f-46f4-96a5-9b1a33220deb	29509	4809	12007	-	ctg8(+)>ctg8(+)	10000	1121	8405	6529	7446	60
df23aabc-a69f-4586-b381-f75a4714937c	20270	12287	20186	-	ctg9(+)>ctg9(+)	10000	2030	10000	7017	8262	60
b3d96bf2-7cdd-49ac-b827-c96be4d263a3	10092	0	8249	+	ctg10(+)>ctg10(+)	10000	1498	9998	7419	8727	60
d823bade-6497-412c-9761-1517cff5880b	43985	842	10470	+	ctg3(+)>ctg3(+)	10000	9	9984	8590	10214	60
43b7f4f9-373e-4836-8c46-a3121599428c	20804	2017	11940	-	ctg22(+)>ctg22(+)	10000	0	10000	9522	10205	60
60967c7f-1dae-49d8-94eb-387c5db6e955	18263	1	8692	-	ctg12(+)>ctg12(+)	10000	88	9168	7686	9426	60
f30c43fd-120d-45bb-83cd-e3038c038fc9	55881	30534	38081	+	ctg18(+)>ctg18(+)	10000	2279	9995	6272	7968	60
6a2c9c2b-733a-4525-a3a9-ea9553425bd4	30575	9183	16997	+	ctg9(+)>ctg9(+)	10000	2046	9998	7087	8114	60
f7725a96-3219-4965-b705-b21b7485c9cd	14749	2941	12884	+	ctg8(+)>ctg8(+)	10000	0	10000	9752	10091	60
42bdeecb-b350-4919-9014-b8e362d85fe7	22552	14628	22552	+	ctg18(+)>ctg18(+)	10000	0	8363	7104	8600	60
1c098592-4c17-418b-ad67-102d6d1fe64b	60832	7116	15703	+	ctg4(+)>ctg4(+)	10000	3	8898	7448	9166	60
8c286b2c-233c-4b7f-88ee-9cf56e7b1707	6689	0	6689	+	ctg1(+)>ctg1(+)	10000	2298	9229	6294	7052	60
0892c8d4-4520-4619-aa80-eef7234b4874	46423	9255	19260	+	ctg2(+)>ctg2(+)	10000	18	10000	8511	10643	60
bddb670e-e2b9-4812-9a44-0e5a1766192b	14841	0	8346	-	ctg4(+)>ctg4(+)	10000	2	8643	7421	8859	60
0ffe21fa-e50e-4251-8e78-3357bc637406	31754	16264	23087	-	ctg13(+)>ctg13(+)	10000	727	7634	5725	7019	60
239eb1ef-261f-4055-a8c7-d640f3c3256f	45536	25820	35644	-	ctg4(+)>ctg4(+)	10000	4	10000	8467	10432	60
a7560383-562b-4b7b-b760-96ef1c49b176	17363	7759	17361	-	ctg1(+)>ctg1(+)	10000	105	10000	8318	10193	60
24f3b9b2-b028-4bb0-9ac6-e1c590ed8d63	31109	8871	18672	-	ctg8(+)>ctg8(+)	10000	11	10000	8693	10260	60
35806294-7e3c-4b74-8c38-1000e310ae3e	28715	21074	28712	+	ctg6(+)>ctg6(+)	10000	2	7708	7435	7805	60
e532e98d-341d-403b-b3ca-e8c4cda0feac	36924	20773	30499	-	ctg16(+)>ctg16(+)	10000	0	9973	8732	10211	60
2f597e9a-af37-4597-aada-43b0be5e27d2	6829	4	6828	-	ctg9(+)>ctg9(+)	10000	2172	9070	6682	6958	60
aa843d13-b9e4-4eec-aca8-2a83008ddc15	12492	1831	11697	-	ctg1(+)>ctg1(+)	10000	0	9994	9389	10164	60
8d53e477-259e-4cee-9015-18ad183b5c68	26894	7864	17456	-	ctg1(+)>ctg1(+)	10000	0	9985	8081	10431	60
87e7a777-5770-4f72-b4b6-cbf4f6fa23f5	33964	4092	11721	-	ctg4(+)>ctg4(+)	10000	4	8132	6556	8372	60
5a074aad-125b-413f-a78d-b05efa6b28a9	26752	18531	26751	+	ctg16(+)>ctg16(+)	10000	607	8866	7527	8444	60
01184703-1d9b-46ef-b6fa-1b2aea8f2efa	18605	8554	18432	+	ctg15(+)>ctg15(+)	10000	11	10000	9123	10182	60
d8ebf12b-01ed-4dfc-a446-5f41588dfd6e	15386	6994	15386	-	ctg2(+)>ctg2(+)	10000	1492	10000	7655	8652	60
d2aafdbc-d343-4d95-bf69-24ca7a3bb270	24101	1549	11333	-	ctg8(+)>ctg8(+)	10000	6	10000	9038	10181	60
0418aad9-7cfd-4cb2-a024-26010262c617	12185	2939	12184	-	ctg13(+)>ctg13(+)	10000	710	10000	9149	9336	60
c2e2be54-b571-49a6-afea-b14674e4cecf	13322	5862	13293	-	ctg14(+)>ctg14(+)	10000	2075	9993	6048	8298	60
e3879ce2-8c0c-45ba-b150-9e27465d5be2	16572	5422	13577	-	ctg21(+)>ctg21(+)	10000	0	9991	7259	10272	60
3bc3f0a3-ea7d-43df-8fca-cde37e710197	52122	20174	30081	-	ctg20(+)>ctg20(+)	10000	32	10000	9769	10024	60
7a15004d-956d-488e-8fb3-b45773c071a8	44574	10909	19508	+	ctg13(+)>ctg13(+)	10000	1079	9997	7374	9248	60
24597adf-67c7-40aa-8676-12139c94f69e	53627	45685	53543	-	ctg2(+)>ctg2(+)	10000	1941	9798	6612	8232	60
4ee94a00-a68f-4c0f-b81f-3953712e8af4	31787	13871	23800	+	ctg5(+)>ctg5(+)	10000	0	10000	9725	10096	60
0309ca49-0bfb-446d-87e2-5e398a801188	23702	0	9401	+	ctg21(+)>ctg21(+)	10000	432	10000	8774	9724	60
e6ccb5c3-5ba2-4975-9992-1e901f60043c	42611	18486	26093	+	ctg13(+)>ctg13(+)	10000	2292	10000	6788	7904	60
3e22383a-87f1-4d6e-a6bf-2671b74658eb	18109	9332	18102	+	ctg13(+)>ctg13(+)	10000	454	9724	7709	9513	60
c1ca3c78-eb5e-499f-a044-4d7563188793	18238	76	8908	-	ctg13(+)>ctg13(+)	10000	401	9647	7370	9673	60
cd83b643-deba-4ffe-99b6-492a61a7bd68	29756	5867	12879	+	ctg3(+)>ctg3(+)	10000	2242	9367	5260	7610	60
88121117-419e-49cd-b4a1-252bda0a6063	13712	2682	10103	+	ctg8(+)>ctg8(+)	10000	592	8628	6227	8381	60
26492882-237d-44af-bc58-09c50504be90	19793	11202	19792	+	ctg4(+)>ctg4(+)	10000	3	8766	7888	8955	60
4a801e6e-ab29-4f9d-838f-498e7fc7508e	9161	375	9161	-	ctg5(+)>ctg5(+)	10000	1129	10000	8622	8961	60
34ec56e8-f0e0-4f85-8a78-c2da1a0e0663	38925	0	8400	-	ctg7(+)>ctg7(+)	10000	22	8940	7157	9239	60
4410ffb2-3b27-4d0f-8459-e325a7614be8	23414	14194	22052	+	ctg4(+)>ctg4(+)	10000	2091	9990	6859	8232	60
047ae586-1cd6-4982-8429-7170df8f7469	28271	15037	24999	+	ctg2(+)>ctg2(+)	10000	0	10000	9846	10061	60
01437a3d-ab66-444a-a0ef-729fd576abf8	56212	25695	33396	-	ctg9(+)>ctg9(+)	10000	2046	10000	6336	8337	60
253f027f-32d5-4227-ae23-f2bbd537afa0	42147	30728	38500	-	ctg9(+)>ctg9(+)	10000	2048	9993	6934	8193	60
253f027f-32d5-4227-ae23-f2bbd537afa0	42147	11060	18267	-	ctg9(+)>ctg9(+)	10000	2046	10000	6478	8140	60
122d232f-3dc6-4a75-96e5-c98c5bf463ad	20922	8928	19078	-	ctg11(+)>ctg11(+)	10000	4	9992	8470	10781	60
b1b737e9-1377-4fb5-b56d-2b67f9c7fa80	6744	4	6744	+	ctg1(+)>ctg1(+)	10000	1016	7807	6612	6851	60
44fbde7a-9a87-4abc-acbd-75b56f02d606	77228	27836	37561	-	ctg16(+)>ctg16(+)	10000	6	10000	8428	10321	60
c25415c0-d746-4418-98bd-01f78b7b6716	45799	11665	19711	+	ctg19(+)>ctg19(+)	10000	1670	9984	7269	8501	60
b1161cb6-1231-4d24-9a0a-23ce60ab2f15	18990	11520	18983	-	ctg4(+)>ctg4(+)	10000	2042	9972	6555	8209	60
893d441a-751a-430e-b73b-efad10a07556	31583	2358	12227	+	ctg15(+)>ctg15(+)	10000	0	10000	8846	10235	60
a9d67edb-c1b9-4c25-a9b7-4abd6fde6b2b	13403	6672	13259	-	ctg4(+)>ctg4(+)	10000	23	7775	5729	7974	60
1ebfa501-9c02-4170-9682-bd1ba5dd9472	18026	7	7450	+	ctg15(+)>ctg15(+)	10000	2377	10000	6572	7852	60
a5543500-ca7e-49d0-8e95-5276677d6af8	31164	19205	28790	+	ctg3(+)>ctg3(+)	10000	284	9998	8432	9972	60
9d20de58-c855-414f-aa17-be2304816f7d	7520	0	5512	-	ctg9(+)>ctg9(+)	10000	2046	7826	4718	5993	60
36cc6cfd-d7e4-41b1-9994-bcaed1aa0f34	44125	15499	24772	+	ctg13(+)>ctg13(+)	10000	400	10000	8531	9835	60
f3b30c39-85d3-49b1-a3e9-a966075beb04	46230	30460	39911	-	ctg21(+)>ctg21(+)	10000	258	10000	8342	10060	60
42697d1b-71e9-443f-a046-a360a6299361	24468	1700	11447	-	ctg5(+)>ctg5(+)	10000	38	9974	8726	10227	60
6fb665b1-e224-477d-81be-f235f1b0bfc1	49338	8750	17737	+	ctg5(+)>ctg5(+)	10000	0	9052	8259	9286	60
5cdbb671-e571-4dd9-8197-9d32096c3f02	19864	10626	19863	-	ctg5(+)>ctg5(+)	10000	598	10000	8548	9563	60
83de1153-b751-47e3-ae28-c0a88e927528	63236	36942	46673	-	ctg3(+)>ctg3(+)	10000	2	9989	8572	10249	60
2cc386fa-28af-49aa-aa1e-c3dde9e33c01	22775	7472	15159	-	ctg2(+)>ctg2(+)	10000	1783	9999	6982	8390	60
737b656c-ba3e-47c4-9703-18816cd52ed2	9490	0	7284	+	ctg3(+)>ctg3(+)	10000	2428	9985	6481	7749	60
65c5795e-f456-4748-b9c4-c7ac20a0e9cf	58844	6730	15973	+	ctg14(+)>ctg14(+)	10000	558	9996	8069	9761	60
59578464-44c0-4d46-bbc6-e252d80f838d	15767	1963	8368	-	ctg4(+)>ctg4(+)	10000	1653	8186	5642	6708	60
298421f8-b11b-4a48-9877-fd9831cc5de4	18495	2135	11937	+	ctg18(+)>ctg18(+)	10000	0	10000	9500	10117	60
be779ec2-295b-4d41-9a91-b0512ffe7df0	13577	2763	9762	-	ctg20(+)>ctg20(+)	10000	42	7521	5920	7774	60
bbadcc19-c336-4816-9ca4-261b76a3630b	46932	6841	16703	-	ctg4(+)>ctg4(+)	10000	2	10000	8747	10335	60
2dec9679-fd0b-4f73-b638-7a5fa01e0be6	28614	4880	14658	-	ctg18(+)>ctg18(+)	10000	0	10000	8680	10324	60
6cd34e6c-dca1-4736-ad5e-0c34601980af	14341	2946	12858	+	ctg14(+)>ctg14(+)	10000	0	10000	9727	10073	60
c22e8899-a8af-426c-9f98-41ed1b643422	25323	5282	13309	-	ctg19(+)>ctg19(+)	10000	1650	9996	6976	8602	60
847a6a9c-dc61-4a99-ab34-013c25832bd6	15991	242	5292	-	ctg6(+)>ctg6(+)	10000	2377	7528	3728	5601	60
8c42aa35-da60-49d6-9767-450a7194d9e8	27282	3827	11471	+	ctg19(+)>ctg19(+)	10000	3	8584	6774	8739	60
f0ec8fab-4a5e-4abe-9734-557ef887ddac	30357	7476	16524	-	ctg11(+)>ctg11(+)	10000	571	9459	7551	9530	60
f0ec8fab-4a5e-4abe-9734-557ef887ddac	30357	16540	23406	+	ctg11(+)>ctg11(+)	10000	806	8369	5493	8114	60
3134ac3b-2a68-408d-b076-b857d7ecd575	24334	7565	17314	+	ctg2(+)>ctg2(+)	10000	9	9916	8696	10209	60
b28659b6-0cfe-4960-bbe3-311f6686ae37	30429	15464	24184	-	ctg11(+)>ctg11(+)	10000	12	8486	7452	9161	60
9ea107b3-da32-46e0-bef0-68f79ddbc767	42851	18349	26648	+	ctg7(+)>ctg7(+)	10000	1040	9294	6768	8774	60
9ea107b3-da32-46e0-bef0-68f79ddbc767	42851	26659	34156	+	ctg7(+)>ctg7(+)	10000	2010	9497	6072	7954	60
dd6f3b51-6d8b-4c42-907b-7cb0aaff3c75	39895	4545	17844	-	ctg4(+)>ctg4(+)	10000	11	9987	8596	13936	60
79e1349f-07e7-4079-ad41-ff7ce6df14ba	55883	3170	17241	-	ctg1(+)>ctg1(+)	10000	2345	9948	6641	14434	60
5235327a-db4f-4e98-bba1-46e500c58d38	27292	1512	11360	-	ctg12(+)>ctg12(+)	10000	0	9985	8801	10322	60
8faf9620-7adb-4ce6-92a3-7faab7e6f051	27583	9013	18790	+	ctg7(+)>ctg7(+)	10000	0	9997	8876	10211	60
2280bf0e-69b5-4a1d-b644-7683c1cc9caf	13402	814	10281	-	ctg19(+)>ctg19(+)	10000	4	9994	8104	10331	60
fdd31f49-3da3-46b0-95e5-fd666b61c8ba	83925	30813	43682	+	ctg2(+)>ctg2(+)	10000	8	10000	8932	13303	60
d949b235-d52d-487e-8f8c-cd286ba1ce38	23205	9128	18595	+	ctg1(+)>ctg1(+)	10000	0	10000	8694	10229	60
69c404c0-64d7-44d0-9aec-63e6b467754a	36430	22871	32614	+	ctg18(+)>ctg18(+)	10000	0	10000	8872	10233	60
17ed5797-914f-4710-af0f-ba23ca71f3fc	33259	2787	12672	-	ctg4(+)>ctg4(+)	10000	0	10000	8858	10225	60
5468a4f1-ea9c-42c0-bedb-033f3e188064	36000	10673	18524	-	ctg4(+)>ctg4(+)	10000	2	8133	6666	8425	60
82e25aac-e03e-4da6-86b8-5bc0dbb6dd94	40952	25979	35924	+	ctg1(+)>ctg1(+)	10000	0	10000	8593	10428	60
6626c439-1552-45b3-9730-f00cb523c423	14291	0	6630	-	ctg6(+)>ctg6(+)	10000	2328	9222	5850	7079	60
90eb3c88-5099-4b8a-8a8b-ad0f7ef407c1	26406	3115	10845	-	ctg15(+)>ctg15(+)	10000	98	8161	6529	8381	60
3b897949-4050-46be-9c99-e7ad02c3ae7d	57059	769	9348	-	ctg1(+)>ctg1(+)	10000	1243	10000	7673	8994	60
79528a90-d7d1-4aa6-a5aa-621f26cf99da	23942	4815	14706	-	ctg1(+)>ctg1(+)	10000	0	10000	9676	10072	60
bd34e4e9-e42d-44d0-acf1-7a11f3a7608a	22896	4521	11376	-	ctg9(+)>ctg9(+)	10000	1271	8280	6124	7214	60
c52dcaa1-eeb0-4e63-bd69-46898ee392cd	31473	6740	16592	+	ctg1(+)>ctg1(+)	10000	0	10000	9108	10214	60
1b2918de-6951-4e9d-9a78-b83c7cce03d1	50353	6071	15385	-	ctg2(+)>ctg2(+)	10000	523	9999	8338	9695	60
4f838b37-2b34-468a-ad0c-1cc58108b201	9073	3677	9071	-	ctg18(+)>ctg18(+)	10000	2251	7732	4739	5596	60
02f224ea-74db-4d2a-bf56-b32f190f08c2	53651	7004	16601	+	ctg4(+)>ctg4(+)	10000	306	9990	8513	10064	60
48fbffa3-54e7-46c1-9ce1-8e591f5520be	17659	7639	17658	-	ctg11(+)>ctg11(+)	10000	347	10000	8784	10332	60
4c07433b-fbba-4a7a-b623-a9d94d3e74b1	21476	4	8725	-	ctg4(+)>ctg4(+)	10000	5	9012	7624	9318	60
7d1a9a5c-99ef-4084-8c56-857897eb4b84	33510	24108	33509	+	ctg14(+)>ctg14(+)	10000	0	9501	8838	9636	60
ced457cf-c574-46ea-ae9b-68e4295249c9	12895	3568	11925	-	ctg11(+)>ctg11(+)	10000	1815	9998	6973	8887	60
6e550fde-b4d0-451b-886d-32755a138f59	38668	17246	26642	-	ctg2(+)>ctg2(+)	10000	9	9924	7744	10384	60
88fccd24-8d9a-4a01-af02-bb6dc9e84dc1	17587	5631	13435	-	ctg9(+)>ctg9(+)	10000	2046	10000	7033	8122	60
af179922-fb64-4fec-9990-69dba431318f	16955	4664	14604	-	ctg11(+)>ctg11(+)	10000	0	9699	8664	10403	60
c76e568a-fccf-44b1-90b8-d68ed80962c0	25888	4655	14508	+	ctg3(+)>ctg3(+)	10000	24	9983	8885	10279	60
3d433d9a-4ceb-4f53-85f7-d6c94349fba1	7260	0	7209	-	ctg7(+)>ctg7(+)	10000	1764	9157	6224	7665	60
19f1fba3-11dc-4e21-b06a-1e4ce0d71dd2	22140	2299	12202	-	ctg7(+)>ctg7(+)	10000	0	10000	9635	10103	60
737fce87-8875-44e6-a13c-ee1a269637f2	29231	7268	15463	+	ctg2(+)>ctg2(+)	10000	42	8441	7131	8685	60
e463b86d-ba3c-4293-872c-cb018b3efab1	8905	63	7557	-	ctg6(+)>ctg6(+)	10000	0	7552	7118	7738	60
ea792592-85f0-441c-82e2-1bca4f202d49	25391	15042	23613	-	ctg14(+)>ctg14(+)	10000	0	8713	7687	8993	60
5201ab23-5261-4fbf-a5c3-aaa387faf641	26828	4921	14683	+	ctg18(+)>ctg18(+)	10000	0	9941	9324	10121	60
5201ab23-5261-4fbf-a5c3-aaa387faf641	26828	15132	21619	-	ctg18(+)>ctg18(+)	10000	1421	9295	5411	8145	60
7e208e0b-d7fd-476a-8624-94865746719d	14763	6674	14748	-	ctg3(+)>ctg3(+)	10000	1788	9990	7347	8348	60
aaeaa877-acbe-4171-b613-bc200643f7ca	22926	15972	22155	-	ctg19(+)>ctg19(+)	10000	2300	8591	5511	6424	60
cb7be53b-ce0b-4eb4-96d3-e2e72ad4feb3	17617	5468	15186	+	ctg2(+)>ctg2(+)	10000	0	10000	8777	10183	60
8307fca5-2f5a-472c-8ad0-737a106528e2	15125	544	8410	+	ctg9(+)>ctg9(+)	10000	0	7993	7573	8120	60
8307fca5-2f5a-472c-8ad0-737a106528e2	15125	8792	14669	-	ctg9(+)>ctg9(+)	10000	17	7602	5106	7743	60
4d1d3e52-3fc2-4734-bcb2-16c7a6e167be	15453	3682	8926	+	ctg4(+)>ctg4(+)	10000	2	9994	4846	10083	60
c2d14d7d-b8fc-4785-904b-76a15d4f5bd5	63563	4337	10977	+	ctg13(+)>ctg13(+)	10000	748	7634	5416	7109	60
68377b93-971f-4a87-a041-6287b26ef76b	37074	18174	28056	+	ctg4(+)>ctg4(+)	10000	0	10000	9382	10163	60
b494a93b-4744-4abc-81e6-e65c59a8632e	32585	21585	32585	+	ctg7(+)>ctg7(+)	10000	0	8604	7625	11356	60
9efd6469-8e69-409d-96d2-329aa63d24c9	26285	17992	26271	-	ctg12(+)>ctg12(+)	10000	1537	9979	7384	8745	60
7e8bf236-2041-431d-8be1-c49d9aec947b	14839	5627	14832	+	ctg18(+)>ctg18(+)	10000	0	9421	8526	9683	60
f7069dc6-f7e2-42db-8ad1-360551166599	49019	23034	32787	+	ctg3(+)>ctg3(+)	10000	8	10000	8879	10249	60
89bc7755-c20b-4693-9be3-581f1b17616e	34884	5083	14845	+	ctg17(+)>ctg17(+)	10000	1	9996	8740	10218	60
32106d1c-d1ed-46e5-90d8-a14079603ee7	56043	47013	56042	+	ctg17(+)>ctg17(+)	10000	8	9361	7787	9709	60
0238806e-89ab-4b73-b930-bffdb5414188	35119	8759	18362	-	ctg5(+)>ctg5(+)	10000	0	9898	8236	10272	60
50153543-e5f9-4408-95cb-3fb7e18156a4	17249	4438	14335	+	ctg5(+)>ctg5(+)	10000	0	10000	9377	10197	60
8598c8c9-124f-4b62-bb2b-88a5ff473a71	64724	14960	24704	-	ctg16(+)>ctg16(+)	10000	3	10000	8725	10236	60
8598c8c9-124f-4b62-bb2b-88a5ff473a71	64724	37641	47347	+	ctg2(+)>ctg2(+)	10000	36	9999	8540	10243	60
bfe7c7b7-224a-4979-bace-874038393d7e	26775	4	9793	-	ctg10(+)>ctg10(+)	10000	0	9996	9071	10258	60
bcaba86f-ab55-4095-b9da-fcb60f5af743	25685	0	8166	+	ctg2(+)>ctg2(+)	10000	1729	9991	7424	8450	60
5675d219-f330-4df7-bf95-7f77b1daaf32	50459	3849	11597	+	ctg3(+)>ctg3(+)	10000	17	10000	6805	10206	60
fe9f596b-f667-4958-b5d2-db0b7bbdbca7	10365	0	8442	-	ctg14(+)>ctg14(+)	10000	0	8696	7757	8928	60
b719cbd2-36ae-407e-b5b0-7f4ade418956	37530	10015	19989	+	ctg12(+)>ctg12(+)	10000	0	9983	9094	10318	60
b719cbd2-36ae-407e-b5b0-7f4ade418956	37530	30072	37529	+	ctg18(+)>ctg18(+)	10000	0	7555	6849	7729	60
bc15c522-6729-410b-a743-584814ee10ba	46359	17885	25229	-	ctg4(+)>ctg4(+)	10000	1085	8571	6671	7635	60
7842f538-ecd4-42c2-8562-3c15d58db51b	57343	42285	52076	+	ctg14(+)>ctg14(+)	10000	0	9991	8754	10246	60
0fa72e87-11e7-4414-8856-24c4426b9977	14730	2083	11797	-	ctg9(+)>ctg9(+)	10000	1	10000	8322	10343	60
94883fd7-b2c9-49ab-96ed-6092e27d85f2	32727	27216	32718	+	ctg13(+)>ctg13(+)	10000	2295	7922	4861	5757	60
d3693765-cad6-4193-ad3e-d40f7c87a068	14883	989	10803	+	ctg17(+)>ctg17(+)	10000	1	9997	8847	10241	60
13e8447f-b85e-4b72-b97f-51af65965dd2	38603	27433	37176	-	ctg18(+)>ctg18(+)	10000	14	10000	8929	10214	60
4c3c6b50-8ef9-4103-b738-71cb7d12740e	7030	0	7015	+	ctg1(+)>ctg1(+)	10000	1399	8498	6178	7419	60
13171009-8611-4738-a038-edeab6905868	41913	25010	34592	+	ctg14(+)>ctg14(+)	10000	0	9765	8821	9968	60
9806fe2c-200e-4615-b7e4-fbc4afd691ef	46013	22216	29653	+	ctg9(+)>ctg9(+)	10000	2100	10000	6016	8323	60
dabfc88a-baaa-406b-b8c2-5ca00de36c93	28394	9864	26573	+	ctg3(+)>ctg3(+)	10000	1507	9999	7345	17056	60
367410da-8f5b-45f9-bf59-db5824b35418	23207	9331	18925	+	ctg3(+)>ctg3(+)	10000	23	9999	8258	10271	60
bc119ec7-b4ad-47a1-8da1-95bb33d5c52f	51396	22422	32159	-	ctg20(+)>ctg20(+)	10000	27	10000	8699	10220	60
c18674e4-a8ef-4da8-a707-39f9abac1e27	7210	4	7207	-	ctg8(+)>ctg8(+)	10000	915	8345	6316	7656	60
26a921be-ec48-4b18-8085-11b64b6ced00	19346	9948	18792	-	ctg21(+)>ctg21(+)	10000	1085	10000	8070	9116	60
e5600881-8b88-4130-9de1-7b516a0ab95c	11093	0	6356	+	ctg8(+)>ctg8(+)	10000	1990	8612	5578	6780	60
e68e24c0-3ad4-409d-8268-bd750dbbd924	75251	8784	18700	-	ctg7(+)>ctg7(+)	10000	17	9995	7945	10389	60
24995a2e-218b-478f-b99f-089b0214c3d6	26516	17574	25358	+	ctg4(+)>ctg4(+)	10000	151	8133	6654	8339	60
d5a8a0e2-a32e-4649-a419-999fd64add99	13679	2727	9791	-	ctg9(+)>ctg9(+)	10000	2046	9300	6343	7439	60
a739843a-0d77-42d0-aef7-887d4dbd72b5	40396	13636	23337	+	ctg7(+)>ctg7(+)	10000	24	9998	8717	10290	60
9531b456-8941-4fdc-8623-130c1680c897	45292	22194	30501	-	ctg23(+)>ctg23(+)	10000	128	8934	7054	9179	60
dc94574e-f74c-4fae-bc71-ddaa2bf091d7	14152	3860	13755	-	ctg19(+)>ctg19(+)	10000	0	9994	9565	10110	60
259441e0-5f20-4c52-9de7-8c669d602263	24840	3839	13759	+	ctg5(+)>ctg5(+)	10000	0	10000	9261	10181	60
ef810a71-7966-4547-8709-74ceb6794dd2	26703	10268	20099	-	ctg16(+)>ctg16(+)	10000	4	10000	8884	10228	60
ab22e873-9999-4f08-8a07-6b07e54823df	11737	3694	11734	-	ctg1(+)>ctg1(+)	10000	1914	10000	7441	8248	60
7ed0dfea-1e89-41fa-8e4e-4570aa3e9b21	14478	2514	12221	+	ctg15(+)>ctg15(+)	10000	23	10000	8161	10477	60
fec733ab-e049-4023-873d-0a1dfb791668	39433	19039	28903	-	ctg8(+)>ctg8(+)	10000	0	10000	9050	10207	60
e1662f0a-012f-45b3-a872-78437da809e7	15890	10094	15844	+	ctg7(+)>ctg7(+)	10000	2237	7867	4013	6113	49
eaf3cb53-3362-4dde-81c8-ac0a70658ffc	15293	4730	14652	+	ctg17(+)>ctg17(+)	10000	0	10000	9679	10104	60
b7463309-cef3-42bb-86ee-3d4ab1953ffb	11660	14	7963	-	ctg4(+)>ctg4(+)	10000	1695	9667	7108	8257	60
3e911222-b817-4273-b29f-33ce4534ce48	36316	4820	14607	+	ctg5(+)>ctg5(+)	10000	0	9993	8766	10279	60
8ed0d95f-df4c-44ab-b202-1328782fc2e9	16533	4962	13251	+	ctg10(+)>ctg10(+)	10000	27	10000	7464	10157	60
0f5d4163-d600-40cc-a363-a86cbf6c6576	21044	5110	14874	+	ctg8(+)>ctg8(+)	10000	4	10000	8732	10239	60
8ff3b4c0-534d-4bf4-902a-e77461cf74cf	27324	9064	16387	+	ctg3(+)>ctg3(+)	10000	771	8193	6620	7619	60
da2beb32-b1c5-40dd-b438-7a585216616b	36755	28910	36755	-	ctg6(+)>ctg6(+)	10000	2022	10000	7605	8067	60
7b35c025-8581-42d1-920f-658ef3ec57ea	17183	21	6843	-	ctg1(+)>ctg1(+)	10000	610	7541	6193	7089	60
fee36779-2074-4c2b-9db0-7a5d56bf4e2e	36445	10658	20429	+	ctg15(+)>ctg15(+)	10000	0	10000	8933	10227	60
05889bbd-49c7-4a60-b243-2126963f3fa3	36733	16148	26024	-	ctg15(+)>ctg15(+)	10000	4	10000	9131	10190	60
ac127026-6593-498e-a24a-6eb8fb34890c	33121	15279	23045	+	ctg9(+)>ctg9(+)	10000	2063	9999	6882	8158	60
0fc7d6ea-6262-46ed-b8e1-d74afac2033e	36954	17682	25934	+	ctg19(+)>ctg19(+)	10000	1662	9987	7475	8550	60
ae6a1b22-0af0-487f-8e01-a6a063ae978d	53211	8585	18863	-	ctg11(+)>ctg11(+)	10000	0	10000	8988	10661	60
2a6e45cc-1ff2-47a9-af47-6be9a16e4eee	16382	349	9987	-	ctg2(+)>ctg2(+)	10000	16	9993	8522	10364	60
c1cc94c8-6e2f-440d-9679-312f8fae71bb	11311	467	9758	+	ctg1(+)>ctg1(+)	10000	1205	10000	7629	9719	60
ed995334-7827-4992-a168-1605d648654c	10230	1000	10230	-	ctg6(+)>ctg6(+)	10000	435	10000	8642	9803	60
90366c5f-515d-4105-a528-05060f91092d	40996	24393	30774	-	ctg4(+)>ctg4(+)	10000	1647	8186	5782	6652	60
a26b59a1-9e2b-4494-8c2a-368bfb9ee04f	28626	19758	28626	+	ctg5(+)>ctg5(+)	10000	0	9007	8318	9167	60
21d851c9-60dc-4577-9ca1-304217e355b1	54956	30892	40470	+	ctg3(+)>ctg3(+)	10000	78	9999	8202	10285	60
75ab56e6-de10-472b-8c21-2495304f6678	23878	15705	23877	-	ctg19(+)>ctg19(+)	10000	1762	10000	8028	8293	60
f08adcce-9c0a-407f-9f90-3ca648db11c1	23219	5455	14902	-	ctg2(+)>ctg2(+)	10000	3	9847	8177	10215	60
5395de39-f35e-4373-86db-07093ed6ec12	37362	22210	27274	+	ctg6(+)>ctg6(+)	10000	2377	7528	3745	5605	60
2fbf0c24-0031-443c-914b-918288615685	35332	2485	11172	-	ctg16(+)>ctg16(+)	10000	0	9148	7579	9524	60
b6ec8cd3-ea90-454e-9fea-0a991e3e1aca	12032	2915	11263	-	ctg18(+)>ctg18(+)	10000	1261	9989	7479	8893	60
f42f96e3-107b-4039-9846-19bd0e5b8b7c	14230	6763	14230	+	ctg9(+)>ctg9(+)	10000	2051	9614	6824	7692	60
db507547-5ef2-4675-8a68-d2fed10e73ea	14819	7123	14817	-	ctg6(+)>ctg6(+)	10000	1976	9993	6873	8315	60
aee24430-969f-4edb-bc22-b3d0c3a803f5	36512	25313	35172	+	ctg4(+)>ctg4(+)	10000	1	9990	8447	10398	60
5066b089-81f2-4b76-881d-7b96d201586c	21748	9549	19237	+	ctg1(+)>ctg1(+)	10000	0	10000	8465	10267	60
284eb4de-7fb9-4323-9495-435532e74f45	57024	23000	32444	-	ctg5(+)>ctg5(+)	10000	0	10000	7772	10397	60
9f1e50cd-aa9c-4528-812e-548163223897	29304	14079	21830	-	ctg9(+)>ctg9(+)	10000	2046	10000	6943	8153	60
bcc8d404-9d78-4844-b385-b38bbc9a3a6f	22770	7811	12848	+	ctg6(+)>ctg6(+)	10000	1716	9997	4530	8398	60
4b442ab5-afe1-4445-8878-21ed2e5fcb4b	18159	752	10653	+	ctg17(+)>ctg17(+)	10000	0	9996	8289	10576	60
a2fc7774-2045-4131-8849-531f38aeeaa3	7817	0	7807	-	ctg5(+)>ctg5(+)	10000	771	8925	6949	8395	60
8d28c12c-67bd-4a80-9fbd-c3f40e1d4031	7893	820	7884	-	ctg4(+)>ctg4(+)	10000	748	8133	6018	7689	60
b5e9b01d-f17d-4a20-8676-1b9701c3cafa	15773	4589	13108	-	ctg3(+)>ctg3(+)	10000	2	8801	7524	9084	60
88c90371-0e44-466a-8b74-67e4541f9e6b	40822	4639	14571	-	ctg16(+)>ctg16(+)	10000	7	10000	8900	10340	60
e2e22249-2e0b-45ac-93f7-c9b9088dc5cd	15896	6	7799	+	ctg3(+)>ctg3(+)	10000	1862	9777	7239	8091	60
4edd9a18-a523-45fe-b840-ced8f8235b05	69917	11347	21318	+	ctg22(+)>ctg22(+)	10000	0	10000	9796	10087	60
4edd9a18-a523-45fe-b840-ced8f8235b05	69917	50791	59607	-	ctg22(+)>ctg22(+)	10000	26	10000	7721	10222	60
4439f691-77a6-4ce1-ae9c-54f903cc7814	17796	9302	17796	+	ctg1(+)>ctg1(+)	10000	0	8581	8123	8709	60
3ce5de9a-6d70-4c6b-9ac6-d12cf01cfaf9	28805	1	8980	-	ctg1(+)>ctg1(+)	10000	3	9226	8013	9512	60
8ca3e652-721e-4d86-9419-74b07b5436b3	19465	3341	13301	-	ctg16(+)>ctg16(+)	10000	0	10000	9841	10064	60
a8671366-9bfd-4912-9262-89b26f550b59	37723	0	9121	+	ctg2(+)>ctg2(+)	10000	575	10000	8433	9640	60
3c9761b1-039b-4850-a131-b924ec4d12bd	45192	29043	38947	-	ctg6(+)>ctg6(+)	10000	0	10000	9688	10104	60
e79fca88-3d6c-4ae9-ac5d-844f8f7ffdb5	9417	1694	9401	+	ctg17(+)>ctg17(+)	10000	0	7776	6917	7997	60
789e11a5-c72a-484d-9aac-b1ba7a67906d	9311	11	7635	-	ctg17(+)>ctg17(+)	10000	0	7795	6596	8039	60
bbc7125b-0ed6-45cd-972a-7b949c83d525	27245	8884	18623	-	ctg9(+)>ctg9(+)	10000	0	10000	8698	10291	60
80316317-6299-4d51-ad59-b9ac6fd64e23	29450	17279	27054	-	ctg1(+)>ctg1(+)	10000	4	10000	8576	10257	60
9dce39fc-f14d-484f-941b-9199d7f7cc8d	15355	5658	15354	-	ctg6(+)>ctg6(+)	10000	62	10000	8535	10238	60
9fd9a2a8-3137-4dba-ba78-9c8897e5ad26	44233	14270	22939	-	ctg9(+)>ctg9(+)	10000	748	9572	7663	9084	60
521488a4-f48b-4c77-b1f4-53a7b8f1ce6c	46934	15066	24780	+	ctg2(+)>ctg2(+)	10000	88	10000	8700	10234	60
a54ad97d-7398-4fe2-9653-934c278b7fcf	45774	19437	28031	-	ctg11(+)>ctg11(+)	10000	1198	10000	6962	9506	60
b28d4fb1-dc24-4216-b43a-4ce4f0aa5155	16350	5218	15075	+	ctg21(+)>ctg21(+)	10000	0	10000	9587	10093	60
ce5a26d3-4262-4f5e-a720-36d14d7da819	40979	15522	25358	-	ctg7(+)>ctg7(+)	10000	0	9984	9101	10200	60
1dcb63f8-6e6a-48a7-8076-52133a6eebe4	69789	49492	59110	+	ctg4(+)>ctg4(+)	10000	2	9986	8174	10396	60
65bf3720-606b-40bf-8e12-66444fd2345b	23526	7907	17599	+	ctg5(+)>ctg5(+)	10000	1	10000	8612	10299	60
32d33d98-eecc-4bce-8908-381fa2e7a03e	66087	40849	50682	-	ctg8(+)>ctg8(+)	10000	11	10000	9037	10194	60
47d370b4-9497-4a54-be2f-9b13e249db65	32145	11809	20888	-	ctg19(+)>ctg19(+)	10000	0	9967	8235	10126	60
4bb2226b-5e43-440f-8feb-0cd44401a1a2	22997	589	10510	-	ctg4(+)>ctg4(+)	10000	2	10000	8835	10198	60
38d317c8-0b30-4aca-90dd-0caa5e0b5f51	38040	27637	35251	-	ctg13(+)>ctg13(+)	10000	2292	10000	6930	7872	60
079e8f66-742c-4818-8a01-ae4c74e5b039	17848	2	9705	-	ctg10(+)>ctg10(+)	10000	0	9713	8762	10027	60
f63b961a-63da-479c-9ee5-5190400abfca	15588	1925	11834	+	ctg15(+)>ctg15(+)	10000	0	10000	9744	10068	60
99b1e295-8a5e-4911-8aed-1cbed7c4770b	47159	17737	26482	-	ctg17(+)>ctg17(+)	10000	0	8544	7644	9039	60
d5cdca4e-0aad-4897-84d0-0d42c67c10c8	8710	10	7852	-	ctg1(+)>ctg1(+)	10000	4	7907	7115	8116	60
c898f0a8-8b41-4f1f-8d64-a5a314ebb5c6	14110	542	9787	+	ctg4(+)>ctg4(+)	10000	6	9330	8240	9641	60
bb1bf015-7f99-4867-8b95-b9d5f947f18d	33985	18938	28372	+	ctg16(+)>ctg16(+)	10000	3	10000	8227	10291	60
e55b53c0-3ad6-4ea0-8039-ff6527578915	21897	988	10311	+	ctg18(+)>ctg18(+)	10000	466	10000	8349	9827	60
13794d53-2ccd-4131-a821-5c95da898f46	37116	2	7865	+	ctg5(+)>ctg5(+)	10000	1809	9980	6958	8456	60
c65bb4a2-1b81-4414-b8ee-fd9dffd7be61	30957	12745	22501	-	ctg17(+)>ctg17(+)	10000	0	9998	8734	10263	60
1935bd49-ebb5-4552-b30e-04b2296799cd	25589	9956	19577	-	ctg17(+)>ctg17(+)	10000	0	9998	8122	10368	60
3e932ceb-d333-4b5b-bfa3-a813d99a33a4	22637	7625	17514	-	ctg16(+)>ctg16(+)	10000	0	10000	9140	10208	60
4d0f82a6-864c-43c4-8009-95b8770acf4d	20638	4686	11099	-	ctg4(+)>ctg4(+)	10000	1649	8186	5474	6830	60
5e010593-4ad4-4b47-b919-e58b4fe72733	17441	6870	14582	+	ctg9(+)>ctg9(+)	10000	0	8019	6782	8287	60
5a477110-6ecd-4bf4-bb08-9df68f7ce148	28789	19857	28757	-	ctg5(+)>ctg5(+)	10000	875	9979	7959	9337	60
4cc16e20-38ed-45d6-af4d-9ec619c404ac	30773	16009	24927	+	ctg18(+)>ctg18(+)	10000	16	9189	7882	9507	60
864a227e-bea3-4755-ad40-80f68a1fa9bc	43772	35195	43672	+	ctg5(+)>ctg5(+)	10000	13	8734	7658	8931	60
5f1501c5-1f67-464b-90d7-a3b9ea09af74	22346	16349	22338	-	ctg15(+)>ctg15(+)	10000	2097	9991	5150	8137	60
23513e0b-cf12-4499-8bd3-89e1868159ef	22946	12139	22099	+	ctg1(+)>ctg1(+)	10000	0	10000	9819	10071	60
3cca553e-8df4-4a69-a401-887b4c4a08f3	32252	14519	24470	-	ctg12(+)>ctg12(+)	10000	0	10000	9130	10291	60
42e5255d-c3f8-467c-b176-3787c9cef4ec	44937	29472	36869	-	ctg2(+)>ctg2(+)	10000	2367	9997	5933	7966	60
0a4e351d-7fa4-4b9d-9e20-f653647bfcbf	11311	2486	11227	-	ctg19(+)>ctg19(+)	10000	515	9995	7392	9830	60
cf2df7e1-9ea0-4fcc-95b6-ed8f117dae54	43744	649	10411	-	ctg16(+)>ctg16(+)	10000	59	10000	8716	10257	60
46ad0a71-db66-4a04-a733-22dc3ae89562	46346	32241	45434	-	ctg4(+)>ctg4(+)	10000	148	10000	8583	13759	60
7016852d-cf1f-4bd0-9dab-3d34be561e78	7637	1333	7636	+	ctg18(+)>ctg18(+)	10000	0	7796	5558	8016	60
986fc9e9-7a37-40bc-bae1-c9f924092abb	44341	6678	16496	-	ctg16(+)>ctg16(+)	10000	6	9998	8556	10369	60
ad78dc0e-4c17-4b5a-a322-9d8293914f61	36215	27905	36215	+	ctg4(+)>ctg4(+)	10000	833	9831	7299	9296	60
edcbd0ca-17e8-41a0-a400-b6d7d69ae674	26777	14718	23573	-	ctg23(+)>ctg23(+)	10000	0	9047	8496	9186	60
e1a2be5d-efdb-47ed-9b5a-f42dac186ad5	42101	25563	32859	-	ctg4(+)>ctg4(+)	10000	4	7600	6489	7769	60
2b017bc9-4184-4456-bce6-34fa82f6254b	34640	18612	28441	-	ctg20(+)>ctg20(+)	10000	37	10000	8885	10203	60
4c975436-3b7f-45a9-b477-5ea3cfe146cb	58770	4	7489	-	ctg4(+)>ctg4(+)	10000	2173	9651	6394	7920	60
abb83870-d49e-434c-ba96-b9b30682f7c2	41377	31480	38919	-	ctg17(+)>ctg17(+)	10000	2236	10000	6644	7968	60
9f661569-177c-4df8-8f3e-f92b1e6d048f	27995	20569	27982	+	ctg6(+)>ctg6(+)	10000	0	7531	6672	7727	60
8caa1ab6-d6b6-4067-b23d-676081bdf37c	37118	26649	35262	+	ctg5(+)>ctg5(+)	10000	944	9974	7523	9315	60
d6d35262-e784-44fb-bdba-93cc43a55d21	8427	0	8427	-	ctg3(+)>ctg3(+)	10000	129	8895	7269	9060	60
8a28d837-e4e3-4f57-b310-19f87b280d95	25851	13103	22899	+	ctg1(+)>ctg1(+)	10000	9	9998	8763	10272	60
246fb425-2666-4857-a0f4-d4c804da7447	26582	10631	17833	+	ctg4(+)>ctg4(+)	10000	4	7619	6206	7847	60
5a9233a4-a21a-42a7-aae0-89e17a4544ed	27763	17078	26763	+	ctg1(+)>ctg1(+)	10000	4	9882	8702	10108	60
c3986d2f-e85b-49c9-9c82-68a0ac67d0ab	31232	2603	12372	-	ctg10(+)>ctg10(+)	10000	0	10000	8743	10347	60
42e69128-226a-40c2-97d6-e992c2158ac3	61515	42413	51459	-	ctg4(+)>ctg4(+)	10000	2	10000	7825	10356	60
a4f0ba62-3c56-489f-8643-d1ee058022cb	18346	1588	10804	-	ctg16(+)>ctg16(+)	10000	607	10000	8384	9605	60
1bfa53f2-361b-4c97-acb2-5554caeb0925	10663	0	7978	+	ctg3(+)>ctg3(+)	10000	1850	9984	7022	8313	60
9f09fb02-3e65-4b8f-be98-5e589e41422e	26937	16816	25307	-	ctg19(+)>ctg19(+)	10000	0	8739	7641	8940	60
65331abf-f50d-496d-8aba-a21c9e60cafe	9935	786	9927	-	ctg3(+)>ctg3(+)	10000	725	9996	7426	9940	60
97ba6753-1c8e-491d-81f9-481a3392f5a7	31752	20581	28345	-	ctg18(+)>ctg18(+)	10000	2023	10000	6488	8281	60
2b62c27c-7b31-4ce5-87fc-5d84517a0928	7549	0	7549	-	ctg8(+)>ctg8(+)	10000	281	7896	7438	7662	60
cb278853-6891-4b62-ae92-d4502e6c7faa	40788	21112	31472	-	ctg11(+)>ctg11(+)	10000	5	9998	8802	10671	60
a780e000-0fa0-489b-b4fc-ff76da10ed01	21599	444	10029	-	ctg21(+)>ctg21(+)	10000	10	10000	8412	10271	60
9acdf8be-2c83-491e-9aef-32d08c231873	41142	13490	22967	-	ctg2(+)>ctg2(+)	10000	12	9999	8371	10282	60
39be8889-dfb4-45c7-b8ba-4e56ca1160e2	8726	591	8725	-	ctg14(+)>ctg14(+)	10000	1725	10000	7691	8438	60
a99bb0f3-687d-478e-a4d6-58db46cddefe	9726	938	8655	+	ctg9(+)>ctg9(+)	10000	2046	9994	7014	8118	60
5ef69be4-e87e-4df5-9aff-dcdb7a199806	30085	17935	27343	+	ctg15(+)>ctg15(+)	10000	5	9888	7887	10327	60

## Sheet: note
qname: Name of the query sequence
qlen: Total length of the query sequence
qstart: Start position of the alignment on the query sequence (0-based)
qend: End position of the alignment on the query sequence (0-based)
strand: Strand orientation of the alignment; "+" indicates the same strand, "-" indicates the reverse strand
tname: Name of the target (reference) sequence
tlen: Total length of the target sequence
tstart: Start position of the alignment on the target sequence (0-based)
tend: End position of the alignment on the target sequence (0-based)
nmatch: Number of matching bases in the alignment
alen: Total length of the alignment block (including matches, mismatches, insertions, and deletions)
mapq: Mapping quality score
