# Supplementary material for: Structure and multipartite genome architecture of the mitochondrial genome in the endangered medicinal plant Fritillaria taipaiensis P. Y. Li
Source: Front Syst Biol. 2026 Apr 22;6:1708877. doi: 10.3389/fsysb.2026.1708877 (PMC13143598; doi:10.3389/fsysb.2026.1708877)
Supplement: Supplementary file 3 [file Table1.xlsx]

## Sheet: summary of mapping reads
Chromosome	Mapped short reads (R1)	Mapped short reads (R2)	Total number of mapped short reads	Junction	A pair of reads mapped to junction	R1 reads mapped to junction	R2 reads mapped to junction	Total across junction reads	Proportion of reads satisfy junction-spanning (%)
ctg1	40146	40018	80164	ctg1(+)>ctg1(+)	16	39	27	82	0.10229
ctg2	20006	20005	40011	ctg2(+)>ctg2(+)	34	27	33	94	0.234935
ctg3	23374	23509	46883	ctg3(+)>ctg3(+)	17	15	35	67	0.142909
ctg4	23624	23703	47327	ctg4(+)>ctg4(+)	32	48	49	129	0.272572
ctg5	15205	15023	30228	ctg5(+)>ctg5(+)	23	25	22	70	0.231573
ctg6	14385	14486	28871	ctg6(+)>ctg6(+)	25	78	87	190	0.6581
ctg7	12688	12682	25370	ctg7(+)>ctg7(+)	12	17	19	48	0.1892
ctg8	905	887	1792	ctg8(+)>ctg8(+)	0	0	0	0	0
ctg9	14574	14462	29036	ctg9(+)>ctg9(+)	23	35	37	95	0.32718
ctg10	9508	9541	19049	ctg10(+)>ctg10(+)	3	12	18	33	0.173237
ctg11	10848	10956	21804	ctg11(+)>ctg11(+)	4	46	45	95	0.4357
ctg12	9100	9184	18284	ctg12(+)>ctg12(+)	5	24	7	36	0.196893
ctg13	8233	8296	16529	ctg13(+)>ctg13(+)	4	26	21	51	0.308549
ctg14	8215	8270	16485	ctg14(+)>ctg14(+)	12	11	15	38	0.230513
ctg15	10021	9955	19976	ctg15(+)>ctg15(+)	13	18	31	62	0.310372
ctg16	9437	9349	18786	ctg16(+)>ctg16(+)	14	21	21	56	0.298094
ctg17	8288	8263	16551	ctg17(+)>ctg17(+)	2	27	28	57	0.34439
ctg18	9585	9635	19220	ctg18(+)>ctg18(+)	13	20	16	49	0.254943
ctg19	5969	6026	11995	ctg19(+)>ctg19(+)	10	24	14	48	0.400167
ctg20	7315	7325	14640	ctg20(+)>ctg20(+)	9	20	22	51	0.348361
ctg21	5388	5476	10864	ctg21(+)>ctg21(+)	5	17	19	41	0.377393
ctg22	6448	6430	12878	ctg22(+)>ctg22(+)	9	26	33	68	0.528032
ctg23	3233	3241	6474	ctg23(+)>ctg23(+)	11	14	5	30	0.463392
Note: For each pair of connected nodes, 300 bp sequences from both nodes were extracted to construct the target sequence. Short reads were then aligned to the target sequences using minimap2, and the number of long reads spanning the two nodes was counted as the support for each path.

## Sheet: R1 mapped one junction
qname	qlen	qstart	qend	strand	tname	tlen	tstart	tend	nmatch	alen	mapq
LH00157:275:22CNWVLT4:5:1104:43177:20583/1	150	0	150	+	ctg15(+)>ctg15(+)	600	136	286	148	150	60
LH00157:275:22CNWVLT4:5:1104:43177:20583/2	150	0	150	-	ctg15(+)>ctg15(+)	600	256	406	149	150	60
LH00157:275:22CNWVLT4:5:1114:10079:7836/1	150	0	150	-	ctg7(+)>ctg7(+)>600	600	284	434	150	150	60
LH00157:275:22CNWVLT4:5:1114:10079:7836/2	150	0	150	+	ctg7(+)>ctg7(+)>600	600	200	350	150	150	60
LH00157:275:22CNWVLT4:5:1124:6252:19981/1	150	0	150	-	ctg16(+)>ctg16(+)>600	600	310	460	144	150	60
LH00157:275:22CNWVLT4:5:1124:6252:19981/2	150	0	150	+	ctg16(+)>ctg16(+)>600	600	158	307	145	150	60
LH00157:275:22CNWVLT4:5:1131:10703:16451/1	150	0	150	+	ctg15(+)>ctg15(+)	600	158	308	149	150	60
LH00157:275:22CNWVLT4:5:1131:10703:16451/2	150	0	150	-	ctg15(+)>ctg15(+)	600	368	518	149	150	60
LH00157:275:22CNWVLT4:5:1131:10711:16437/1	150	0	150	+	ctg15(+)>ctg15(+)	600	158	308	149	150	60
LH00157:275:22CNWVLT4:5:1131:10711:16437/2	150	0	150	-	ctg15(+)>ctg15(+)	600	368	518	150	150	60
LH00157:275:22CNWVLT4:5:1134:34915:18272/1	150	0	150	+	ctg20(+)>ctg20(+)	600	198	348	150	150	60
LH00157:275:22CNWVLT4:5:1134:34915:18272/2	150	0	150	-	ctg20(+)>ctg20(+)	600	271	421	150	150	60
LH00157:275:22CNWVLT4:5:1146:46972:8914/1	150	0	150	+	ctg15(+)>ctg15(+)	600	174	324	147	150	60
LH00157:275:22CNWVLT4:5:1146:46972:8914/2	150	0	150	-	ctg15(+)>ctg15(+)	600	268	418	146	150	60
LH00157:275:22CNWVLT4:5:1152:50792:8718/1	150	0	150	+	ctg4(+)>ctg4(+)	600	157	307	150	150	60
LH00157:275:22CNWVLT4:5:1152:50792:8718/2	150	0	150	-	ctg4(+)>ctg4(+)	600	313	463	150	150	60
LH00157:275:22CNWVLT4:5:1155:10079:21732/1	150	0	150	-	ctg5(+)>ctg5(+)>600	600	280	430	143	150	60
LH00157:275:22CNWVLT4:5:1155:10079:21732/2	150	0	150	+	ctg5(+)>ctg5(+)>600	600	191	341	144	150	46
LH00157:275:22CNWVLT4:5:1156:21862:6463/1	150	0	150	+	ctg14(+)>ctg14(+)	600	99	249	150	150	60
LH00157:275:22CNWVLT4:5:1156:21862:6463/2	150	0	150	-	ctg14(+)>ctg14(+)	600	280	430	150	150	60
LH00157:275:22CNWVLT4:5:1156:32066:7065/1	150	0	150	+	ctg6(+)>ctg6(+)	600	86	236	150	150	60
LH00157:275:22CNWVLT4:5:1156:32066:7065/2	150	0	150	-	ctg6(+)>ctg6(+)	600	397	547	148	150	60
LH00157:275:22CNWVLT4:5:1161:12426:12038/1	150	0	150	-	ctg18(+)>ctg18(+)>600	600	253	413	150	160	60
LH00157:275:22CNWVLT4:5:1161:12426:12038/2	150	0	150	+	ctg18(+)>ctg18(+)>600	600	143	293	150	150	60
LH00157:275:22CNWVLT4:5:1161:12442:12038/1	150	0	150	-	ctg18(+)>ctg18(+)>600	600	253	413	150	160	60
LH00157:275:22CNWVLT4:5:1161:12442:12038/2	150	0	150	+	ctg18(+)>ctg18(+)>600	600	143	293	150	150	60
LH00157:275:22CNWVLT4:5:1164:15275:18258/1	150	0	150	-	ctg19(+)>ctg19(+)>600	600	313	468	145	155	57
LH00157:275:22CNWVLT4:5:1164:15275:18258/2	150	0	150	+	ctg19(+)>ctg19(+)>600	600	176	326	142	150	54
LH00157:275:22CNWVLT4:5:1169:47474:15302/1	150	0	150	-	ctg6(+)>ctg6(+)>600	600	382	532	148	150	60
LH00157:275:22CNWVLT4:5:1169:47474:15302/2	150	0	150	+	ctg6(+)>ctg6(+)>600	600	111	261	145	150	60
LH00157:275:22CNWVLT4:5:1169:47490:15302/1	150	0	150	-	ctg6(+)>ctg6(+)>600	600	382	532	148	150	60
LH00157:275:22CNWVLT4:5:1169:47490:15302/2	150	0	150	+	ctg6(+)>ctg6(+)>600	600	111	261	145	150	60
LH00157:275:22CNWVLT4:5:1172:18463:3914/1	150	0	150	-	ctg23(+)>ctg23(+)>600	600	353	503	147	150	60
LH00157:275:22CNWVLT4:5:1172:18463:3914/2	150	0	150	+	ctg23(+)>ctg23(+)>600	600	179	330	141	151	59
LH00157:275:22CNWVLT4:5:1175:8065:26956/1	150	0	150	-	ctg13(+)>ctg13(+)>600	600	367	523	146	156	60
LH00157:275:22CNWVLT4:5:1175:8065:26956/2	150	0	150	+	ctg13(+)>ctg13(+)>600	600	187	338	147	151	60
LH00157:275:22CNWVLT4:5:1178:25544:18552/1	150	0	150	-	ctg15(+)>ctg15(+)>600	600	352	502	149	150	60
LH00157:275:22CNWVLT4:5:1178:25544:18552/2	150	0	150	+	ctg15(+)>ctg15(+)>600	600	182	332	144	150	60
LH00157:275:22CNWVLT4:5:1201:46543:23216/1	150	0	150	+	ctg2(+)>ctg2(+)	600	169	319	149	150	60
LH00157:275:22CNWVLT4:5:1201:46543:23216/2	150	0	150	-	ctg2(+)>ctg2(+)	600	363	513	149	150	60
LH00157:275:22CNWVLT4:5:1207:15372:21003/1	150	0	150	-	ctg18(+)>ctg18(+)>600	600	318	468	150	150	60
LH00157:275:22CNWVLT4:5:1207:15372:21003/2	150	0	150	+	ctg18(+)>ctg18(+)>600	600	175	335	150	160	60
LH00157:275:22CNWVLT4:5:1220:43638:21998/1	150	0	150	+	ctg5(+)>ctg5(+)	600	144	294	150	150	60
LH00157:275:22CNWVLT4:5:1220:43638:21998/2	150	0	150	-	ctg5(+)>ctg5(+)	600	289	439	149	150	60
LH00157:275:22CNWVLT4:5:1227:19887:23637/1	150	0	150	-	ctg7(+)>ctg7(+)>600	600	274	425	144	151	60
LH00157:275:22CNWVLT4:5:1227:19887:23637/2	150	0	150	+	ctg7(+)>ctg7(+)>600	600	156	306	145	150	60
LH00157:275:22CNWVLT4:5:1227:19903:23637/1	150	0	150	-	ctg7(+)>ctg7(+)>600	600	274	425	144	151	60
LH00157:275:22CNWVLT4:5:1227:19903:23637/2	150	0	150	+	ctg7(+)>ctg7(+)>600	600	156	306	145	150	60
LH00157:275:22CNWVLT4:5:1241:42983:5987/1	150	0	150	-	ctg4(+)>ctg4(+)>600	600	268	418	150	150	60
LH00157:275:22CNWVLT4:5:1241:42983:5987/2	150	0	150	+	ctg4(+)>ctg4(+)>600	600	74	224	147	150	60
LH00157:275:22CNWVLT4:5:1247:25406:23581/1	150	0	150	-	ctg13(+)>ctg13(+)>600	600	408	558	150	150	60
LH00157:275:22CNWVLT4:5:1247:25406:23581/2	150	0	150	+	ctg13(+)>ctg13(+)>600	600	157	307	150	150	60
LH00157:275:22CNWVLT4:5:1254:1405:13103/1	150	0	150	-	ctg20(+)>ctg20(+)>600	600	277	427	150	150	60
LH00157:275:22CNWVLT4:5:1254:1405:13103/2	150	0	150	+	ctg20(+)>ctg20(+)>600	600	176	326	150	150	60
LH00157:275:22CNWVLT4:5:1254:1413:13117/1	150	0	150	-	ctg20(+)>ctg20(+)>600	600	277	427	150	150	60
LH00157:275:22CNWVLT4:5:1254:1413:13117/2	150	0	150	+	ctg20(+)>ctg20(+)>600	600	176	326	150	150	60
LH00157:275:22CNWVLT4:5:1255:37027:29352/1	150	0	150	+	ctg2(+)>ctg2(+)	600	188	338	148	150	60
LH00157:275:22CNWVLT4:5:1255:37027:29352/2	150	0	150	-	ctg2(+)>ctg2(+)	600	292	442	148	150	60
LH00157:275:22CNWVLT4:5:1255:44488:20219/1	150	0	150	+	ctg7(+)>ctg7(+)	600	67	217	150	150	60
LH00157:275:22CNWVLT4:5:1255:44488:20219/2	150	0	150	-	ctg7(+)>ctg7(+)	600	265	415	150	150	60
LH00157:275:22CNWVLT4:5:1263:26766:12262/1	150	0	150	+	ctg6(+)>ctg6(+)	600	200	350	150	150	60
LH00157:275:22CNWVLT4:5:1263:26766:12262/2	150	0	150	-	ctg6(+)>ctg6(+)	600	316	466	149	150	60
LH00157:275:22CNWVLT4:5:1269:12216:26998/1	150	0	150	-	ctg9(+)>ctg9(+)>600	600	290	440	141	150	52
LH00157:275:22CNWVLT4:5:1269:12216:26998/2	150	0	150	+	ctg9(+)>ctg9(+)>600	600	168	319	143	151	60
LH00157:275:22CNWVLT4:5:1270:13948:18958/1	150	0	150	+	ctg18(+)>ctg18(+)	600	137	287	149	150	60
LH00157:275:22CNWVLT4:5:1270:13948:18958/2	150	0	150	-	ctg18(+)>ctg18(+)	600	279	439	150	160	60
LH00157:275:22CNWVLT4:5:1270:2934:11912/1	150	0	150	-	ctg2(+)>ctg2(+)>600	600	256	406	148	150	60
LH00157:275:22CNWVLT4:5:1270:2934:11912/2	150	0	150	+	ctg2(+)>ctg2(+)>600	600	88	238	150	150	60
LH00157:275:22CNWVLT4:5:1281:48922:22404/1	150	0	150	+	ctg11(+)>ctg11(+)	600	144	294	146	150	0
LH00157:275:22CNWVLT4:5:1281:48922:22404/2	150	0	150	-	ctg11(+)>ctg11(+)	600	283	433	144	150	60
LH00157:275:22CNWVLT4:5:1282:48946:9054/1	150	0	150	+	ctg5(+)>ctg5(+)	600	168	318	147	150	60
LH00157:275:22CNWVLT4:5:1282:48946:9054/2	150	0	150	-	ctg5(+)>ctg5(+)	600	251	401	146	150	60
LH00157:275:22CNWVLT4:5:1291:14724:1700/1	150	0	150	-	ctg7(+)>ctg7(+)>600	600	282	432	148	150	60
LH00157:275:22CNWVLT4:5:1291:14724:1700/2	150	0	150	+	ctg7(+)>ctg7(+)>600	600	183	333	149	150	60
LH00157:275:22CNWVLT4:5:1291:36533:7878/1	150	0	150	-	ctg4(+)>ctg4(+)>600	600	363	513	148	150	60
LH00157:275:22CNWVLT4:5:1291:36533:7878/2	150	0	150	+	ctg4(+)>ctg4(+)>600	600	181	331	149	150	60
LH00157:275:22CNWVLT4:5:1293:47449:1392/1	150	0	150	-	ctg5(+)>ctg5(+)>600	600	373	523	148	150	60
LH00157:275:22CNWVLT4:5:1293:47449:1392/2	150	0	150	+	ctg5(+)>ctg5(+)>600	600	158	308	146	150	60
LH00157:275:22CNWVLT4:5:1297:29865:3003/1	150	0	150	-	ctg23(+)>ctg23(+)>600	600	281	431	150	150	60
LH00157:275:22CNWVLT4:5:1297:29865:3003/2	150	0	150	+	ctg23(+)>ctg23(+)>600	600	139	289	149	150	60
LH00157:275:22CNWVLT4:5:1324:16901:11632/1	150	0	150	-	ctg20(+)>ctg20(+)>600	600	262	412	150	150	60
LH00157:275:22CNWVLT4:5:1324:16901:11632/2	150	0	150	+	ctg20(+)>ctg20(+)>600	600	102	252	149	150	60
LH00157:275:22CNWVLT4:5:1324:16909:11618/1	150	0	150	-	ctg20(+)>ctg20(+)>600	600	262	412	149	150	60
LH00157:275:22CNWVLT4:5:1324:16909:11618/2	150	0	150	+	ctg20(+)>ctg20(+)>600	600	102	252	149	150	60
LH00157:275:22CNWVLT4:5:1324:41170:27139/1	150	0	150	+	ctg9(+)>ctg9(+)	600	114	264	146	150	60
LH00157:275:22CNWVLT4:5:1324:41170:27139/2	150	0	150	-	ctg9(+)>ctg9(+)	600	309	459	147	150	60
LH00157:275:22CNWVLT4:5:1327:8372:2359/1	150	0	150	+	ctg4(+)>ctg4(+)	600	185	335	150	150	60
LH00157:275:22CNWVLT4:5:1327:8372:2359/2	150	0	150	-	ctg4(+)>ctg4(+)	600	277	427	150	150	60
LH00157:275:22CNWVLT4:5:1356:45944:7079/1	150	0	150	-	ctg5(+)>ctg5(+)>600	600	259	409	150	150	60
LH00157:275:22CNWVLT4:5:1356:45944:7079/2	150	0	150	+	ctg5(+)>ctg5(+)>600	600	178	328	150	150	60
LH00157:275:22CNWVLT4:5:1367:8404:7710/1	150	0	150	-	ctg1(+)>ctg1(+)>600	600	417	567	147	150	60
LH00157:275:22CNWVLT4:5:1367:8404:7710/2	150	0	150	+	ctg1(+)>ctg1(+)>600	600	85	235	137	150	3
LH00157:275:22CNWVLT4:5:1369:6203:19336/1	150	0	150	-	ctg18(+)>ctg18(+)>600	600	259	419	150	160	60
LH00157:275:22CNWVLT4:5:1369:6203:19336/2	150	0	150	+	ctg18(+)>ctg18(+)>600	600	187	347	150	160	60
LH00157:275:22CNWVLT4:5:1384:12718:23665/1	150	0	150	+	ctg6(+)>ctg6(+)	600	174	324	150	150	60
LH00157:275:22CNWVLT4:5:1384:12718:23665/2	150	0	150	-	ctg6(+)>ctg6(+)	600	336	486	150	150	60
LH00157:275:22CNWVLT4:5:1386:18665:28245/1	150	0	150	+	ctg22(+)>ctg22(+)	600	157	307	145	150	60
LH00157:275:22CNWVLT4:5:1386:18665:28245/2	150	0	150	-	ctg22(+)>ctg22(+)	600	317	467	147	150	60
LH00157:275:22CNWVLT4:5:1386:18682:28245/1	150	0	150	+	ctg22(+)>ctg22(+)	600	157	307	145	150	60
LH00157:275:22CNWVLT4:5:1386:18682:28245/2	150	0	150	-	ctg22(+)>ctg22(+)	600	317	467	147	150	60
LH00157:275:22CNWVLT4:5:1397:39454:18426/1	150	0	150	-	ctg14(+)>ctg14(+)>600	600	280	430	144	150	54
LH00157:275:22CNWVLT4:5:1397:39454:18426/2	150	0	150	+	ctg14(+)>ctg14(+)>600	600	97	248	148	151	60
LH00157:275:22CNWVLT4:5:1433:9732:6897/1	150	0	150	-	ctg5(+)>ctg5(+)>600	600	336	486	150	150	60
LH00157:275:22CNWVLT4:5:1433:9732:6897/2	150	0	150	+	ctg5(+)>ctg5(+)>600	600	169	319	150	150	60
LH00157:275:22CNWVLT4:5:1449:31200:22796/1	150	0	150	+	ctg20(+)>ctg20(+)	600	191	341	150	150	60
LH00157:275:22CNWVLT4:5:1449:31200:22796/2	150	0	150	-	ctg20(+)>ctg20(+)	600	273	423	150	150	60
LH00157:275:22CNWVLT4:5:1449:45993:15568/1	150	0	150	-	ctg16(+)>ctg16(+)>600	600	272	422	150	150	60
LH00157:275:22CNWVLT4:5:1449:45993:15568/2	150	0	150	+	ctg16(+)>ctg16(+)>600	600	139	289	150	150	60
LH00157:275:22CNWVLT4:5:1457:37609:1336/1	150	0	150	+	ctg1(+)>ctg1(+)	600	192	345	143	153	60
LH00157:275:22CNWVLT4:5:1457:37609:1336/2	150	0	150	-	ctg1(+)>ctg1(+)	600	267	417	146	150	60
LH00157:275:22CNWVLT4:5:1458:13592:20779/1	150	0	150	+	ctg3(+)>ctg3(+)	600	193	348	146	155	60
LH00157:275:22CNWVLT4:5:1458:13592:20779/2	150	0	150	-	ctg3(+)>ctg3(+)	600	441	591	144	150	60
LH00157:275:22CNWVLT4:5:1466:23407:21129/1	150	0	150	-	ctg21(+)>ctg21(+)>600	600	252	402	150	150	60
LH00157:275:22CNWVLT4:5:1466:23407:21129/2	150	0	150	+	ctg21(+)>ctg21(+)>600	600	148	298	150	150	60
LH00157:275:22CNWVLT4:5:1470:34243:17305/1	150	0	150	+	ctg7(+)>ctg7(+)	600	177	327	150	150	60
LH00157:275:22CNWVLT4:5:1470:34243:17305/2	150	0	150	-	ctg7(+)>ctg7(+)	600	271	421	150	150	60
LH00157:275:22CNWVLT4:5:2104:31548:13761/1	150	0	150	-	ctg7(+)>ctg7(+)>600	600	261	411	148	150	60
LH00157:275:22CNWVLT4:5:2104:31548:13761/2	150	0	150	+	ctg7(+)>ctg7(+)>600	600	150	300	150	150	60
LH00157:275:22CNWVLT4:5:2114:41332:19462/1	150	0	150	+	ctg4(+)>ctg4(+)	600	186	336	147	150	60
LH00157:275:22CNWVLT4:5:2114:41332:19462/2	150	0	150	-	ctg4(+)>ctg4(+)	600	264	414	143	150	60
LH00157:275:22CNWVLT4:5:2118:35190:17739/1	150	0	150	+	ctg2(+)>ctg2(+)	600	188	338	148	150	60
LH00157:275:22CNWVLT4:5:2118:35190:17739/2	150	0	150	-	ctg2(+)>ctg2(+)	600	292	442	148	150	60
LH00157:275:22CNWVLT4:5:2133:9553:26228/1	150	0	150	+	ctg3(+)>ctg3(+)	600	187	337	146	150	60
LH00157:275:22CNWVLT4:5:2133:9553:26228/2	150	0	150	-	ctg3(+)>ctg3(+)	600	382	532	145	150	60
LH00157:275:22CNWVLT4:5:2133:9562:26242/1	150	0	150	+	ctg3(+)>ctg3(+)	600	187	337	145	150	60
LH00157:275:22CNWVLT4:5:2133:9562:26242/2	150	0	150	-	ctg3(+)>ctg3(+)	600	382	532	145	150	60
LH00157:275:22CNWVLT4:5:2133:9570:26228/1	150	0	150	+	ctg3(+)>ctg3(+)	600	187	337	145	150	60
LH00157:275:22CNWVLT4:5:2133:9570:26228/2	150	0	150	-	ctg3(+)>ctg3(+)	600	382	532	144	150	60
LH00157:275:22CNWVLT4:5:2142:29598:13467/1	150	0	150	+	ctg19(+)>ctg19(+)	600	171	321	150	150	60
LH00157:275:22CNWVLT4:5:2142:29598:13467/2	150	0	150	-	ctg19(+)>ctg19(+)	600	334	484	150	150	60
LH00157:275:22CNWVLT4:5:2150:22016:13369/1	150	0	150	+	ctg12(+)>ctg12(+)	600	124	274	150	150	60
LH00157:275:22CNWVLT4:5:2150:22016:13369/2	150	0	150	-	ctg12(+)>ctg12(+)	600	252	402	150	150	60
LH00157:275:22CNWVLT4:5:2150:22016:13397/1	150	0	150	+	ctg12(+)>ctg12(+)	600	124	274	150	150	60
LH00157:275:22CNWVLT4:5:2150:22016:13397/2	150	0	150	-	ctg12(+)>ctg12(+)	600	252	402	149	150	60
LH00157:275:22CNWVLT4:5:2150:22024:13383/1	150	0	150	+	ctg12(+)>ctg12(+)	600	124	274	150	150	60
LH00157:275:22CNWVLT4:5:2150:22024:13383/2	150	0	150	-	ctg12(+)>ctg12(+)	600	252	402	149	150	60
LH00157:275:22CNWVLT4:5:2157:12823:11548/1	150	0	150	+	ctg7(+)>ctg7(+)	600	177	327	150	150	60
LH00157:275:22CNWVLT4:5:2157:12823:11548/2	150	0	150	-	ctg7(+)>ctg7(+)	600	282	432	150	150	60
LH00157:275:22CNWVLT4:5:2171:43646:27615/1	150	0	150	-	ctg6(+)>ctg6(+)>600	600	307	457	150	150	60
LH00157:275:22CNWVLT4:5:2171:43646:27615/2	150	0	150	+	ctg6(+)>ctg6(+)>600	600	59	209	150	150	60
LH00157:275:22CNWVLT4:5:2184:42448:25037/1	150	0	150	+	ctg4(+)>ctg4(+)	600	89	239	149	150	60
LH00157:275:22CNWVLT4:5:2184:42448:25037/2	150	0	150	-	ctg4(+)>ctg4(+)	600	274	424	147	150	60
LH00157:275:22CNWVLT4:5:2191:49772:3115/1	150	0	150	+	ctg3(+)>ctg3(+)	600	180	335	150	155	60
LH00157:275:22CNWVLT4:5:2191:49772:3115/2	150	0	150	-	ctg3(+)>ctg3(+)	600	369	519	149	150	60
LH00157:275:22CNWVLT4:5:2210:10743:27195/1	150	0	150	-	ctg2(+)>ctg2(+)>600	600	272	422	139	150	15
LH00157:275:22CNWVLT4:5:2210:10743:27195/2	150	0	150	+	ctg2(+)>ctg2(+)>600	600	88	238	145	150	60
LH00157:275:22CNWVLT4:5:2212:10484:18398/1	150	0	150	+	ctg4(+)>ctg4(+)	600	196	346	147	150	60
LH00157:275:22CNWVLT4:5:2212:10484:18398/2	150	0	150	-	ctg4(+)>ctg4(+)	600	347	497	147	150	60
LH00157:275:22CNWVLT4:5:2212:48501:22768/1	150	0	150	-	ctg9(+)>ctg9(+)>600	600	337	487	148	150	60
LH00157:275:22CNWVLT4:5:2212:48501:22768/2	150	0	150	+	ctg9(+)>ctg9(+)>600	600	148	298	144	150	60
LH00157:275:22CNWVLT4:5:2219:10597:26718/1	150	0	150	+	ctg3(+)>ctg3(+)	600	69	219	150	150	60
LH00157:275:22CNWVLT4:5:2219:10597:26718/2	150	0	150	-	ctg3(+)>ctg3(+)	600	252	407	146	155	60
LH00157:275:22CNWVLT4:5:2221:16658:11464/1	150	0	150	-	ctg6(+)>ctg6(+)>600	600	276	426	148	150	60
LH00157:275:22CNWVLT4:5:2221:16658:11464/2	150	0	150	+	ctg6(+)>ctg6(+)>600	600	167	317	146	150	60
LH00157:275:22CNWVLT4:5:2239:26636:21591/1	150	0	150	-	ctg10(+)>ctg10(+)>600	600	297	447	149	150	60
LH00157:275:22CNWVLT4:5:2239:26636:21591/2	150	0	150	+	ctg10(+)>ctg10(+)>600	600	143	293	150	150	60
LH00157:275:22CNWVLT4:5:2240:31281:1616/1	150	0	150	-	ctg9(+)>ctg9(+)>600	600	290	440	140	150	39
LH00157:275:22CNWVLT4:5:2240:31281:1616/2	150	0	150	+	ctg9(+)>ctg9(+)>600	600	168	319	143	151	60
LH00157:275:22CNWVLT4:5:2250:45572:17081/1	150	0	150	+	ctg5(+)>ctg5(+)	600	112	262	149	150	60
LH00157:275:22CNWVLT4:5:2250:45572:17081/2	150	0	150	-	ctg5(+)>ctg5(+)	600	255	405	147	150	60
LH00157:275:22CNWVLT4:5:2254:46932:21928/1	150	0	150	+	ctg2(+)>ctg2(+)	600	102	252	146	150	60
LH00157:275:22CNWVLT4:5:2254:46932:21928/2	150	0	150	-	ctg2(+)>ctg2(+)	600	261	411	145	150	60
LH00157:275:22CNWVLT4:5:2264:50783:11982/1	150	0	150	+	ctg4(+)>ctg4(+)	600	187	337	146	150	60
LH00157:275:22CNWVLT4:5:2264:50783:11982/2	150	0	150	-	ctg4(+)>ctg4(+)	600	294	444	149	150	60
LH00157:275:22CNWVLT4:5:2264:50792:11996/1	150	0	150	+	ctg4(+)>ctg4(+)	600	187	337	145	150	60
LH00157:275:22CNWVLT4:5:2264:50792:11996/2	150	0	150	-	ctg4(+)>ctg4(+)	600	294	444	150	150	60
LH00157:275:22CNWVLT4:5:2266:14296:6841/1	150	0	150	+	ctg11(+)>ctg11(+)	600	95	245	150	150	0
LH00157:275:22CNWVLT4:5:2266:14296:6841/2	150	0	150	-	ctg11(+)>ctg11(+)	600	274	424	150	150	60
LH00157:275:22CNWVLT4:5:2268:24095:13971/1	150	0	150	-	ctg6(+)>ctg6(+)>600	600	277	427	149	150	60
LH00157:275:22CNWVLT4:5:2268:24095:13971/2	150	0	150	+	ctg6(+)>ctg6(+)>600	600	192	342	149	150	60
LH00157:275:22CNWVLT4:5:2270:12159:2107/1	150	0	150	-	ctg9(+)>ctg9(+)>600	600	386	536	148	150	60
LH00157:275:22CNWVLT4:5:2270:12159:2107/2	150	0	150	+	ctg9(+)>ctg9(+)>600	600	96	246	140	150	16
LH00157:275:22CNWVLT4:5:2281:12758:19280/1	150	0	150	+	ctg22(+)>ctg22(+)	600	163	313	148	150	60
LH00157:275:22CNWVLT4:5:2281:12758:19280/2	150	0	150	-	ctg22(+)>ctg22(+)	600	274	424	149	150	60
LH00157:275:22CNWVLT4:5:2302:32794:21858/1	150	0	150	+	ctg4(+)>ctg4(+)	600	176	326	150	150	60
LH00157:275:22CNWVLT4:5:2302:32794:21858/2	150	0	150	-	ctg4(+)>ctg4(+)	600	323	473	146	150	60
LH00157:275:22CNWVLT4:5:2314:4026:5202/1	150	0	150	-	ctg18(+)>ctg18(+)>600	600	251	401	148	150	60
LH00157:275:22CNWVLT4:5:2314:4026:5202/2	150	0	150	+	ctg18(+)>ctg18(+)>600	600	172	322	147	150	60
LH00157:275:22CNWVLT4:5:2331:51892:6365/1	150	0	150	-	ctg4(+)>ctg4(+)>600	600	363	513	149	150	60
LH00157:275:22CNWVLT4:5:2331:51892:6365/2	150	0	150	+	ctg4(+)>ctg4(+)>600	600	181	331	149	150	60
LH00157:275:22CNWVLT4:5:2332:46478:4586/1	150	0	150	+	ctg9(+)>ctg9(+)	600	175	325	150	150	60
LH00157:275:22CNWVLT4:5:2332:46478:4586/2	150	0	150	-	ctg9(+)>ctg9(+)	600	265	415	150	150	60
LH00157:275:22CNWVLT4:5:2335:6041:19504/1	150	0	150	-	ctg3(+)>ctg3(+)>600	600	344	494	150	150	60
LH00157:275:22CNWVLT4:5:2335:6041:19504/2	150	0	150	+	ctg3(+)>ctg3(+)>600	600	164	319	150	155	60
LH00157:275:22CNWVLT4:5:2336:21214:5763/1	150	0	150	-	ctg6(+)>ctg6(+)>600	600	339	489	150	150	60
LH00157:275:22CNWVLT4:5:2336:21214:5763/2	150	0	150	+	ctg6(+)>ctg6(+)>600	600	186	336	150	150	60
LH00157:275:22CNWVLT4:5:2341:28667:9783/1	150	0	150	-	ctg4(+)>ctg4(+)>600	600	285	435	142	150	19
LH00157:275:22CNWVLT4:5:2341:28667:9783/2	150	0	150	+	ctg4(+)>ctg4(+)>600	600	195	345	145	150	60
LH00157:275:22CNWVLT4:5:2344:41081:23875/1	150	0	150	-	ctg4(+)>ctg4(+)>600	600	261	411	149	150	60
LH00157:275:22CNWVLT4:5:2344:41081:23875/2	150	0	150	+	ctg4(+)>ctg4(+)>600	600	169	319	147	150	60
LH00157:275:22CNWVLT4:5:2347:14716:5553/1	150	0	150	-	ctg4(+)>ctg4(+)>600	600	347	497	149	150	60
LH00157:275:22CNWVLT4:5:2347:14716:5553/2	150	0	150	+	ctg4(+)>ctg4(+)>600	600	138	288	147	150	60
LH00157:275:22CNWVLT4:5:2347:9367:2569/1	150	0	150	+	ctg17(+)>ctg17(+)	600	199	349	145	150	60
LH00157:275:22CNWVLT4:5:2347:9367:2569/2	150	0	150	-	ctg17(+)>ctg17(+)	600	308	458	145	150	60
LH00157:275:22CNWVLT4:5:2350:14182:3563/1	150	0	150	+	ctg1(+)>ctg1(+)	600	23	173	149	150	60
LH00157:275:22CNWVLT4:5:2350:14182:3563/2	150	0	150	-	ctg1(+)>ctg1(+)	600	283	433	148	150	60
LH00157:275:22CNWVLT4:5:2357:18390:26788/1	150	0	150	-	ctg9(+)>ctg9(+)>600	600	335	485	150	150	60
LH00157:275:22CNWVLT4:5:2357:18390:26788/2	150	0	150	+	ctg9(+)>ctg9(+)>600	600	149	299	149	150	60
LH00157:275:22CNWVLT4:5:2362:13082:3311/1	150	0	150	-	ctg6(+)>ctg6(+)>600	600	288	438	139	150	14
LH00157:275:22CNWVLT4:5:2362:13082:3311/2	150	0	150	+	ctg6(+)>ctg6(+)>600	600	199	349	140	150	60
LH00157:275:22CNWVLT4:5:2363:18851:28231/1	150	0	150	-	ctg19(+)>ctg19(+)>600	600	386	536	149	150	60
LH00157:275:22CNWVLT4:5:2363:18851:28231/2	150	0	150	+	ctg19(+)>ctg19(+)>600	600	200	350	150	150	60
LH00157:275:22CNWVLT4:5:2386:46446:3073/1	150	0	150	+	ctg16(+)>ctg16(+)	600	127	277	148	150	60
LH00157:275:22CNWVLT4:5:2386:46446:3073/2	150	0	150	-	ctg16(+)>ctg16(+)	600	264	414	150	150	60
LH00157:275:22CNWVLT4:5:2407:35392:13495/1	150	0	150	+	ctg3(+)>ctg3(+)	600	70	220	150	150	60
LH00157:275:22CNWVLT4:5:2407:35392:13495/2	150	0	150	-	ctg3(+)>ctg3(+)	600	257	412	150	155	60
LH00157:275:22CNWVLT4:5:2416:23585:24379/1	150	0	150	-	ctg4(+)>ctg4(+)>600	600	378	528	150	150	60
LH00157:275:22CNWVLT4:5:2416:23585:24379/2	150	0	150	+	ctg4(+)>ctg4(+)>600	600	141	291	150	150	60
LH00157:275:22CNWVLT4:5:2416:23594:24365/1	150	0	150	-	ctg4(+)>ctg4(+)>600	600	378	528	150	150	60
LH00157:275:22CNWVLT4:5:2416:23594:24365/2	150	0	150	+	ctg4(+)>ctg4(+)>600	600	141	291	150	150	60
LH00157:275:22CNWVLT4:5:2417:39543:16339/1	150	0	150	-	ctg5(+)>ctg5(+)>600	600	319	469	150	150	60
LH00157:275:22CNWVLT4:5:2417:39543:16339/2	150	0	150	+	ctg5(+)>ctg5(+)>600	600	104	254	150	150	60
LH00157:275:22CNWVLT4:5:2419:23019:3732/1	150	0	150	+	ctg16(+)>ctg16(+)	600	184	334	149	150	60
LH00157:275:22CNWVLT4:5:2419:23019:3732/2	150	0	150	-	ctg16(+)>ctg16(+)	600	332	482	148	150	60
LH00157:275:22CNWVLT4:5:2426:29873:15512/1	150	0	150	-	ctg1(+)>ctg1(+)>600	600	269	419	149	150	60
LH00157:275:22CNWVLT4:5:2426:29873:15512/2	150	0	150	+	ctg1(+)>ctg1(+)>600	600	159	309	149	150	60
LH00157:275:22CNWVLT4:5:2426:29881:15498/1	150	0	150	-	ctg1(+)>ctg1(+)>600	600	269	419	149	150	60
LH00157:275:22CNWVLT4:5:2426:29881:15498/2	150	0	150	+	ctg1(+)>ctg1(+)>600	600	159	309	149	150	60
LH00157:275:22CNWVLT4:5:2428:27097:16339/1	150	0	150	-	ctg4(+)>ctg4(+)>600	600	298	448	146	150	60
LH00157:275:22CNWVLT4:5:2428:27097:16339/2	150	0	150	+	ctg4(+)>ctg4(+)>600	600	153	303	146	150	60
LH00157:275:22CNWVLT4:5:2428:27106:16325/1	150	0	150	-	ctg4(+)>ctg4(+)>600	600	298	448	146	150	60
LH00157:275:22CNWVLT4:5:2428:27106:16325/2	150	0	150	+	ctg4(+)>ctg4(+)>600	600	153	303	146	150	60
LH00157:275:22CNWVLT4:5:2435:19725:18202/1	150	0	150	+	ctg18(+)>ctg18(+)	600	88	238	149	150	60
LH00157:275:22CNWVLT4:5:2435:19725:18202/2	150	0	150	-	ctg18(+)>ctg18(+)	600	446	596	148	150	60
LH00157:275:22CNWVLT4:5:2446:40150:17557/1	150	0	150	+	ctg2(+)>ctg2(+)	600	151	301	142	150	45
LH00157:275:22CNWVLT4:5:2446:40150:17557/2	150	0	150	-	ctg2(+)>ctg2(+)	600	331	481	144	150	59
LH00157:275:22CNWVLT4:5:2446:40158:17543/1	150	0	150	+	ctg2(+)>ctg2(+)	600	151	301	142	150	45
LH00157:275:22CNWVLT4:5:2446:40158:17543/2	150	0	150	-	ctg2(+)>ctg2(+)	600	331	481	144	150	59
LH00157:275:22CNWVLT4:5:2446:40166:17557/1	150	0	150	+	ctg2(+)>ctg2(+)	600	151	301	142	150	45
LH00157:275:22CNWVLT4:5:2446:40166:17557/2	150	0	150	-	ctg2(+)>ctg2(+)	600	331	481	140	150	1
LH00157:275:22CNWVLT4:5:2453:2012:1742/1	150	0	150	+	ctg2(+)>ctg2(+)	600	138	288	142	150	60
LH00157:275:22CNWVLT4:5:2453:2012:1742/2	150	0	150	-	ctg2(+)>ctg2(+)	600	336	486	143	150	24
LH00157:275:22CNWVLT4:5:2473:13195:29114/1	150	0	150	+	ctg9(+)>ctg9(+)	600	188	338	150	150	60
LH00157:275:22CNWVLT4:5:2473:13195:29114/2	150	0	150	-	ctg9(+)>ctg9(+)	600	258	408	146	150	60
LH00157:275:22CNWVLT4:5:2481:13470:8634/1	150	0	150	-	ctg2(+)>ctg2(+)>600	600	251	401	141	150	60
LH00157:275:22CNWVLT4:5:2481:13470:8634/2	150	0	150	+	ctg2(+)>ctg2(+)>600	600	103	253	142	150	32
LH00157:275:22CNWVLT4:5:2488:21069:28343/1	150	0	150	-	ctg16(+)>ctg16(+)>600	600	273	423	149	150	60
LH00157:275:22CNWVLT4:5:2488:21069:28343/2	150	0	150	+	ctg16(+)>ctg16(+)>600	600	184	334	150	150	60
LH00157:275:22CNWVLT4:5:2488:35829:18202/1	150	0	150	+	ctg4(+)>ctg4(+)	600	128	278	149	150	60
LH00157:275:22CNWVLT4:5:2488:35829:18202/2	150	0	150	-	ctg4(+)>ctg4(+)	600	339	489	150	150	60
LH00157:275:22CNWVLT4:5:2495:29768:25388/1	150	0	150	-	ctg12(+)>ctg12(+)>600	600	270	420	150	150	60
LH00157:275:22CNWVLT4:5:2495:29768:25388/2	150	0	150	+	ctg12(+)>ctg12(+)>600	600	124	274	150	150	60
LH00157:275:22CNWVLT4:5:2497:42505:13033/1	150	0	150	+	ctg2(+)>ctg2(+)	600	128	278	150	150	60
LH00157:275:22CNWVLT4:5:2497:42505:13033/2	150	0	150	-	ctg2(+)>ctg2(+)	600	283	433	147	150	60
LH00270:260:227VHVLT4:6:1108:35813:13271/1	150	0	150	-	ctg2(+)>ctg2(+)>600	600	301	451	150	150	60
LH00270:260:227VHVLT4:6:1108:35813:13271/2	150	0	150	+	ctg2(+)>ctg2(+)>600	600	83	233	150	150	60
LH00270:260:227VHVLT4:6:1110:33612:23833/1	150	0	150	-	ctg14(+)>ctg14(+)>600	600	355	505	148	150	60
LH00270:260:227VHVLT4:6:1110:33612:23833/2	150	0	150	+	ctg14(+)>ctg14(+)>600	600	107	257	147	150	60
LH00270:260:227VHVLT4:6:1111:44925:7528/1	150	0	150	-	ctg11(+)>ctg11(+)>600	600	282	432	150	150	60
LH00270:260:227VHVLT4:6:1111:44925:7528/2	150	0	150	+	ctg11(+)>ctg11(+)>600	600	196	346	150	150	54
LH00270:260:227VHVLT4:6:1133:13899:4642/1	150	0	150	-	ctg6(+)>ctg6(+)>600	600	351	501	148	150	60
LH00270:260:227VHVLT4:6:1133:13899:4642/2	150	0	150	+	ctg6(+)>ctg6(+)>600	600	153	303	145	150	60
LH00270:260:227VHVLT4:6:1139:28416:5146/1	150	0	150	+	ctg1(+)>ctg1(+)	600	176	326	150	150	60
LH00270:260:227VHVLT4:6:1139:28416:5146/2	150	0	150	-	ctg1(+)>ctg1(+)	600	303	453	150	150	60
LH00270:260:227VHVLT4:6:1150:36266:7584/1	150	0	150	-	ctg16(+)>ctg16(+)>600	600	287	437	150	150	60
LH00270:260:227VHVLT4:6:1150:36266:7584/2	150	0	150	+	ctg16(+)>ctg16(+)>600	600	125	275	150	150	60
LH00270:260:227VHVLT4:6:1150:36282:7584/1	150	0	150	-	ctg16(+)>ctg16(+)>600	600	287	437	150	150	60
LH00270:260:227VHVLT4:6:1150:36282:7584/2	150	0	150	+	ctg16(+)>ctg16(+)>600	600	125	275	150	150	60
LH00270:260:227VHVLT4:6:1153:20713:5258/1	150	0	150	-	ctg9(+)>ctg9(+)>600	600	355	505	145	150	60
LH00270:260:227VHVLT4:6:1153:20713:5258/2	150	0	150	+	ctg9(+)>ctg9(+)>600	600	166	316	148	150	60
LH00270:260:227VHVLT4:6:1156:5807:16549/1	150	0	150	-	ctg4(+)>ctg4(+)>600	600	276	426	150	150	60
LH00270:260:227VHVLT4:6:1156:5807:16549/2	150	0	150	+	ctg4(+)>ctg4(+)>600	600	139	289	150	150	60
LH00270:260:227VHVLT4:6:1160:15372:27279/1	150	0	150	-	ctg23(+)>ctg23(+)>600	600	325	475	150	150	60
LH00270:260:227VHVLT4:6:1160:15372:27279/2	150	0	150	+	ctg23(+)>ctg23(+)>600	600	132	282	150	150	60
LH00270:260:227VHVLT4:6:1160:15380:27265/1	150	0	150	-	ctg23(+)>ctg23(+)>600	600	325	475	150	150	60
LH00270:260:227VHVLT4:6:1160:15380:27265/2	150	0	150	+	ctg23(+)>ctg23(+)>600	600	132	282	150	150	60
LH00270:260:227VHVLT4:6:1160:15396:27265/1	150	0	150	-	ctg23(+)>ctg23(+)>600	600	325	475	150	150	60
LH00270:260:227VHVLT4:6:1160:15396:27265/2	150	0	150	+	ctg23(+)>ctg23(+)>600	600	132	282	150	150	60
LH00270:260:227VHVLT4:6:1164:5038:9475/1	150	0	150	+	ctg18(+)>ctg18(+)	600	188	338	150	150	60
LH00270:260:227VHVLT4:6:1164:5038:9475/2	150	0	150	-	ctg18(+)>ctg18(+)	600	276	426	149	150	60
LH00270:260:227VHVLT4:6:1184:29622:10819/1	150	0	150	-	ctg4(+)>ctg4(+)>600	600	359	509	140	150	42
LH00270:260:227VHVLT4:6:1184:29622:10819/2	150	0	150	+	ctg4(+)>ctg4(+)>600	600	160	310	147	150	60
LH00270:260:227VHVLT4:6:1186:10436:19434/1	150	0	150	-	ctg15(+)>ctg15(+)>600	600	278	428	149	150	60
LH00270:260:227VHVLT4:6:1186:10436:19434/2	150	0	150	+	ctg15(+)>ctg15(+)>600	600	157	307	149	150	60
LH00270:260:227VHVLT4:6:1186:10452:19434/1	150	0	150	-	ctg15(+)>ctg15(+)>600	600	278	428	149	150	60
LH00270:260:227VHVLT4:6:1186:10452:19434/2	150	0	150	+	ctg15(+)>ctg15(+)>600	600	157	307	147	150	60
LH00270:260:227VHVLT4:6:1186:6414:29590/1	150	0	150	-	ctg9(+)>ctg9(+)>600	600	251	401	150	150	60
LH00270:260:227VHVLT4:6:1186:6414:29590/2	150	0	150	+	ctg9(+)>ctg9(+)>600	600	179	329	150	150	60
LH00270:260:227VHVLT4:6:1194:48493:2107/1	150	0	150	-	ctg2(+)>ctg2(+)>600	600	310	460	146	150	60
LH00270:260:227VHVLT4:6:1194:48493:2107/2	150	0	150	+	ctg2(+)>ctg2(+)>600	600	165	315	141	150	60
LH00270:260:227VHVLT4:6:1196:37553:3956/1	150	0	150	-	ctg18(+)>ctg18(+)>600	600	361	513	147	152	60
LH00270:260:227VHVLT4:6:1196:37553:3956/2	150	0	150	+	ctg18(+)>ctg18(+)>600	600	187	337	144	150	60
LH00270:260:227VHVLT4:6:1198:19078:16801/1	150	0	150	-	ctg3(+)>ctg3(+)>600	600	350	500	150	150	60
LH00270:260:227VHVLT4:6:1198:19078:16801/2	150	0	150	+	ctg3(+)>ctg3(+)>600	600	166	321	150	155	60
LH00270:260:227VHVLT4:6:1201:45596:28469/1	150	0	150	-	ctg1(+)>ctg1(+)>600	600	259	409	150	150	60
LH00270:260:227VHVLT4:6:1201:45596:28469/2	150	0	150	+	ctg1(+)>ctg1(+)>600	600	178	328	150	150	60
LH00270:260:227VHVLT4:6:1202:8210:20485/1	150	0	150	+	ctg7(+)>ctg7(+)	600	171	321	150	150	60
LH00270:260:227VHVLT4:6:1202:8210:20485/2	150	0	150	-	ctg7(+)>ctg7(+)	600	292	442	150	150	60
LH00270:260:227VHVLT4:6:1204:9222:23749/1	150	0	150	-	ctg6(+)>ctg6(+)>600	600	341	491	150	150	60
LH00270:260:227VHVLT4:6:1204:9222:23749/2	150	0	150	+	ctg6(+)>ctg6(+)>600	600	106	256	150	150	60
LH00270:260:227VHVLT4:6:1204:9230:23763/1	150	0	150	-	ctg6(+)>ctg6(+)>600	600	341	491	150	150	60
LH00270:260:227VHVLT4:6:1204:9230:23763/2	150	0	150	+	ctg6(+)>ctg6(+)>600	600	106	256	150	150	60
LH00270:260:227VHVLT4:6:1205:19029:10413/1	150	0	150	+	ctg4(+)>ctg4(+)	600	160	310	150	150	60
LH00270:260:227VHVLT4:6:1205:19029:10413/2	150	0	150	-	ctg4(+)>ctg4(+)	600	294	444	150	150	60
LH00270:260:227VHVLT4:6:1216:33757:3970/1	150	0	150	+	ctg15(+)>ctg15(+)	600	130	280	150	150	60
LH00270:260:227VHVLT4:6:1216:33757:3970/2	150	0	150	-	ctg15(+)>ctg15(+)	600	272	422	149	150	60
LH00270:260:227VHVLT4:6:1216:33774:3970/1	150	0	150	+	ctg15(+)>ctg15(+)	600	130	280	150	150	60
LH00270:260:227VHVLT4:6:1216:33774:3970/2	150	0	150	-	ctg15(+)>ctg15(+)	600	272	422	149	150	60
LH00270:260:227VHVLT4:6:1217:19653:27265/1	150	0	150	-	ctg21(+)>ctg21(+)>600	600	270	420	150	150	60
LH00270:260:227VHVLT4:6:1217:19653:27265/2	150	0	150	+	ctg21(+)>ctg21(+)>600	600	139	289	150	150	60
LH00270:260:227VHVLT4:6:1220:43161:4894/1	150	0	150	+	ctg19(+)>ctg19(+)	600	158	308	148	150	60
LH00270:260:227VHVLT4:6:1220:43161:4894/2	150	0	150	-	ctg19(+)>ctg19(+)	600	289	439	146	150	60
LH00270:260:227VHVLT4:6:1220:43177:4894/1	150	0	150	+	ctg19(+)>ctg19(+)	600	158	308	148	150	60
LH00270:260:227VHVLT4:6:1220:43177:4894/2	150	0	150	-	ctg19(+)>ctg19(+)	600	289	439	146	150	60
LH00270:260:227VHVLT4:6:1221:39527:16871/1	150	0	150	+	ctg6(+)>ctg6(+)	600	125	275	150	150	60
LH00270:260:227VHVLT4:6:1221:39527:16871/2	150	0	150	-	ctg6(+)>ctg6(+)	600	418	568	150	150	60
LH00270:260:227VHVLT4:6:1224:12734:11282/1	150	0	150	-	ctg2(+)>ctg2(+)>600	600	292	442	145	150	60
LH00270:260:227VHVLT4:6:1224:12734:11282/2	150	0	150	+	ctg2(+)>ctg2(+)>600	600	182	332	147	150	60
LH00270:260:227VHVLT4:6:1224:42424:25444/1	150	0	150	+	ctg19(+)>ctg19(+)	600	183	333	143	150	60
LH00270:260:227VHVLT4:6:1224:42424:25444/2	150	0	150	-	ctg19(+)>ctg19(+)	600	353	503	144	150	60
LH00270:260:227VHVLT4:6:1224:42440:25444/1	150	0	150	+	ctg19(+)>ctg19(+)	600	183	333	143	150	60
LH00270:260:227VHVLT4:6:1224:42440:25444/2	150	0	150	-	ctg19(+)>ctg19(+)	600	353	503	144	150	60
LH00270:260:227VHVLT4:6:1234:45491:24561/1	150	0	150	+	ctg4(+)>ctg4(+)	600	187	337	145	150	60
LH00270:260:227VHVLT4:6:1234:45491:24561/2	150	0	150	-	ctg4(+)>ctg4(+)	600	261	411	144	150	60
LH00270:260:227VHVLT4:6:1239:25584:3633/1	150	0	150	+	ctg11(+)>ctg11(+)	600	182	332	150	150	44
LH00270:260:227VHVLT4:6:1239:25584:3633/2	150	0	150	-	ctg11(+)>ctg11(+)	600	303	453	150	150	60
LH00270:260:227VHVLT4:6:1249:49205:17571/1	150	0	150	-	ctg5(+)>ctg5(+)>600	600	321	471	150	150	60
LH00270:260:227VHVLT4:6:1249:49205:17571/2	150	0	150	+	ctg5(+)>ctg5(+)>600	600	196	346	150	150	60
LH00270:260:227VHVLT4:6:1255:41566:1182/1	150	0	150	+	ctg18(+)>ctg18(+)	600	160	310	148	150	60
LH00270:260:227VHVLT4:6:1255:41566:1182/2	150	0	150	-	ctg18(+)>ctg18(+)	600	260	410	148	150	60
LH00270:260:227VHVLT4:6:1266:3533:5553/1	150	0	150	-	ctg19(+)>ctg19(+)>600	600	294	444	150	150	60
LH00270:260:227VHVLT4:6:1266:3533:5553/2	150	0	150	+	ctg19(+)>ctg19(+)>600	600	117	267	149	150	60
LH00270:260:227VHVLT4:6:1272:31022:7892/1	150	0	150	-	ctg3(+)>ctg3(+)>600	600	263	418	150	155	60
LH00270:260:227VHVLT4:6:1272:31022:7892/2	150	0	150	+	ctg3(+)>ctg3(+)>600	600	152	302	150	150	60
LH00270:260:227VHVLT4:6:1283:30181:13607/1	150	0	150	-	ctg1(+)>ctg1(+)>600	600	270	420	146	150	60
LH00270:260:227VHVLT4:6:1283:30181:13607/2	150	0	150	+	ctg1(+)>ctg1(+)>600	600	151	301	147	150	60
LH00270:260:227VHVLT4:6:1283:7425:2541/1	150	0	150	+	ctg6(+)>ctg6(+)	600	96	246	149	150	60
LH00270:260:227VHVLT4:6:1283:7425:2541/2	150	0	150	-	ctg6(+)>ctg6(+)	600	335	485	149	150	60
LH00270:260:227VHVLT4:6:1283:7433:2527/1	150	0	150	+	ctg6(+)>ctg6(+)	600	96	246	150	150	60
LH00270:260:227VHVLT4:6:1283:7433:2527/2	150	0	150	-	ctg6(+)>ctg6(+)	600	335	485	150	150	60
LH00270:260:227VHVLT4:6:1291:48412:26816/1	150	0	150	-	ctg4(+)>ctg4(+)>600	600	358	508	150	150	60
LH00270:260:227VHVLT4:6:1291:48412:26816/2	150	0	150	+	ctg4(+)>ctg4(+)>600	600	145	295	148	150	60
LH00270:260:227VHVLT4:6:1293:51884:20835/1	150	0	150	+	ctg15(+)>ctg15(+)	600	143	293	150	150	60
LH00270:260:227VHVLT4:6:1293:51884:20835/2	150	0	150	-	ctg15(+)>ctg15(+)	600	267	417	149	150	60
LH00270:260:227VHVLT4:6:1319:32082:16086/1	150	0	150	-	ctg6(+)>ctg6(+)>600	600	294	444	149	150	60
LH00270:260:227VHVLT4:6:1319:32082:16086/2	150	0	150	+	ctg6(+)>ctg6(+)>600	600	200	350	149	150	60
LH00270:260:227VHVLT4:6:1319:32090:16100/1	150	0	150	-	ctg6(+)>ctg6(+)>600	600	294	444	149	150	60
LH00270:260:227VHVLT4:6:1319:32090:16100/2	150	0	150	+	ctg6(+)>ctg6(+)>600	600	200	350	149	150	60
LH00270:260:227VHVLT4:6:1321:33539:16479/1	150	0	150	+	ctg3(+)>ctg3(+)	600	179	329	147	150	60
LH00270:260:227VHVLT4:6:1321:33539:16479/2	150	0	150	-	ctg3(+)>ctg3(+)	600	428	578	147	150	60
LH00270:260:227VHVLT4:6:1335:12353:25836/1	150	0	150	-	ctg4(+)>ctg4(+)>600	600	313	463	148	150	60
LH00270:260:227VHVLT4:6:1335:12353:25836/2	150	0	150	+	ctg4(+)>ctg4(+)>600	600	120	270	147	150	60
LH00270:260:227VHVLT4:6:1341:43023:28273/1	150	0	150	+	ctg6(+)>ctg6(+)	600	71	222	147	151	60
LH00270:260:227VHVLT4:6:1341:43023:28273/2	150	0	150	-	ctg6(+)>ctg6(+)	600	267	417	145	150	60
LH00270:260:227VHVLT4:6:1347:12629:7682/1	150	0	150	-	ctg18(+)>ctg18(+)>600	600	344	494	150	150	60
LH00270:260:227VHVLT4:6:1347:12629:7682/2	150	0	150	+	ctg18(+)>ctg18(+)>600	600	172	322	149	150	60
LH00270:260:227VHVLT4:6:1353:23464:4782/1	150	0	150	-	ctg5(+)>ctg5(+)>600	600	251	401	147	150	60
LH00270:260:227VHVLT4:6:1353:23464:4782/2	150	0	150	+	ctg5(+)>ctg5(+)>600	600	38	188	142	150	60
LH00270:260:227VHVLT4:6:1353:23472:4768/1	150	0	150	-	ctg5(+)>ctg5(+)>600	600	251	401	147	150	60
LH00270:260:227VHVLT4:6:1353:23472:4768/2	150	0	150	+	ctg5(+)>ctg5(+)>600	600	38	188	143	150	60
LH00270:260:227VHVLT4:6:1353:46567:13285/1	150	0	150	-	ctg4(+)>ctg4(+)>600	600	279	429	150	150	60
LH00270:260:227VHVLT4:6:1353:46567:13285/2	150	0	150	+	ctg4(+)>ctg4(+)>600	600	125	275	149	150	60
LH00270:260:227VHVLT4:6:1354:2060:3059/1	150	0	150	+	ctg14(+)>ctg14(+)	600	186	336	150	150	60
LH00270:260:227VHVLT4:6:1354:2060:3059/2	150	0	150	-	ctg14(+)>ctg14(+)	600	299	449	150	150	60
LH00270:260:227VHVLT4:6:1354:2068:3045/1	150	0	150	+	ctg14(+)>ctg14(+)	600	186	336	150	150	60
LH00270:260:227VHVLT4:6:1354:2068:3045/2	150	0	150	-	ctg14(+)>ctg14(+)	600	299	449	149	150	60
LH00270:260:227VHVLT4:6:1355:49634:6155/1	150	0	150	-	ctg23(+)>ctg23(+)>600	600	319	469	150	150	60
LH00270:260:227VHVLT4:6:1355:49634:6155/2	150	0	150	+	ctg23(+)>ctg23(+)>600	600	112	262	150	150	60
LH00270:260:227VHVLT4:6:1368:31912:27195/1	150	0	150	-	ctg10(+)>ctg10(+)>600	600	278	428	150	150	60
LH00270:260:227VHVLT4:6:1368:31912:27195/2	150	0	150	+	ctg10(+)>ctg10(+)>600	600	156	306	150	150	60
LH00270:260:227VHVLT4:6:1370:29493:23482/1	150	0	150	-	ctg14(+)>ctg14(+)>600	600	275	425	150	150	60
LH00270:260:227VHVLT4:6:1370:29493:23482/2	150	0	150	+	ctg14(+)>ctg14(+)>600	600	158	308	150	150	60
LH00270:260:227VHVLT4:6:1370:29501:23468/1	150	0	150	-	ctg14(+)>ctg14(+)>600	600	275	425	150	150	60
LH00270:260:227VHVLT4:6:1370:29501:23468/2	150	0	150	+	ctg14(+)>ctg14(+)>600	600	158	308	150	150	60
LH00270:260:227VHVLT4:6:1370:37002:20457/1	150	0	150	-	ctg2(+)>ctg2(+)>600	600	345	495	145	150	60
LH00270:260:227VHVLT4:6:1370:37002:20457/2	150	0	150	+	ctg2(+)>ctg2(+)>600	600	186	338	140	152	50
LH00270:260:227VHVLT4:6:1371:9893:3535/1	150	0	150	+	ctg5(+)>ctg5(+)	600	69	219	145	150	60
LH00270:260:227VHVLT4:6:1371:9893:3535/2	150	0	150	-	ctg5(+)>ctg5(+)	600	274	424	150	150	60
LH00270:260:227VHVLT4:6:1378:50929:20835/1	150	0	150	-	ctg5(+)>ctg5(+)>600	600	346	496	150	150	60
LH00270:260:227VHVLT4:6:1378:50929:20835/2	150	0	150	+	ctg5(+)>ctg5(+)>600	600	84	234	147	150	60
LH00270:260:227VHVLT4:6:1378:50937:20821/1	150	0	150	-	ctg5(+)>ctg5(+)>600	600	346	496	150	150	60
LH00270:260:227VHVLT4:6:1378:50937:20821/2	150	0	150	+	ctg5(+)>ctg5(+)>600	600	84	234	147	150	60
LH00270:260:227VHVLT4:6:1393:15534:13019/1	150	0	150	+	ctg15(+)>ctg15(+)	600	148	298	150	150	60
LH00270:260:227VHVLT4:6:1393:15534:13019/2	150	0	150	-	ctg15(+)>ctg15(+)	600	291	441	149	150	60
LH00270:260:227VHVLT4:6:1401:5993:4488/1	150	0	150	-	ctg21(+)>ctg21(+)>600	600	275	425	150	150	60
LH00270:260:227VHVLT4:6:1401:5993:4488/2	150	0	150	+	ctg21(+)>ctg21(+)>600	600	90	240	150	150	60
LH00270:260:227VHVLT4:6:1419:9286:8004/1	150	0	150	-	ctg1(+)>ctg1(+)>600	600	295	445	147	150	60
LH00270:260:227VHVLT4:6:1419:9286:8004/2	150	0	150	+	ctg1(+)>ctg1(+)>600	600	126	276	148	150	60
LH00270:260:227VHVLT4:6:1423:23116:8886/1	150	0	150	+	ctg16(+)>ctg16(+)	600	181	329	142	151	47
LH00270:260:227VHVLT4:6:1423:23116:8886/2	150	0	150	-	ctg16(+)>ctg16(+)	600	348	498	149	150	60
LH00270:260:227VHVLT4:6:1429:12386:3984/1	150	0	150	-	ctg9(+)>ctg9(+)>600	600	302	452	149	150	60
LH00270:260:227VHVLT4:6:1429:12386:3984/2	150	0	150	+	ctg9(+)>ctg9(+)>600	600	122	271	144	150	60
LH00270:260:227VHVLT4:6:1429:12394:3998/1	150	0	150	-	ctg9(+)>ctg9(+)>600	600	302	452	149	150	60
LH00270:260:227VHVLT4:6:1429:12394:3998/2	150	0	150	+	ctg9(+)>ctg9(+)>600	600	122	271	144	150	60
LH00270:260:227VHVLT4:6:1429:36541:8704/1	150	0	150	-	ctg22(+)>ctg22(+)>600	600	259	436	143	177	60
LH00270:260:227VHVLT4:6:1429:36541:8704/2	150	0	150	+	ctg22(+)>ctg22(+)>600	600	136	286	145	150	60
LH00270:260:227VHVLT4:6:1430:41235:2933/1	150	0	150	-	ctg22(+)>ctg22(+)>600	600	339	489	148	150	60
LH00270:260:227VHVLT4:6:1430:41235:2933/2	150	0	150	+	ctg22(+)>ctg22(+)>600	600	173	323	148	150	60
LH00270:260:227VHVLT4:6:1431:15906:13495/1	150	0	150	-	ctg4(+)>ctg4(+)>600	600	351	501	150	150	60
LH00270:260:227VHVLT4:6:1431:15906:13495/2	150	0	150	+	ctg4(+)>ctg4(+)>600	600	197	347	150	150	60
LH00270:260:227VHVLT4:6:1447:26474:26186/1	150	0	150	-	ctg2(+)>ctg2(+)>600	600	283	433	145	150	60
LH00270:260:227VHVLT4:6:1447:26474:26186/2	150	0	150	+	ctg2(+)>ctg2(+)>600	600	152	302	144	150	60
LH00270:260:227VHVLT4:6:1447:26491:26186/1	150	0	150	-	ctg2(+)>ctg2(+)>600	600	283	433	145	150	60
LH00270:260:227VHVLT4:6:1447:26491:26186/2	150	0	150	+	ctg2(+)>ctg2(+)>600	600	152	302	144	150	60
LH00270:260:227VHVLT4:6:1448:25641:11660/1	150	0	150	-	ctg9(+)>ctg9(+)>600	600	267	417	148	150	60
LH00270:260:227VHVLT4:6:1448:25641:11660/2	150	0	150	+	ctg9(+)>ctg9(+)>600	600	73	223	146	150	60
LH00270:260:227VHVLT4:6:1450:37731:4152/1	150	0	150	+	ctg5(+)>ctg5(+)	600	183	333	147	150	60
LH00270:260:227VHVLT4:6:1450:37731:4152/2	150	0	150	-	ctg5(+)>ctg5(+)	600	289	439	148	150	60
LH00270:260:227VHVLT4:6:1450:37747:4152/1	150	0	150	+	ctg5(+)>ctg5(+)	600	183	333	147	150	60
LH00270:260:227VHVLT4:6:1450:37747:4152/2	150	0	150	-	ctg5(+)>ctg5(+)	600	289	439	148	150	60
LH00270:260:227VHVLT4:6:1454:10533:28875/1	150	0	150	+	ctg1(+)>ctg1(+)	600	93	244	140	151	22
LH00270:260:227VHVLT4:6:1454:10533:28875/2	150	0	150	-	ctg1(+)>ctg1(+)	600	290	440	141	150	6
LH00270:260:227VHVLT4:6:1455:15720:14826/1	150	0	150	+	ctg2(+)>ctg2(+)	600	164	314	149	150	60
LH00270:260:227VHVLT4:6:1455:15720:14826/2	150	0	150	-	ctg2(+)>ctg2(+)	600	287	437	149	150	60
LH00270:260:227VHVLT4:6:1456:45774:17711/1	150	0	150	-	ctg2(+)>ctg2(+)>600	600	277	427	146	150	60
LH00270:260:227VHVLT4:6:1456:45774:17711/2	150	0	150	+	ctg2(+)>ctg2(+)>600	600	3	153	144	150	60
LH00270:260:227VHVLT4:6:1456:45782:17725/1	150	0	150	-	ctg2(+)>ctg2(+)>600	600	277	427	146	150	60
LH00270:260:227VHVLT4:6:1456:45782:17725/2	150	0	150	+	ctg2(+)>ctg2(+)>600	600	3	153	145	150	60
LH00270:260:227VHVLT4:6:1467:21392:26242/1	150	0	150	-	ctg16(+)>ctg16(+)>600	600	296	446	147	150	60
LH00270:260:227VHVLT4:6:1467:21392:26242/2	150	0	150	+	ctg16(+)>ctg16(+)>600	600	141	291	145	150	60
LH00270:260:227VHVLT4:6:1467:21401:26256/1	150	0	150	-	ctg16(+)>ctg16(+)>600	600	296	446	147	150	60
LH00270:260:227VHVLT4:6:1467:21401:26256/2	150	0	150	+	ctg16(+)>ctg16(+)>600	600	141	291	145	150	60
LH00270:260:227VHVLT4:6:1473:34712:1925/1	150	0	150	+	ctg6(+)>ctg6(+)	600	49	199	150	150	60
LH00270:260:227VHVLT4:6:1473:34712:1925/2	150	0	150	-	ctg6(+)>ctg6(+)	600	298	448	149	150	60
LH00270:260:227VHVLT4:6:1475:42942:28918/1	150	0	150	-	ctg22(+)>ctg22(+)>600	600	259	409	149	150	60
LH00270:260:227VHVLT4:6:1475:42942:28918/2	150	0	150	+	ctg22(+)>ctg22(+)>600	600	182	332	149	150	60
LH00270:260:227VHVLT4:6:1477:26029:25360/1	150	0	150	-	ctg2(+)>ctg2(+)>600	600	302	452	150	150	60
LH00270:260:227VHVLT4:6:1477:26029:25360/2	150	0	150	+	ctg2(+)>ctg2(+)>600	600	88	238	150	150	60
LH00270:260:227VHVLT4:6:1477:26037:25346/1	150	0	150	-	ctg2(+)>ctg2(+)>600	600	302	452	150	150	60
LH00270:260:227VHVLT4:6:1477:26037:25346/2	150	0	150	+	ctg2(+)>ctg2(+)>600	600	88	238	150	150	60
LH00270:260:227VHVLT4:6:1477:26045:25360/1	150	0	150	-	ctg2(+)>ctg2(+)>600	600	302	452	150	150	60
LH00270:260:227VHVLT4:6:1477:26045:25360/2	150	0	150	+	ctg2(+)>ctg2(+)>600	600	88	238	150	150	60
LH00270:260:227VHVLT4:6:1489:9845:13509/1	150	0	150	+	ctg6(+)>ctg6(+)	600	194	344	150	150	60
LH00270:260:227VHVLT4:6:1489:9845:13509/2	150	0	150	-	ctg6(+)>ctg6(+)	600	387	537	149	150	60
LH00270:260:227VHVLT4:6:1490:32285:15092/1	150	0	150	-	ctg3(+)>ctg3(+)>600	600	272	422	149	150	60
LH00270:260:227VHVLT4:6:1490:32285:15092/2	150	0	150	+	ctg3(+)>ctg3(+)>600	600	164	314	148	150	60
LH00270:260:227VHVLT4:6:1492:46058:8368/1	150	0	150	+	ctg19(+)>ctg19(+)	600	161	311	150	150	60
LH00270:260:227VHVLT4:6:1492:46058:8368/2	150	0	150	-	ctg19(+)>ctg19(+)	600	267	417	150	150	60
LH00270:260:227VHVLT4:6:1493:21724:16367/1	150	0	150	-	ctg14(+)>ctg14(+)>600	600	321	471	150	150	60
LH00270:260:227VHVLT4:6:1493:21724:16367/2	150	0	150	+	ctg14(+)>ctg14(+)>600	600	176	326	150	150	60
LH00270:260:227VHVLT4:6:2106:45888:20401/1	150	0	150	-	ctg6(+)>ctg6(+)>600	600	260	410	149	150	60
LH00270:260:227VHVLT4:6:2106:45888:20401/2	150	0	150	+	ctg6(+)>ctg6(+)>600	600	180	330	150	150	60
LH00270:260:227VHVLT4:6:2120:32285:23637/1	150	0	150	-	ctg4(+)>ctg4(+)>600	600	279	429	150	150	60
LH00270:260:227VHVLT4:6:2120:32285:23637/2	150	0	150	+	ctg4(+)>ctg4(+)>600	600	125	275	150	150	60
LH00270:260:227VHVLT4:6:2132:32123:27559/1	150	0	150	-	ctg9(+)>ctg9(+)>600	600	366	516	148	150	60
LH00270:260:227VHVLT4:6:2132:32123:27559/2	150	0	150	+	ctg9(+)>ctg9(+)>600	600	185	335	148	150	60
LH00270:260:227VHVLT4:6:2137:16286:17235/1	150	0	150	-	ctg7(+)>ctg7(+)>600	600	274	424	150	150	60
LH00270:260:227VHVLT4:6:2137:16286:17235/2	150	0	150	+	ctg7(+)>ctg7(+)>600	600	94	244	150	150	60
LH00270:260:227VHVLT4:6:2149:31904:27181/1	150	0	150	+	ctg1(+)>ctg1(+)	600	178	328	146	150	60
LH00270:260:227VHVLT4:6:2149:31904:27181/2	150	0	150	-	ctg1(+)>ctg1(+)	600	263	413	146	150	60
LH00270:260:227VHVLT4:6:2150:27704:8928/1	150	0	150	+	ctg5(+)>ctg5(+)	600	164	314	147	150	60
LH00270:260:227VHVLT4:6:2150:27704:8928/2	150	0	150	-	ctg5(+)>ctg5(+)	600	314	464	150	150	60
LH00270:260:227VHVLT4:6:2153:12410:1728/1	150	0	150	-	ctg19(+)>ctg19(+)>600	600	283	433	147	150	60
LH00270:260:227VHVLT4:6:2153:12410:1728/2	150	0	150	+	ctg19(+)>ctg19(+)>600	600	86	236	147	150	60
LH00270:260:227VHVLT4:6:2163:29695:26466/1	150	0	150	+	ctg3(+)>ctg3(+)	600	175	325	143	150	60
LH00270:260:227VHVLT4:6:2163:29695:26466/2	150	0	150	-	ctg3(+)>ctg3(+)	600	366	517	140	151	10
LH00270:260:227VHVLT4:6:2181:46090:3297/1	150	0	150	-	ctg12(+)>ctg12(+)>600	600	307	457	149	150	60
LH00270:260:227VHVLT4:6:2181:46090:3297/2	150	0	150	+	ctg12(+)>ctg12(+)>600	600	85	235	144	150	60
LH00270:260:227VHVLT4:6:2187:49222:19812/1	150	0	150	+	ctg15(+)>ctg15(+)	600	185	335	149	150	60
LH00270:260:227VHVLT4:6:2187:49222:19812/2	150	0	150	-	ctg15(+)>ctg15(+)	600	434	584	148	150	60
LH00270:260:227VHVLT4:6:2201:15145:24561/1	150	0	150	+	ctg1(+)>ctg1(+)	600	174	324	150	150	60
LH00270:260:227VHVLT4:6:2201:15145:24561/2	150	0	150	-	ctg1(+)>ctg1(+)	600	310	460	150	150	60
LH00270:260:227VHVLT4:6:2211:42772:22712/1	150	0	150	+	ctg1(+)>ctg1(+)	600	180	330	150	150	60
LH00270:260:227VHVLT4:6:2211:42772:22712/2	150	0	150	-	ctg1(+)>ctg1(+)	600	260	410	150	150	60
LH00270:260:227VHVLT4:6:2212:26385:18384/1	150	0	150	-	ctg10(+)>ctg10(+)>600	600	261	411	150	150	60
LH00270:260:227VHVLT4:6:2212:26385:18384/2	150	0	150	+	ctg10(+)>ctg10(+)>600	600	163	313	149	150	60
LH00270:260:227VHVLT4:6:2215:31686:23468/1	150	0	150	+	ctg20(+)>ctg20(+)	600	187	337	149	150	60
LH00270:260:227VHVLT4:6:2215:31686:23468/2	150	0	150	-	ctg20(+)>ctg20(+)	600	253	403	149	150	60
LH00270:260:227VHVLT4:6:2215:31726:7318/1	150	0	150	-	ctg23(+)>ctg23(+)>600	600	302	452	150	150	60
LH00270:260:227VHVLT4:6:2215:31726:7318/2	150	0	150	+	ctg23(+)>ctg23(+)>600	600	112	262	150	150	60
LH00270:260:227VHVLT4:6:2215:31742:7318/1	150	0	150	-	ctg23(+)>ctg23(+)>600	600	302	452	149	150	60
LH00270:260:227VHVLT4:6:2215:31742:7318/2	150	0	150	+	ctg23(+)>ctg23(+)>600	600	112	262	150	150	60
LH00270:260:227VHVLT4:6:2219:11641:20541/1	150	0	150	+	ctg4(+)>ctg4(+)	600	106	256	148	150	60
LH00270:260:227VHVLT4:6:2219:11641:20541/2	150	0	150	-	ctg4(+)>ctg4(+)	600	317	467	141	150	30
LH00270:260:227VHVLT4:6:2228:22339:26200/1	150	0	150	+	ctg1(+)>ctg1(+)	600	155	305	144	150	60
LH00270:260:227VHVLT4:6:2228:22339:26200/2	150	0	150	-	ctg1(+)>ctg1(+)	600	261	411	146	150	60
LH00270:260:227VHVLT4:6:2234:23820:6827/1	150	0	150	-	ctg18(+)>ctg18(+)>600	600	279	429	148	150	60
LH00270:260:227VHVLT4:6:2234:23820:6827/2	150	0	150	+	ctg18(+)>ctg18(+)>600	600	198	348	147	150	60
LH00270:260:227VHVLT4:6:2234:38888:28875/1	150	0	150	-	ctg16(+)>ctg16(+)>600	600	263	413	150	150	60
LH00270:260:227VHVLT4:6:2234:38888:28875/2	150	0	150	+	ctg16(+)>ctg16(+)>600	600	124	274	150	150	60
LH00270:260:227VHVLT4:6:2236:24937:10749/1	150	0	150	+	ctg3(+)>ctg3(+)	600	163	313	149	150	60
LH00270:260:227VHVLT4:6:2236:24937:10749/2	150	0	150	-	ctg3(+)>ctg3(+)	600	259	409	148	150	60
LH00270:260:227VHVLT4:6:2238:40158:28021/1	150	0	150	-	ctg7(+)>ctg7(+)>600	600	283	433	149	150	60
LH00270:260:227VHVLT4:6:2238:40158:28021/2	150	0	150	+	ctg7(+)>ctg7(+)>600	600	188	338	149	149	60
LH00270:260:227VHVLT4:6:2256:24459:11268/1	150	0	150	-	ctg6(+)>ctg6(+)>600	600	263	413	148	150	60
LH00270:260:227VHVLT4:6:2256:24459:11268/2	150	0	150	+	ctg6(+)>ctg6(+)>600	600	35	185	150	150	60
LH00270:260:227VHVLT4:6:2258:33118:21942/1	150	0	150	+	ctg2(+)>ctg2(+)	600	160	310	149	150	60
LH00270:260:227VHVLT4:6:2258:33118:21942/2	150	0	150	-	ctg2(+)>ctg2(+)	600	279	429	149	150	60
LH00270:260:227VHVLT4:6:2259:1316:28805/1	150	0	150	-	ctg3(+)>ctg3(+)>600	600	255	410	149	155	60
LH00270:260:227VHVLT4:6:2259:1316:28805/2	150	0	150	+	ctg3(+)>ctg3(+)>600	600	178	333	148	154	60
LH00270:260:227VHVLT4:6:2264:23772:16493/1	150	0	150	+	ctg15(+)>ctg15(+)	600	127	277	150	150	60
LH00270:260:227VHVLT4:6:2264:23772:16493/2	150	0	150	-	ctg15(+)>ctg15(+)	600	268	418	149	150	60
LH00270:260:227VHVLT4:6:2268:29347:6673/1	150	0	150	+	ctg16(+)>ctg16(+)	600	196	346	148	150	60
LH00270:260:227VHVLT4:6:2268:29347:6673/2	150	0	150	-	ctg16(+)>ctg16(+)	600	268	418	148	150	60
LH00270:260:227VHVLT4:6:2269:5346:8830/1	150	0	150	-	ctg23(+)>ctg23(+)>600	600	290	440	142	150	58
LH00270:260:227VHVLT4:6:2269:5346:8830/2	150	0	150	+	ctg23(+)>ctg23(+)>600	600	187	337	145	150	60
LH00270:260:227VHVLT4:6:2279:33466:9965/1	150	0	150	-	ctg5(+)>ctg5(+)>600	600	299	449	141	150	60
LH00270:260:227VHVLT4:6:2279:33466:9965/2	150	0	150	+	ctg5(+)>ctg5(+)>600	600	165	315	143	150	60
LH00270:260:227VHVLT4:6:2280:16845:3157/1	150	0	150	-	ctg22(+)>ctg22(+)>600	600	259	409	147	150	60
LH00270:260:227VHVLT4:6:2280:16845:3157/2	150	0	150	+	ctg22(+)>ctg22(+)>600	600	174	324	146	150	60
LH00270:260:227VHVLT4:6:2280:16853:3171/1	150	0	150	-	ctg22(+)>ctg22(+)>600	600	259	409	147	150	60
LH00270:260:227VHVLT4:6:2280:16853:3171/2	150	0	150	+	ctg22(+)>ctg22(+)>600	600	174	324	146	150	60
LH00270:260:227VHVLT4:6:2281:18908:26284/1	150	0	150	+	ctg21(+)>ctg21(+)	600	91	241	150	150	60
LH00270:260:227VHVLT4:6:2281:18908:26284/2	150	0	150	-	ctg21(+)>ctg21(+)	600	285	435	150	150	60
LH00270:260:227VHVLT4:6:2292:18317:24281/1	150	0	150	-	ctg7(+)>ctg7(+)>600	600	298	448	139	150	60
LH00270:260:227VHVLT4:6:2292:18317:24281/2	150	0	150	+	ctg7(+)>ctg7(+)>600	600	165	316	146	151	60
LH00270:260:227VHVLT4:6:2294:32317:20247/1	150	0	150	-	ctg14(+)>ctg14(+)>600	600	293	443	147	150	60
LH00270:260:227VHVLT4:6:2294:32317:20247/2	150	0	150	+	ctg14(+)>ctg14(+)>600	600	149	299	144	150	60
LH00270:260:227VHVLT4:6:2308:20988:5202/1	150	0	150	-	ctg6(+)>ctg6(+)>600	600	275	425	150	150	60
LH00270:260:227VHVLT4:6:2308:20988:5202/2	150	0	150	+	ctg6(+)>ctg6(+)>600	600	181	331	150	150	60
LH00270:260:227VHVLT4:6:2310:15331:11688/1	150	0	150	-	ctg14(+)>ctg14(+)>600	600	254	404	150	150	60
LH00270:260:227VHVLT4:6:2310:15331:11688/2	150	0	150	+	ctg14(+)>ctg14(+)>600	600	159	309	150	150	60
LH00270:260:227VHVLT4:6:2310:25091:25976/1	150	0	150	+	ctg2(+)>ctg2(+)	600	143	293	145	150	60
LH00270:260:227VHVLT4:6:2310:25091:25976/2	150	0	150	-	ctg2(+)>ctg2(+)	600	308	458	145	150	60
LH00270:260:227VHVLT4:6:2313:27154:25654/1	150	0	150	-	ctg20(+)>ctg20(+)>600	600	268	418	149	150	60
LH00270:260:227VHVLT4:6:2313:27154:25654/2	150	0	150	+	ctg20(+)>ctg20(+)>600	600	173	323	150	150	60
LH00270:260:227VHVLT4:6:2319:28708:1280/1	150	0	150	+	ctg4(+)>ctg4(+)	600	139	289	148	150	60
LH00270:260:227VHVLT4:6:2319:28708:1280/2	150	0	150	-	ctg4(+)>ctg4(+)	600	258	408	147	150	60
LH00270:260:227VHVLT4:6:2320:28967:2765/1	150	0	150	+	ctg4(+)>ctg4(+)	600	69	219	141	150	27
LH00270:260:227VHVLT4:6:2320:28967:2765/2	150	0	150	-	ctg4(+)>ctg4(+)	600	339	489	147	150	60
LH00270:260:227VHVLT4:6:2325:46381:15652/1	150	0	150	-	ctg9(+)>ctg9(+)>600	600	254	404	150	150	60
LH00270:260:227VHVLT4:6:2325:46381:15652/2	150	0	150	+	ctg9(+)>ctg9(+)>600	600	137	287	150	150	60
LH00270:260:227VHVLT4:6:2327:20421:2065/1	150	0	150	-	ctg2(+)>ctg2(+)>600	600	345	495	145	150	60
LH00270:260:227VHVLT4:6:2327:20421:2065/2	150	0	150	+	ctg2(+)>ctg2(+)>600	600	186	338	140	152	50
LH00270:260:227VHVLT4:6:2327:5362:6757/1	150	0	150	+	ctg17(+)>ctg17(+)	600	85	235	150	150	60
LH00270:260:227VHVLT4:6:2327:5362:6757/2	150	0	150	-	ctg17(+)>ctg17(+)	600	283	433	150	150	60
LH00270:260:227VHVLT4:6:2331:35926:19939/1	150	0	150	-	ctg23(+)>ctg23(+)>600	600	383	533	150	150	60
LH00270:260:227VHVLT4:6:2331:35926:19939/2	150	0	150	+	ctg23(+)>ctg23(+)>600	600	187	337	150	150	60
LH00270:260:227VHVLT4:6:2336:18827:20289/1	150	0	150	+	ctg9(+)>ctg9(+)	600	165	315	150	150	60
LH00270:260:227VHVLT4:6:2336:18827:20289/2	150	0	150	-	ctg9(+)>ctg9(+)	600	276	426	150	150	60
LH00270:260:227VHVLT4:6:2341:16464:25556/1	150	0	150	+	ctg20(+)>ctg20(+)	600	176	326	150	150	60
LH00270:260:227VHVLT4:6:2341:16464:25556/2	150	0	150	-	ctg20(+)>ctg20(+)	600	368	518	150	150	60
LH00270:260:227VHVLT4:6:2351:30771:15526/1	150	0	150	+	ctg5(+)>ctg5(+)	600	190	340	149	150	60
LH00270:260:227VHVLT4:6:2351:30771:15526/2	150	0	150	-	ctg5(+)>ctg5(+)	600	261	411	149	150	60
LH00270:260:227VHVLT4:6:2361:51285:1224/1	150	0	150	+	ctg16(+)>ctg16(+)	600	158	308	144	150	60
LH00270:260:227VHVLT4:6:2361:51285:1224/2	150	0	150	-	ctg16(+)>ctg16(+)	600	307	457	149	150	60
LH00270:260:227VHVLT4:6:2363:28797:1686/1	150	0	150	-	ctg3(+)>ctg3(+)>600	600	276	426	143	149	60
LH00270:260:227VHVLT4:6:2363:28797:1686/2	150	0	150	+	ctg3(+)>ctg3(+)>600	600	188	338	146	150	60
LH00270:260:227VHVLT4:6:2365:38030:5398/1	150	0	150	-	ctg5(+)>ctg5(+)>600	600	259	409	148	150	60
LH00270:260:227VHVLT4:6:2365:38030:5398/2	150	0	150	+	ctg5(+)>ctg5(+)>600	600	86	236	146	150	60
LH00270:260:227VHVLT4:6:2365:38038:5384/1	150	0	150	-	ctg5(+)>ctg5(+)>600	600	259	409	148	150	60
LH00270:260:227VHVLT4:6:2365:38038:5384/2	150	0	150	+	ctg5(+)>ctg5(+)>600	600	86	236	144	150	60
LH00270:260:227VHVLT4:6:2366:2958:24869/1	150	0	150	+	ctg13(+)>ctg13(+)	600	132	282	149	150	60
LH00270:260:227VHVLT4:6:2366:2958:24869/2	150	0	150	-	ctg13(+)>ctg13(+)	600	285	435	150	150	60
LH00270:260:227VHVLT4:6:2368:2303:12584/1	150	0	150	-	ctg21(+)>ctg21(+)>600	600	252	402	150	150	60
LH00270:260:227VHVLT4:6:2368:2303:12584/2	150	0	150	+	ctg21(+)>ctg21(+)>600	600	180	330	149	150	60
LH00270:260:227VHVLT4:6:2371:25778:11786/1	150	0	150	+	ctg3(+)>ctg3(+)	600	167	328	148	161	60
LH00270:260:227VHVLT4:6:2371:25778:11786/2	150	0	150	-	ctg3(+)>ctg3(+)	600	280	430	146	150	60
LH00270:260:227VHVLT4:6:2371:36897:3689/1	150	0	150	-	ctg2(+)>ctg2(+)>600	600	310	460	148	150	60
LH00270:260:227VHVLT4:6:2371:36897:3689/2	150	0	150	+	ctg2(+)>ctg2(+)>600	600	37	187	145	150	60
LH00270:260:227VHVLT4:6:2372:25681:26410/1	150	0	150	+	ctg2(+)>ctg2(+)	600	124	274	150	150	60
LH00270:260:227VHVLT4:6:2372:25681:26410/2	150	0	150	-	ctg2(+)>ctg2(+)	600	439	589	150	150	60
LH00270:260:227VHVLT4:6:2372:25689:26396/1	150	0	150	+	ctg2(+)>ctg2(+)	600	124	274	150	150	60
LH00270:260:227VHVLT4:6:2372:25689:26396/2	150	0	150	-	ctg2(+)>ctg2(+)	600	439	589	150	150	60
LH00270:260:227VHVLT4:6:2378:48574:5749/1	150	0	150	-	ctg5(+)>ctg5(+)>600	600	321	471	150	150	60
LH00270:260:227VHVLT4:6:2378:48574:5749/2	150	0	150	+	ctg5(+)>ctg5(+)>600	600	196	346	150	150	60
LH00270:260:227VHVLT4:6:2382:40053:2905/1	150	0	150	+	ctg5(+)>ctg5(+)	600	179	329	149	150	60
LH00270:260:227VHVLT4:6:2382:40053:2905/2	150	0	150	-	ctg5(+)>ctg5(+)	600	259	409	150	150	60
LH00270:260:227VHVLT4:6:2385:46163:4908/1	150	0	150	+	ctg9(+)>ctg9(+)	600	126	276	148	149	60
LH00270:260:227VHVLT4:6:2385:46163:4908/2	150	0	150	-	ctg9(+)>ctg9(+)	600	257	407	150	150	60
LH00270:260:227VHVLT4:6:2393:22857:18580/1	150	0	150	+	ctg18(+)>ctg18(+)	600	173	323	150	150	60
LH00270:260:227VHVLT4:6:2393:22857:18580/2	150	0	150	-	ctg18(+)>ctg18(+)	600	250	400	148	150	60
LH00270:260:227VHVLT4:6:2395:16391:5426/1	150	0	150	-	ctg2(+)>ctg2(+)>600	600	258	408	146	150	60
LH00270:260:227VHVLT4:6:2395:16391:5426/2	150	0	150	+	ctg2(+)>ctg2(+)>600	600	41	191	148	150	60
LH00270:260:227VHVLT4:6:2397:49181:15372/1	150	0	150	-	ctg22(+)>ctg22(+)>600	600	253	403	150	150	60
LH00270:260:227VHVLT4:6:2397:49181:15372/2	150	0	150	+	ctg22(+)>ctg22(+)>600	600	181	331	150	150	60
LH00270:260:227VHVLT4:6:2404:21206:17095/1	150	0	150	-	ctg1(+)>ctg1(+)>600	600	263	413	150	150	60
LH00270:260:227VHVLT4:6:2404:21206:17095/2	150	0	150	+	ctg1(+)>ctg1(+)>600	600	75	225	150	150	60
LH00270:260:227VHVLT4:6:2411:13786:22824/1	150	0	150	-	ctg9(+)>ctg9(+)>600	600	315	465	150	150	60
LH00270:260:227VHVLT4:6:2411:13786:22824/2	150	0	150	+	ctg9(+)>ctg9(+)>600	600	91	241	150	150	60
LH00270:260:227VHVLT4:6:2413:5734:22306/1	150	0	150	-	ctg4(+)>ctg4(+)>600	600	389	539	149	150	60
LH00270:260:227VHVLT4:6:2413:5734:22306/2	150	0	150	+	ctg4(+)>ctg4(+)>600	600	151	301	149	150	60
LH00270:260:227VHVLT4:6:2420:48938:16549/1	150	0	150	-	ctg2(+)>ctg2(+)>600	600	259	409	148	150	60
LH00270:260:227VHVLT4:6:2420:48938:16549/2	150	0	150	+	ctg2(+)>ctg2(+)>600	600	84	234	147	150	60
LH00270:260:227VHVLT4:6:2420:48955:16549/1	150	0	150	-	ctg2(+)>ctg2(+)>600	600	259	409	148	150	60
LH00270:260:227VHVLT4:6:2420:48955:16549/2	150	0	150	+	ctg2(+)>ctg2(+)>600	600	84	234	145	150	60
LH00270:260:227VHVLT4:6:2438:27810:9951/1	150	0	150	+	ctg13(+)>ctg13(+)	600	119	269	147	150	2
LH00270:260:227VHVLT4:6:2438:27810:9951/2	150	0	150	-	ctg13(+)>ctg13(+)	600	258	408	147	150	60
LH00270:260:227VHVLT4:6:2460:14676:29436/1	150	0	150	+	ctg9(+)>ctg9(+)	600	173	323	150	150	60
LH00270:260:227VHVLT4:6:2460:14676:29436/2	150	0	150	-	ctg9(+)>ctg9(+)	600	260	410	150	150	60
LH00270:260:227VHVLT4:6:2463:24055:22362/1	150	0	150	-	ctg1(+)>ctg1(+)>600	600	259	409	150	150	60
LH00270:260:227VHVLT4:6:2463:24055:22362/2	150	0	150	+	ctg1(+)>ctg1(+)>600	600	178	328	150	150	60
LH00270:260:227VHVLT4:6:2464:47320:10805/1	150	0	150	+	ctg9(+)>ctg9(+)	600	187	337	141	150	60
LH00270:260:227VHVLT4:6:2464:47320:10805/2	150	0	150	-	ctg9(+)>ctg9(+)	600	434	584	142	150	60
LH00270:260:227VHVLT4:6:2464:47336:10805/1	150	0	150	+	ctg9(+)>ctg9(+)	600	187	337	141	150	60
LH00270:260:227VHVLT4:6:2464:47336:10805/2	150	0	150	-	ctg9(+)>ctg9(+)	600	434	584	142	150	60
LH00270:260:227VHVLT4:6:2464:47344:10791/1	150	0	150	+	ctg9(+)>ctg9(+)	600	187	337	141	150	60
LH00270:260:227VHVLT4:6:2464:47344:10791/2	150	0	150	-	ctg9(+)>ctg9(+)	600	434	584	142	150	60
LH00270:260:227VHVLT4:6:2464:47352:10805/1	150	0	150	+	ctg9(+)>ctg9(+)	600	187	337	141	150	60
LH00270:260:227VHVLT4:6:2464:47352:10805/2	150	0	150	-	ctg9(+)>ctg9(+)	600	434	584	141	150	60
LH00270:260:227VHVLT4:6:2466:24209:10805/1	150	0	150	-	ctg14(+)>ctg14(+)>600	600	265	415	150	150	60
LH00270:260:227VHVLT4:6:2466:24209:10805/2	150	0	150	+	ctg14(+)>ctg14(+)>600	600	112	262	150	150	60
LH00270:260:227VHVLT4:6:2468:34793:21816/1	150	0	150	-	ctg23(+)>ctg23(+)>600	600	348	498	143	150	60
LH00270:260:227VHVLT4:6:2468:34793:21816/2	150	0	150	+	ctg23(+)>ctg23(+)>600	600	192	342	145	150	60
LH00270:260:227VHVLT4:6:2481:13486:15162/1	150	0	150	-	ctg2(+)>ctg2(+)>600	600	309	460	145	151	60
LH00270:260:227VHVLT4:6:2481:13486:15162/2	150	0	150	+	ctg2(+)>ctg2(+)>600	600	111	262	142	151	56
LH00270:260:227VHVLT4:6:2481:38402:6827/1	150	0	150	+	ctg14(+)>ctg14(+)	600	198	348	149	150	60
LH00270:260:227VHVLT4:6:2481:38402:6827/2	150	0	150	-	ctg14(+)>ctg14(+)	600	330	480	150	150	60
LH00270:260:227VHVLT4:6:2486:13519:3199/1	150	0	150	-	ctg16(+)>ctg16(+)>600	600	255	405	148	150	60
LH00270:260:227VHVLT4:6:2486:13519:3199/2	150	0	150	+	ctg16(+)>ctg16(+)>600	600	195	345	146	150	60
LH00270:260:227VHVLT4:6:2495:44973:11730/1	150	0	150	+	ctg6(+)>ctg6(+)	600	199	349	148	150	60
LH00270:260:227VHVLT4:6:2495:44973:11730/2	150	0	150	-	ctg6(+)>ctg6(+)	600	337	487	148	150	60

## Sheet: Only the R1 span junction 
qname	qlen	qstart	qend	strand	tname	tlen	tstart	tend	nmatch	alen	mapq
LH00270:260:227VHVLT4:6:1104:29946:29618/1	150	0	150	+	ctg3(+)>ctg3(+)	600	191	341	148	150	60
LH00270:260:227VHVLT4:6:1104:29954:29632/1	150	0	150	+	ctg3(+)>ctg3(+)	600	191	341	148	150	60
LH00270:260:227VHVLT4:6:1105:34680:9265/1	150	0	150	-	ctg14(+)>ctg14(+)	600	161	311	150	150	60
LH00270:260:227VHVLT4:6:1105:11140:15414/1	150	0	150	+	ctg4(+)>ctg4(+)	600	183	333	150	150	60
LH00270:260:227VHVLT4:6:1106:5977:29450/1	150	0	150	-	ctg3(+)>ctg3(+)	600	176	331	150	155	60
LH00270:260:227VHVLT4:6:1109:1906:1196/1	150	0	150	-	ctg11(+)>ctg11(+)	600	152	302	150	150	0
LH00270:260:227VHVLT4:6:1110:23642:18986/1	150	0	150	-	ctg18(+)>ctg18(+)	600	150	300	150	150	60
LH00270:260:227VHVLT4:6:1110:23642:19014/1	150	0	150	-	ctg18(+)>ctg18(+)	600	150	300	150	150	60
LH00270:260:227VHVLT4:6:1117:47547:9657/1	150	0	150	-	ctg16(+)>ctg16(+)	600	169	319	148	150	60
LH00270:260:227VHVLT4:6:1120:48194:29296/1	150	0	150	+	ctg9(+)>ctg9(+)	600	162	312	148	150	60
LH00270:260:227VHVLT4:6:1126:25778:17977/1	150	0	150	-	ctg5(+)>ctg5(+)	600	182	332	148	150	60
LH00270:260:227VHVLT4:6:1126:25795:17977/1	150	0	150	-	ctg5(+)>ctg5(+)	600	182	332	148	150	60
LH00270:260:227VHVLT4:6:1128:38297:21465/1	150	0	150	-	ctg19(+)>ctg19(+)	600	175	325	149	150	60
LH00270:260:227VHVLT4:6:1134:40765:22684/1	150	0	150	-	ctg5(+)>ctg5(+)	600	171	321	150	150	60
LH00270:260:227VHVLT4:6:1139:50524:10974/1	150	0	150	-	ctg6(+)>ctg6(+)	600	170	320	141	150	9
LH00270:260:227VHVLT4:6:1141:11285:5356/1	150	0	150	+	ctg18(+)>ctg18(+)	600	176	326	148	150	60
LH00270:260:227VHVLT4:6:1142:47757:15540/1	150	0	150	-	ctg19(+)>ctg19(+)	600	169	319	149	150	60
LH00270:260:227VHVLT4:6:1144:32171:29016/1	150	0	150	-	ctg16(+)>ctg16(+)	600	195	345	150	150	60
LH00270:260:227VHVLT4:6:1157:48574:5973/1	150	0	150	+	ctg1(+)>ctg1(+)	600	182	333	139	151	18
LH00270:260:227VHVLT4:6:1164:14231:11716/1	150	0	150	+	ctg9(+)>ctg9(+)	600	178	328	148	150	60
LH00270:260:227VHVLT4:6:1166:35659:10175/1	150	0	150	-	ctg11(+)>ctg11(+)	600	196	346	147	150	60
LH00270:260:227VHVLT4:6:1166:37650:13229/1	150	0	150	-	ctg2(+)>ctg2(+)	600	195	345	149	150	60
LH00270:260:227VHVLT4:6:1167:22922:4628/1	150	0	150	+	ctg16(+)>ctg16(+)	600	154	304	150	150	60
LH00270:260:227VHVLT4:6:1170:23529:12654/1	150	0	150	-	ctg6(+)>ctg6(+)	600	169	319	148	150	60
LH00270:260:227VHVLT4:6:1172:44124:1098/1	150	0	150	+	ctg6(+)>ctg6(+)	600	160	310	147	149	60
LH00270:260:227VHVLT4:6:1174:32722:3914/1	150	0	150	+	ctg19(+)>ctg19(+)	600	169	319	143	150	55
LH00270:260:227VHVLT4:6:1174:32738:3914/1	150	0	150	+	ctg19(+)>ctg19(+)	600	169	319	143	150	55
LH00270:260:227VHVLT4:6:1175:11164:9237/1	150	0	150	+	ctg9(+)>ctg9(+)	600	166	316	146	150	60
LH00270:260:227VHVLT4:6:1179:45127:20877/1	150	0	150	-	ctg16(+)>ctg16(+)	600	178	326	143	151	60
LH00270:260:227VHVLT4:6:1186:38621:9699/1	150	0	150	-	ctg19(+)>ctg19(+)	600	174	324	145	150	60
LH00270:260:227VHVLT4:6:1188:17702:22544/1	150	0	150	-	ctg12(+)>ctg12(+)	600	196	346	150	150	60
LH00270:260:227VHVLT4:6:1188:17710:22558/1	150	0	150	-	ctg12(+)>ctg12(+)	600	196	346	149	150	60
LH00270:260:227VHVLT4:6:1188:17727:22558/1	150	0	150	-	ctg12(+)>ctg12(+)	600	196	346	150	150	60
LH00270:260:227VHVLT4:6:1192:33652:22306/1	150	0	150	-	ctg9(+)>ctg9(+)	600	159	309	150	150	60
LH00270:260:227VHVLT4:6:1192:14433:23637/1	150	0	150	+	ctg6(+)>ctg6(+)	600	171	321	142	150	60
LH00270:260:227VHVLT4:6:1197:7118:10049/1	150	0	150	-	ctg12(+)>ctg12(+)	600	173	323	150	150	60
LH00270:260:227VHVLT4:6:1204:30982:13005/1	150	0	150	-	ctg11(+)>ctg11(+)	600	175	325	143	150	60
LH00270:260:227VHVLT4:6:1208:32042:7612/1	150	0	150	-	ctg6(+)>ctg6(+)	600	173	323	144	150	60
LH00270:260:227VHVLT4:6:1210:46543:20835/1	150	0	150	+	ctg9(+)>ctg9(+)	600	189	339	148	150	60
LH00270:260:227VHVLT4:6:1216:30731:6015/1	150	0	150	-	ctg22(+)>ctg22(+)	600	196	346	148	150	60
LH00270:260:227VHVLT4:6:1220:37682:24883/1	150	0	150	-	ctg22(+)>ctg22(+)	600	195	345	148	150	60
LH00270:260:227VHVLT4:6:1222:15736:21241/1	150	0	150	-	ctg4(+)>ctg4(+)	600	196	346	146	150	60
LH00270:260:227VHVLT4:6:1223:44350:5665/1	150	0	150	-	ctg9(+)>ctg9(+)	600	169	319	144	150	60
LH00270:260:227VHVLT4:6:1225:10678:7892/1	150	0	150	-	ctg6(+)>ctg6(+)	600	198	348	149	150	60
LH00270:260:227VHVLT4:6:1234:51722:20163/1	150	0	150	+	ctg7(+)>ctg7(+)	600	181	331	150	150	60
LH00270:260:227VHVLT4:6:1234:46422:23342/1	150	0	150	-	ctg12(+)>ctg12(+)	600	173	323	147	150	60
LH00270:260:227VHVLT4:6:1238:35174:20317/1	150	0	150	+	ctg3(+)>ctg3(+)	600	158	308	143	150	60
LH00270:260:227VHVLT4:6:1238:47223:24449/1	150	0	150	+	ctg23(+)>ctg23(+)	600	163	313	141	150	52
LH00270:260:227VHVLT4:6:1249:34834:17431/1	150	0	150	-	ctg6(+)>ctg6(+)	600	166	316	146	150	60
LH00270:260:227VHVLT4:6:1250:48040:5104/1	150	0	150	-	ctg6(+)>ctg6(+)	600	170	320	144	150	31
LH00270:260:227VHVLT4:6:1250:42076:6463/1	150	0	150	+	ctg22(+)>ctg22(+)	600	165	315	140	150	42
LH00270:260:227VHVLT4:6:1258:48340:24085/1	150	0	150	+	ctg6(+)>ctg6(+)	600	180	330	150	150	60
LH00270:260:227VHVLT4:6:1258:7029:29198/1	150	0	150	+	ctg3(+)>ctg3(+)	600	164	315	145	151	60
LH00270:260:227VHVLT4:6:1261:47870:29296/1	150	0	150	-	ctg22(+)>ctg22(+)	600	196	346	148	150	60
LH00270:260:227VHVLT4:6:1263:35821:18608/1	150	0	150	-	ctg4(+)>ctg4(+)	600	142	304	147	162	60
LH00270:260:227VHVLT4:6:1264:49392:9601/1	150	0	150	+	ctg9(+)>ctg9(+)	600	184	334	150	150	60
LH00270:260:227VHVLT4:6:1269:11949:23903/1	150	0	150	+	ctg13(+)>ctg13(+)	600	187	337	148	150	60
LH00270:260:227VHVLT4:6:1280:24168:28721/1	150	0	150	+	ctg20(+)>ctg20(+)	600	179	329	147	150	60
LH00270:260:227VHVLT4:6:1284:12766:10609/1	150	0	150	+	ctg2(+)>ctg2(+)	600	160	310	149	150	60
LH00270:260:227VHVLT4:6:1286:44836:8270/1	150	0	150	+	ctg6(+)>ctg6(+)	600	154	304	143	150	51
LH00270:260:227VHVLT4:6:1286:49691:16142/1	150	0	150	-	ctg1(+)>ctg1(+)	600	189	341	141	152	41
LH00270:260:227VHVLT4:6:1290:13931:6015/1	150	0	150	-	ctg15(+)>ctg15(+)	600	172	322	144	150	60
LH00270:260:227VHVLT4:6:1293:10500:2513/1	150	0	150	-	ctg12(+)>ctg12(+)	600	160	310	150	150	60
LH00270:260:227VHVLT4:6:1305:49408:5454/1	150	0	150	-	ctg6(+)>ctg6(+)	600	161	311	150	150	60
LH00270:260:227VHVLT4:6:1319:42667:13817/1	150	0	150	-	ctg6(+)>ctg6(+)	600	159	309	141	150	56
LH00270:260:227VHVLT4:6:1319:22639:26382/1	150	0	150	-	ctg19(+)>ctg19(+)	600	170	320	148	150	60
LH00270:260:227VHVLT4:6:1324:26685:4922/1	150	0	150	-	ctg6(+)>ctg6(+)	600	164	314	145	150	60
LH00270:260:227VHVLT4:6:1324:14741:12963/1	150	0	150	+	ctg11(+)>ctg11(+)	600	156	306	150	150	1
LH00270:260:227VHVLT4:6:1324:26644:20681/1	150	0	150	+	ctg6(+)>ctg6(+)	600	173	323	145	150	60
LH00270:260:227VHVLT4:6:1324:39098:21003/1	150	0	150	-	ctg17(+)>ctg17(+)	600	153	303	147	150	60
LH00270:260:227VHVLT4:6:1326:11390:12094/1	150	0	150	+	ctg14(+)>ctg14(+)	600	159	309	149	150	60
LH00270:260:227VHVLT4:6:1328:2562:14602/1	150	0	150	-	ctg11(+)>ctg11(+)	600	196	346	147	150	60
LH00270:260:227VHVLT4:6:1330:1769:11464/1	150	0	150	-	ctg6(+)>ctg6(+)	600	171	321	141	150	50
LH00270:260:227VHVLT4:6:1330:1761:11478/1	150	0	150	-	ctg6(+)>ctg6(+)	600	171	321	141	150	50
LH00270:260:227VHVLT4:6:1332:42440:19504/1	150	0	150	-	ctg22(+)>ctg22(+)	600	179	329	150	150	60
LH00270:260:227VHVLT4:6:1338:33102:1462/1	150	0	150	+	ctg6(+)>ctg6(+)	600	172	322	145	150	60
LH00270:260:227VHVLT4:6:1346:14813:21269/1	150	0	150	-	ctg1(+)>ctg1(+)	600	161	309	146	151	60
LH00270:260:227VHVLT4:6:1348:27931:28427/1	150	0	150	+	ctg14(+)>ctg14(+)	600	150	300	146	150	60
LH00270:260:227VHVLT4:6:1349:14215:15526/1	150	0	150	-	ctg14(+)>ctg14(+)	600	161	311	150	150	60
LH00270:260:227VHVLT4:6:1353:17209:14658/1	150	0	150	-	ctg10(+)>ctg10(+)	600	190	340	145	150	60
LH00270:260:227VHVLT4:6:1359:1736:15330/1	150	0	150	-	ctg5(+)>ctg5(+)	600	174	324	143	150	60
LH00270:260:227VHVLT4:6:1366:28222:8704/1	150	0	150	-	ctg9(+)>ctg9(+)	600	181	331	148	150	60
LH00270:260:227VHVLT4:6:1375:19693:4166/1	150	0	150	+	ctg1(+)>ctg1(+)	600	168	318	150	150	60
LH00270:260:227VHVLT4:6:1376:52119:10035/1	150	0	150	-	ctg4(+)>ctg4(+)	600	199	349	150	150	60
LH00270:260:227VHVLT4:6:1378:24152:21605/1	150	0	150	-	ctg2(+)>ctg2(+)	600	154	304	149	150	60
LH00270:260:227VHVLT4:6:1378:24168:21605/1	150	0	150	-	ctg2(+)>ctg2(+)	600	154	304	149	150	60
LH00270:260:227VHVLT4:6:1385:39697:7107/1	150	0	150	-	ctg17(+)>ctg17(+)	600	164	314	147	150	60
LH00270:260:227VHVLT4:6:1401:49861:8368/1	150	0	150	-	ctg6(+)>ctg6(+)	600	199	349	150	150	60
LH00270:260:227VHVLT4:6:1404:48396:2275/1	150	0	150	-	ctg1(+)>ctg1(+)	600	165	316	143	151	14
LH00270:260:227VHVLT4:6:1404:41299:28932/1	150	0	150	+	ctg4(+)>ctg4(+)	600	155	305	146	150	60
LH00270:260:227VHVLT4:6:1405:20389:17081/1	150	0	150	-	ctg11(+)>ctg11(+)	600	199	349	139	150	28
LH00270:260:227VHVLT4:6:1406:27583:11212/1	150	0	150	+	ctg17(+)>ctg17(+)	600	199	349	150	150	60
LH00270:260:227VHVLT4:6:1435:20292:26746/1	150	0	150	+	ctg4(+)>ctg4(+)	600	190	340	145	150	60
LH00270:260:227VHVLT4:6:1438:28449:29464/1	150	0	150	+	ctg12(+)>ctg12(+)	600	155	305	147	150	60
LH00270:260:227VHVLT4:6:1439:3023:27699/1	150	0	150	-	ctg19(+)>ctg19(+)	600	200	350	150	150	60
LH00270:260:227VHVLT4:6:1441:18932:21479/1	150	0	150	-	ctg6(+)>ctg6(+)	600	163	313	142	150	60
LH00270:260:227VHVLT4:6:1453:50978:1252/1	150	0	150	-	ctg6(+)>ctg6(+)	600	153	303	144	150	60
LH00270:260:227VHVLT4:6:1454:17735:11870/1	150	0	150	+	ctg4(+)>ctg4(+)	600	160	310	150	150	60
LH00270:260:227VHVLT4:6:1461:29930:1098/1	150	0	150	+	ctg7(+)>ctg7(+)	600	190	340	144	150	60
LH00270:260:227VHVLT4:6:1471:21716:19098/1	150	0	150	-	ctg18(+)>ctg18(+)	600	196	346	148	150	60
LH00270:260:227VHVLT4:6:1477:28238:11898/1	150	0	150	+	ctg6(+)>ctg6(+)	600	185	335	149	150	60
LH00270:260:227VHVLT4:6:1477:20510:20933/1	150	0	150	+	ctg3(+)>ctg3(+)	600	193	346	148	153	60
LH00270:260:227VHVLT4:6:1486:37747:2443/1	150	0	150	-	ctg6(+)>ctg6(+)	600	158	308	148	150	60
LH00270:260:227VHVLT4:6:1487:51139:10133/1	150	0	150	-	ctg5(+)>ctg5(+)	600	171	321	149	150	60
LH00270:260:227VHVLT4:6:1488:48008:1630/1	150	0	150	-	ctg6(+)>ctg6(+)	600	171	321	143	150	60
LH00270:260:227VHVLT4:6:1488:33223:28175/1	150	0	150	-	ctg6(+)>ctg6(+)	600	171	321	147	150	60
LH00270:260:227VHVLT4:6:1491:39608:17151/1	150	0	150	-	ctg19(+)>ctg19(+)	600	199	349	150	150	60
LH00270:260:227VHVLT4:6:1492:46049:8354/1	150	0	150	+	ctg19(+)>ctg19(+)	600	161	311	150	150	60
LH00270:260:227VHVLT4:6:1493:4148:25668/1	150	0	150	-	ctg5(+)>ctg5(+)	600	153	303	149	150	60
LH00270:260:227VHVLT4:6:1495:15776:12122/1	150	0	150	+	ctg12(+)>ctg12(+)	600	167	317	150	150	60
LH00270:260:227VHVLT4:6:1495:20858:17557/1	150	0	150	-	ctg1(+)>ctg1(+)	600	166	317	146	151	60
LH00270:260:227VHVLT4:6:1495:24840:22796/1	150	0	150	-	ctg15(+)>ctg15(+)	600	172	322	150	150	60
LH00270:260:227VHVLT4:6:1496:47352:6435/1	150	0	150	+	ctg6(+)>ctg6(+)	600	153	303	144	150	60
LH00270:260:227VHVLT4:6:2114:45734:10245/1	150	0	150	+	ctg11(+)>ctg11(+)	600	152	302	149	150	0
LH00270:260:227VHVLT4:6:2114:29428:23426/1	150	0	150	-	ctg6(+)>ctg6(+)	600	167	317	145	150	60
LH00270:260:227VHVLT4:6:2118:8971:8494/1	150	0	150	+	ctg4(+)>ctg4(+)	600	185	335	150	150	60
LH00270:260:227VHVLT4:6:2124:28651:11800/1	150	0	150	-	ctg20(+)>ctg20(+)	600	200	350	150	150	60
LH00270:260:227VHVLT4:6:2124:11876:29520/1	150	0	150	+	ctg4(+)>ctg4(+)	600	188	338	148	150	60
LH00270:260:227VHVLT4:6:2131:2861:29744/1	150	0	150	-	ctg5(+)>ctg5(+)	600	160	310	146	150	60
LH00270:260:227VHVLT4:6:2133:50986:6561/1	150	0	150	+	ctg6(+)>ctg6(+)	600	156	306	146	150	60
LH00270:260:227VHVLT4:6:2138:43193:2093/1	150	0	150	+	ctg13(+)>ctg13(+)	600	184	335	145	151	60
LH00270:260:227VHVLT4:6:2143:35934:26172/1	150	0	150	+	ctg11(+)>ctg11(+)	600	159	309	149	150	18
LH00270:260:227VHVLT4:6:2145:38386:17221/1	150	0	150	+	ctg4(+)>ctg4(+)	600	190	340	145	150	60
LH00270:260:227VHVLT4:6:2149:36889:14181/1	150	0	150	+	ctg11(+)>ctg11(+)	600	154	306	139	152	1
LH00270:260:227VHVLT4:6:2152:17654:28259/1	150	0	150	-	ctg6(+)>ctg6(+)	600	166	316	146	150	60
LH00270:260:227VHVLT4:6:2155:32811:3563/1	150	0	150	-	ctg22(+)>ctg22(+)	600	154	304	150	150	60
LH00270:260:227VHVLT4:6:2164:35554:9405/1	150	0	150	+	ctg6(+)>ctg6(+)	600	159	309	145	150	60
LH00270:260:227VHVLT4:6:2168:17848:17305/1	150	0	150	-	ctg16(+)>ctg16(+)	600	152	302	149	150	60
LH00270:260:227VHVLT4:6:2168:13907:21297/1	150	0	150	-	ctg10(+)>ctg10(+)	600	197	347	150	150	60
LH00270:260:227VHVLT4:6:2170:12637:15344/1	150	0	150	+	ctg16(+)>ctg16(+)	600	151	301	150	150	60
LH00270:260:227VHVLT4:6:2170:12645:15358/1	150	0	150	+	ctg16(+)>ctg16(+)	600	151	301	150	150	60
LH00270:260:227VHVLT4:6:2171:13252:4446/1	150	0	150	+	ctg6(+)>ctg6(+)	600	167	317	145	150	60
LH00270:260:227VHVLT4:6:2171:13244:4460/1	150	0	150	+	ctg6(+)>ctg6(+)	600	167	317	145	150	60
LH00270:260:227VHVLT4:6:2173:10233:4096/1	150	0	150	-	ctg6(+)>ctg6(+)	600	171	321	146	150	60
LH00270:260:227VHVLT4:6:2176:16942:5847/1	150	0	150	-	ctg6(+)>ctg6(+)	600	170	320	139	150	17
LH00270:260:227VHVLT4:6:2181:35659:2555/1	150	0	150	-	ctg11(+)>ctg11(+)	600	177	327	144	150	60
LH00270:260:227VHVLT4:6:2182:33822:24253/1	150	0	150	-	ctg11(+)>ctg11(+)	600	160	310	150	150	23
LH00270:260:227VHVLT4:6:2183:41801:6211/1	150	0	150	-	ctg6(+)>ctg6(+)	600	155	305	147	150	60
LH00270:260:227VHVLT4:6:2186:45936:3031/1	150	0	150	-	ctg1(+)>ctg1(+)	600	189	340	150	151	60
LH00270:260:227VHVLT4:6:2191:50371:12893/1	150	0	150	+	ctg6(+)>ctg6(+)	600	163	313	147	150	60
LH00270:260:227VHVLT4:6:2193:39462:13089/1	150	0	150	+	ctg19(+)>ctg19(+)	600	196	347	147	151	60
LH00270:260:227VHVLT4:6:2202:14223:22096/1	150	0	150	+	ctg19(+)>ctg19(+)	600	180	330	150	150	60
LH00270:260:227VHVLT4:6:2206:17638:6183/1	150	0	150	-	ctg13(+)>ctg13(+)	600	182	333	144	151	60
LH00270:260:227VHVLT4:6:2208:21724:2667/1	150	0	150	-	ctg22(+)>ctg22(+)	600	166	316	150	150	60
LH00270:260:227VHVLT4:6:2212:18617:9783/1	150	0	150	-	ctg12(+)>ctg12(+)	600	178	328	150	150	60
LH00270:260:227VHVLT4:6:2218:34947:28049/1	150	0	150	-	ctg6(+)>ctg6(+)	600	153	303	146	150	60
LH00270:260:227VHVLT4:6:2223:48445:22390/1	150	0	150	-	ctg6(+)>ctg6(+)	600	158	308	143	150	31
LH00270:260:227VHVLT4:6:2223:48453:22404/1	150	0	150	-	ctg6(+)>ctg6(+)	600	158	308	143	150	59
LH00270:260:227VHVLT4:6:2226:50727:16675/1	150	0	150	-	ctg10(+)>ctg10(+)	600	192	342	141	150	57
LH00270:260:227VHVLT4:6:2230:49926:29380/1	150	0	150	+	ctg16(+)>ctg16(+)	600	155	305	150	150	60
LH00270:260:227VHVLT4:6:2231:6624:18075/1	150	0	150	+	ctg5(+)>ctg5(+)	600	189	339	147	150	60
LH00270:260:227VHVLT4:6:2235:2335:7037/1	150	0	150	-	ctg7(+)>ctg7(+)	600	186	338	139	152	1
LH00270:260:227VHVLT4:6:2246:12604:11198/1	150	0	150	-	ctg19(+)>ctg19(+)	600	187	337	146	150	60
LH00270:260:227VHVLT4:6:2257:19151:26060/1	150	0	150	-	ctg15(+)>ctg15(+)	600	150	300	150	150	60
LH00270:260:227VHVLT4:6:2259:43565:13103/1	150	0	150	-	ctg22(+)>ctg22(+)	600	170	320	146	150	60
LH00270:260:227VHVLT4:6:2260:12361:4362/1	150	0	150	-	ctg18(+)>ctg18(+)	600	188	338	148	150	60
LH00270:260:227VHVLT4:6:2260:18285:19322/1	150	0	150	+	ctg4(+)>ctg4(+)	600	151	301	150	150	60
LH00270:260:227VHVLT4:6:2266:43500:10553/1	150	0	150	-	ctg19(+)>ctg19(+)	600	200	350	150	150	60
LH00270:260:227VHVLT4:6:2280:11059:4684/1	150	0	150	-	ctg17(+)>ctg17(+)	600	198	348	150	150	60
LH00270:260:227VHVLT4:6:2303:7870:12136/1	150	0	150	-	ctg11(+)>ctg11(+)	600	155	305	145	150	0
LH00270:260:227VHVLT4:6:2305:5467:11142/1	150	0	150	+	ctg12(+)>ctg12(+)	600	155	305	147	150	60
LH00270:260:227VHVLT4:6:2308:11431:8578/1	150	0	150	-	ctg16(+)>ctg16(+)	600	186	336	150	150	60
LH00270:260:227VHVLT4:6:2310:37148:2359/1	150	0	150	-	ctg12(+)>ctg12(+)	600	168	318	150	150	60
LH00270:260:227VHVLT4:6:2310:2740:20205/1	150	0	150	-	ctg6(+)>ctg6(+)	600	157	307	142	150	32
LH00270:260:227VHVLT4:6:2317:21781:22208/1	150	0	150	-	ctg6(+)>ctg6(+)	600	171	321	148	150	60
LH00270:260:227VHVLT4:6:2319:16262:15064/1	150	0	150	-	ctg11(+)>ctg11(+)	600	152	302	150	150	0
LH00270:260:227VHVLT4:6:2320:32738:24001/1	150	0	150	+	ctg19(+)>ctg19(+)	600	150	300	150	150	60
LH00270:260:227VHVLT4:6:2326:47377:5525/1	150	0	150	-	ctg1(+)>ctg1(+)	600	174	324	149	150	60
LH00270:260:227VHVLT4:6:2326:22898:14279/1	150	0	150	+	ctg6(+)>ctg6(+)	600	159	309	150	150	60
LH00270:260:227VHVLT4:6:2327:15169:25976/1	150	0	150	-	ctg13(+)>ctg13(+)	600	200	350	150	150	60
LH00270:260:227VHVLT4:6:2331:42068:13537/1	150	0	150	-	ctg6(+)>ctg6(+)	600	171	321	145	150	60
LH00270:260:227VHVLT4:6:2332:28344:10175/1	150	0	150	+	ctg17(+)>ctg17(+)	600	164	328	147	164	60
LH00270:260:227VHVLT4:6:2338:43298:17207/1	150	0	150	+	ctg11(+)>ctg11(+)	600	184	334	138	150	1
LH00270:260:227VHVLT4:6:2340:3031:22894/1	150	0	150	+	ctg7(+)>ctg7(+)	600	158	308	149	149	60
LH00270:260:227VHVLT4:6:2341:15234:24659/1	150	0	150	-	ctg21(+)>ctg21(+)	600	192	342	150	150	60
LH00270:260:227VHVLT4:6:2348:30852:26060/1	150	0	150	-	ctg3(+)>ctg3(+)	600	166	321	150	155	60
LH00270:260:227VHVLT4:6:2351:2975:9601/1	150	0	150	-	ctg19(+)>ctg19(+)	600	172	322	142	150	60
LH00270:260:227VHVLT4:6:2356:45888:22138/1	150	0	150	-	ctg11(+)>ctg11(+)	600	158	308	150	150	4
LH00270:260:227VHVLT4:6:2358:16926:3830/1	150	0	150	-	ctg2(+)>ctg2(+)	600	173	323	146	150	60
LH00270:260:227VHVLT4:6:2360:39640:7570/1	150	0	150	-	ctg6(+)>ctg6(+)	600	193	343	150	150	60
LH00270:260:227VHVLT4:6:2366:30698:5791/1	150	0	150	-	ctg13(+)>ctg13(+)	600	184	335	144	151	60
LH00270:260:227VHVLT4:6:2368:23407:15386/1	150	0	150	-	ctg6(+)>ctg6(+)	600	153	303	144	150	60
LH00270:260:227VHVLT4:6:2376:27907:5076/1	150	0	150	+	ctg19(+)>ctg19(+)	600	179	329	147	150	60
LH00270:260:227VHVLT4:6:2376:19434:14391/1	150	0	150	+	ctg16(+)>ctg16(+)	600	161	311	148	150	60
LH00270:260:227VHVLT4:6:2381:44059:7990/1	150	0	150	-	ctg6(+)>ctg6(+)	600	171	321	144	150	60
LH00270:260:227VHVLT4:6:2384:11220:25388/1	150	0	150	-	ctg9(+)>ctg9(+)	600	152	302	149	150	60
LH00270:260:227VHVLT4:6:2385:43161:9096/1	150	0	150	+	ctg11(+)>ctg11(+)	600	157	307	145	149	1
LH00270:260:227VHVLT4:6:2388:11520:13383/1	150	0	150	-	ctg16(+)>ctg16(+)	600	181	331	150	150	60
LH00270:260:227VHVLT4:6:2393:33968:26494/1	150	0	150	+	ctg18(+)>ctg18(+)	600	168	318	149	150	60
LH00270:260:227VHVLT4:6:2398:26094:20177/1	150	0	150	-	ctg11(+)>ctg11(+)	600	185	335	141	150	60
LH00270:260:227VHVLT4:6:2408:24063:26298/1	150	0	150	-	ctg6(+)>ctg6(+)	600	171	321	146	150	60
LH00270:260:227VHVLT4:6:2413:49035:15064/1	150	0	150	-	ctg5(+)>ctg5(+)	600	186	336	148	150	60
LH00270:260:227VHVLT4:6:2417:28336:29688/1	150	0	150	+	ctg11(+)>ctg11(+)	600	152	302	150	150	0
LH00270:260:227VHVLT4:6:2417:28344:29702/1	150	0	150	+	ctg11(+)>ctg11(+)	600	152	302	149	150	0
LH00270:260:227VHVLT4:6:2421:26418:11520/1	150	0	150	-	ctg2(+)>ctg2(+)	600	189	339	147	150	60
LH00270:260:227VHVLT4:6:2421:26410:11534/1	150	0	150	-	ctg2(+)>ctg2(+)	600	189	339	147	150	60
LH00270:260:227VHVLT4:6:2425:33911:1630/1	150	0	150	-	ctg6(+)>ctg6(+)	600	173	323	144	150	60
LH00270:260:227VHVLT4:6:2425:28870:22516/1	150	0	150	-	ctg6(+)>ctg6(+)	600	167	317	147	150	60
LH00270:260:227VHVLT4:6:2425:28886:22516/1	150	0	150	-	ctg6(+)>ctg6(+)	600	167	317	147	150	60
LH00270:260:227VHVLT4:6:2428:20381:10315/1	150	0	150	+	ctg11(+)>ctg11(+)	600	184	334	142	150	60
LH00270:260:227VHVLT4:6:2445:31694:27125/1	150	0	150	-	ctg22(+)>ctg22(+)	600	195	345	149	149	60
LH00270:260:227VHVLT4:6:2449:46940:19756/1	150	0	150	-	ctg21(+)>ctg21(+)	600	153	304	146	151	60
LH00270:260:227VHVLT4:6:2456:29452:2653/1	150	0	150	-	ctg11(+)>ctg11(+)	600	185	335	141	150	60
LH00270:260:227VHVLT4:6:2457:47336:15680/1	150	0	150	-	ctg2(+)>ctg2(+)	600	189	339	146	150	60
LH00270:260:227VHVLT4:6:2457:44480:25051/1	150	0	150	-	ctg13(+)>ctg13(+)	600	178	328	150	150	60
LH00270:260:227VHVLT4:6:2459:31581:8410/1	150	0	150	+	ctg10(+)>ctg10(+)	600	179	329	143	149	60
LH00270:260:227VHVLT4:6:2460:47676:6127/1	150	0	150	+	ctg12(+)>ctg12(+)	600	167	317	150	150	60
LH00270:260:227VHVLT4:6:2463:20300:3059/1	150	0	150	-	ctg11(+)>ctg11(+)	600	171	321	149	150	60
LH00270:260:227VHVLT4:6:2463:20308:3073/1	150	0	150	-	ctg11(+)>ctg11(+)	600	171	321	150	150	60
LH00270:260:227VHVLT4:6:2464:47328:10791/1	150	0	150	+	ctg9(+)>ctg9(+)	600	187	337	141	150	60
LH00270:260:227VHVLT4:6:2467:50646:15190/1	150	0	150	+	ctg11(+)>ctg11(+)	600	160	310	142	150	27
LH00270:260:227VHVLT4:6:2474:27826:1434/1	150	0	150	-	ctg22(+)>ctg22(+)	600	185	335	150	150	60
LH00270:260:227VHVLT4:6:2477:49375:24841/1	150	0	150	+	ctg4(+)>ctg4(+)	600	164	314	150	150	60
LH00270:260:227VHVLT4:6:2477:49392:24841/1	150	0	150	+	ctg4(+)>ctg4(+)	600	164	314	150	150	60
LH00270:260:227VHVLT4:6:2478:10241:15092/1	150	0	150	+	ctg19(+)>ctg19(+)	600	177	327	150	150	60
LH00270:260:227VHVLT4:6:2489:49901:11184/1	150	0	150	-	ctg22(+)>ctg22(+)	600	195	345	143	150	60
LH00157:275:22CNWVLT4:5:1101:32600:29590/1	150	0	150	+	ctg11(+)>ctg11(+)	600	159	309	150	150	18
LH00157:275:22CNWVLT4:5:1105:8971:26788/1	150	0	150	-	ctg1(+)>ctg1(+)	600	166	316	150	150	60
LH00157:275:22CNWVLT4:5:1107:44156:18944/1	150	0	150	+	ctg11(+)>ctg11(+)	600	195	345	143	150	60
LH00157:275:22CNWVLT4:5:1110:25641:23959/1	150	0	150	+	ctg6(+)>ctg6(+)	600	168	318	144	150	60
LH00157:275:22CNWVLT4:5:1113:46543:24141/1	150	0	150	-	ctg14(+)>ctg14(+)	600	182	332	150	150	60
LH00157:275:22CNWVLT4:5:1121:17759:3255/1	150	0	150	-	ctg21(+)>ctg21(+)	600	152	302	149	150	60
LH00157:275:22CNWVLT4:5:1127:18382:12542/1	150	0	150	+	ctg19(+)>ctg19(+)	600	168	318	150	150	60
LH00157:275:22CNWVLT4:5:1138:16408:10441/1	150	0	150	-	ctg13(+)>ctg13(+)	600	167	317	149	150	57
LH00157:275:22CNWVLT4:5:1140:39964:14321/1	150	0	150	-	ctg6(+)>ctg6(+)	600	154	304	143	150	60
LH00157:275:22CNWVLT4:5:1149:3185:3521/1	150	0	150	+	ctg6(+)>ctg6(+)	600	155	305	146	150	60
LH00157:275:22CNWVLT4:5:1161:26507:4306/1	150	0	150	-	ctg17(+)>ctg17(+)	600	165	315	145	150	60
LH00157:275:22CNWVLT4:5:1162:27834:8060/1	150	0	150	-	ctg19(+)>ctg19(+)	600	185	335	145	150	60
LH00157:275:22CNWVLT4:5:1164:44010:29282/1	150	0	150	-	ctg4(+)>ctg4(+)	600	169	319	147	150	60
LH00157:275:22CNWVLT4:5:1170:13770:14335/1	150	0	150	-	ctg21(+)>ctg21(+)	600	177	327	149	150	60
LH00157:275:22CNWVLT4:5:1197:22372:2275/1	150	0	150	-	ctg1(+)>ctg1(+)	600	191	342	145	151	60
LH00157:275:22CNWVLT4:5:1205:7352:4544/1	150	0	150	-	ctg6(+)>ctg6(+)	600	167	317	144	150	60
LH00157:275:22CNWVLT4:5:1211:50775:16703/1	150	0	150	-	ctg9(+)>ctg9(+)	600	176	326	147	150	60
LH00157:275:22CNWVLT4:5:1258:15202:8746/1	150	0	150	+	ctg23(+)>ctg23(+)	600	150	301	146	151	60
LH00157:275:22CNWVLT4:5:1258:15218:8746/1	150	0	150	+	ctg23(+)>ctg23(+)	600	150	301	146	151	60
LH00157:275:22CNWVLT4:5:1258:15210:8760/1	150	0	150	+	ctg23(+)>ctg23(+)	600	150	301	146	151	60
LH00157:275:22CNWVLT4:5:1271:50970:7402/1	150	0	150	-	ctg9(+)>ctg9(+)	600	154	304	147	150	60
LH00157:275:22CNWVLT4:5:1271:50986:7402/1	150	0	150	-	ctg9(+)>ctg9(+)	600	154	304	147	150	60
LH00157:275:22CNWVLT4:5:1275:49181:16633/1	150	0	150	-	ctg19(+)>ctg19(+)	600	184	334	146	150	60
LH00157:275:22CNWVLT4:5:1281:5354:3017/1	150	0	150	-	ctg4(+)>ctg4(+)	600	179	329	139	150	15
LH00157:275:22CNWVLT4:5:1293:5839:4502/1	150	0	150	+	ctg6(+)>ctg6(+)	600	168	318	144	150	60
LH00157:275:22CNWVLT4:5:1295:39373:20359/1	150	0	150	-	ctg6(+)>ctg6(+)	600	154	304	144	150	60
LH00157:275:22CNWVLT4:5:1307:46762:8718/1	150	0	150	+	ctg4(+)>ctg4(+)	600	179	329	150	150	60
LH00157:275:22CNWVLT4:5:1313:42926:19728/1	150	0	150	-	ctg2(+)>ctg2(+)	600	160	312	139	152	3
LH00157:275:22CNWVLT4:5:1325:45443:3661/1	150	0	150	-	ctg5(+)>ctg5(+)	600	191	341	150	150	60
LH00157:275:22CNWVLT4:5:1330:36857:20681/1	150	0	150	-	ctg5(+)>ctg5(+)	600	197	347	149	150	60
LH00157:275:22CNWVLT4:5:1330:52111:24617/1	150	0	150	-	ctg6(+)>ctg6(+)	600	150	300	149	150	60
LH00157:275:22CNWVLT4:5:1331:20729:19434/1	150	0	150	-	ctg2(+)>ctg2(+)	600	168	318	148	150	60
LH00157:275:22CNWVLT4:5:1331:20737:19448/1	150	0	150	-	ctg2(+)>ctg2(+)	600	168	318	148	150	60
LH00157:275:22CNWVLT4:5:1341:27211:21465/1	150	0	150	+	ctg11(+)>ctg11(+)	600	196	346	150	150	54
LH00157:275:22CNWVLT4:5:1347:15242:27026/1	150	0	150	-	ctg16(+)>ctg16(+)	600	176	326	148	150	60
LH00157:275:22CNWVLT4:5:1352:41647:25528/1	150	0	150	-	ctg11(+)>ctg11(+)	600	156	306	150	150	1
LH00157:275:22CNWVLT4:5:1352:41655:25542/1	150	0	150	-	ctg11(+)>ctg11(+)	600	156	306	150	150	1
LH00157:275:22CNWVLT4:5:1356:31144:7458/1	150	0	150	+	ctg16(+)>ctg16(+)	600	161	311	149	150	60
LH00157:275:22CNWVLT4:5:1362:16262:29072/1	150	0	150	+	ctg11(+)>ctg11(+)	600	165	315	143	150	30
LH00157:275:22CNWVLT4:5:1365:10039:24547/1	150	0	150	+	ctg22(+)>ctg22(+)	600	189	343	137	154	4
LH00157:275:22CNWVLT4:5:1366:26652:23609/1	150	0	150	+	ctg6(+)>ctg6(+)	600	167	317	149	150	60
LH00157:275:22CNWVLT4:5:1370:43606:4348/1	150	0	150	+	ctg6(+)>ctg6(+)	600	171	321	142	150	60
LH00157:275:22CNWVLT4:5:1378:18908:24491/1	150	0	150	+	ctg5(+)>ctg5(+)	600	169	319	148	150	60
LH00157:275:22CNWVLT4:5:1380:47741:16857/1	150	0	150	-	ctg4(+)>ctg4(+)	600	165	315	147	150	60
LH00157:275:22CNWVLT4:5:1386:19224:25598/1	150	0	150	-	ctg1(+)>ctg1(+)	600	191	341	146	150	60
LH00157:275:22CNWVLT4:5:1386:19240:25598/1	150	0	150	-	ctg1(+)>ctg1(+)	600	191	341	146	150	60
LH00157:275:22CNWVLT4:5:1388:36695:6729/1	150	0	150	-	ctg6(+)>ctg6(+)	600	160	310	142	150	60
LH00157:275:22CNWVLT4:5:1395:8777:1294/1	150	0	150	-	ctg11(+)>ctg11(+)	600	193	343	150	150	54
LH00157:275:22CNWVLT4:5:1411:9764:22502/1	150	0	150	-	ctg1(+)>ctg1(+)	600	173	324	144	151	60
LH00157:275:22CNWVLT4:5:1411:9780:22502/1	150	0	150	-	ctg1(+)>ctg1(+)	600	173	324	144	151	60
LH00157:275:22CNWVLT4:5:1416:46753:22348/1	150	0	150	+	ctg11(+)>ctg11(+)	600	178	328	150	150	60
LH00157:275:22CNWVLT4:5:1420:14959:16507/1	150	0	150	-	ctg20(+)>ctg20(+)	600	150	300	150	150	60
LH00157:275:22CNWVLT4:5:1432:9796:4544/1	150	0	150	-	ctg9(+)>ctg9(+)	600	190	340	150	150	60
LH00157:275:22CNWVLT4:5:1439:3314:13299/1	150	0	150	+	ctg11(+)>ctg11(+)	600	152	302	139	150	0
LH00157:275:22CNWVLT4:5:1439:32697:16983/1	150	0	150	+	ctg11(+)>ctg11(+)	600	166	316	150	150	52
LH00157:275:22CNWVLT4:5:1446:9464:14251/1	150	0	150	+	ctg20(+)>ctg20(+)	600	162	312	150	150	60
LH00157:275:22CNWVLT4:5:1452:1129:4670/1	150	0	150	+	ctg17(+)>ctg17(+)	600	184	330	143	150	60
LH00157:275:22CNWVLT4:5:1460:33806:21535/1	150	0	150	+	ctg22(+)>ctg22(+)	600	188	338	148	150	60
LH00157:275:22CNWVLT4:5:1463:37221:2373/1	150	0	150	-	ctg9(+)>ctg9(+)	600	200	350	148	150	60
LH00157:275:22CNWVLT4:5:1469:1615:12991/1	150	0	150	+	ctg5(+)>ctg5(+)	600	165	315	150	150	60
LH00157:275:22CNWVLT4:5:1472:18018:28525/1	150	0	150	-	ctg15(+)>ctg15(+)	600	169	319	149	150	60
LH00157:275:22CNWVLT4:5:1472:18010:28539/1	150	0	150	-	ctg15(+)>ctg15(+)	600	169	319	149	150	60
LH00157:275:22CNWVLT4:5:1487:15080:22544/1	150	0	150	-	ctg9(+)>ctg9(+)	600	150	300	145	150	60
LH00157:275:22CNWVLT4:5:2101:23237:29128/1	150	0	150	+	ctg7(+)>ctg7(+)	600	177	327	150	150	60
LH00157:275:22CNWVLT4:5:2105:28004:14826/1	150	0	150	-	ctg15(+)>ctg15(+)	600	198	348	148	150	60
LH00157:275:22CNWVLT4:5:2107:51528:9881/1	150	0	150	-	ctg2(+)>ctg2(+)	600	189	339	147	150	60
LH00157:275:22CNWVLT4:5:2110:13753:20443/1	150	0	150	+	ctg2(+)>ctg2(+)	600	194	346	142	152	60
LH00157:275:22CNWVLT4:5:2126:25487:8592/1	150	0	150	+	ctg6(+)>ctg6(+)	600	168	318	145	150	60
LH00157:275:22CNWVLT4:5:2135:15372:11310/1	150	0	150	-	ctg23(+)>ctg23(+)	600	174	324	150	150	60
LH00157:275:22CNWVLT4:5:2135:15380:11324/1	150	0	150	-	ctg23(+)>ctg23(+)	600	174	324	150	150	60
LH00157:275:22CNWVLT4:5:2148:35837:16983/1	150	0	150	-	ctg6(+)>ctg6(+)	600	156	306	148	150	60
LH00157:275:22CNWVLT4:5:2150:28967:5090/1	150	0	150	-	ctg5(+)>ctg5(+)	600	194	344	150	150	60
LH00157:275:22CNWVLT4:5:2158:7263:28231/1	150	0	150	-	ctg17(+)>ctg17(+)	600	168	318	147	150	60
LH00157:275:22CNWVLT4:5:2159:32050:27825/1	150	0	150	-	ctg1(+)>ctg1(+)	600	210	347	132	150	60
LH00157:275:22CNWVLT4:5:2165:39009:16423/1	150	0	150	-	ctg22(+)>ctg22(+)	600	168	318	149	150	60
LH00157:275:22CNWVLT4:5:2169:5540:25304/1	150	0	150	-	ctg23(+)>ctg23(+)	600	171	321	147	150	60
LH00157:275:22CNWVLT4:5:2171:30650:19882/1	150	0	150	+	ctg3(+)>ctg3(+)	600	187	337	143	150	31
LH00157:275:22CNWVLT4:5:2198:18099:16198/1	150	0	150	-	ctg10(+)>ctg10(+)	600	152	302	138	150	38
LH00157:275:22CNWVLT4:5:2202:16966:28021/1	150	0	150	+	ctg6(+)>ctg6(+)	600	158	308	147	150	60
LH00157:275:22CNWVLT4:5:2206:39916:16311/1	150	0	150	-	ctg21(+)>ctg21(+)	600	166	316	150	150	60
LH00157:275:22CNWVLT4:5:2210:11552:23777/1	150	0	150	+	ctg6(+)>ctg6(+)	600	154	304	140	150	41
LH00157:275:22CNWVLT4:5:2230:19701:5496/1	150	0	150	-	ctg20(+)>ctg20(+)	600	178	328	150	150	60
LH00157:275:22CNWVLT4:5:2240:34243:28175/1	150	0	150	+	ctg11(+)>ctg11(+)	600	163	313	146	150	46
LH00157:275:22CNWVLT4:5:2242:39616:3830/1	150	0	150	-	ctg21(+)>ctg21(+)	600	152	302	150	150	60
LH00157:275:22CNWVLT4:5:2259:42578:11674/1	150	0	150	-	ctg1(+)>ctg1(+)	600	175	325	146	150	60
LH00157:275:22CNWVLT4:5:2264:26563:29002/1	150	0	150	-	ctg13(+)>ctg13(+)	600	178	328	146	150	60
LH00157:275:22CNWVLT4:5:2277:26814:5482/1	150	0	150	-	ctg11(+)>ctg11(+)	600	161	311	147	150	28
LH00157:275:22CNWVLT4:5:2283:28781:21802/1	150	0	150	-	ctg2(+)>ctg2(+)	600	163	313	148	150	60
LH00157:275:22CNWVLT4:5:2286:45006:12290/1	150	0	150	+	ctg18(+)>ctg18(+)	600	160	310	149	150	60
LH00157:275:22CNWVLT4:5:2296:31071:12711/1	150	0	150	-	ctg15(+)>ctg15(+)	600	157	307	149	150	60
LH00157:275:22CNWVLT4:5:2303:31192:27012/1	150	0	150	-	ctg12(+)>ctg12(+)	600	163	313	143	150	37
LH00157:275:22CNWVLT4:5:2338:42481:17305/1	150	0	150	+	ctg11(+)>ctg11(+)	600	155	305	145	150	0
LH00157:275:22CNWVLT4:5:2345:50597:27125/1	150	0	150	-	ctg10(+)>ctg10(+)	600	154	304	146	150	60
LH00157:275:22CNWVLT4:5:2351:34413:20569/1	150	0	150	+	ctg19(+)>ctg19(+)	600	152	302	147	150	60
LH00157:275:22CNWVLT4:5:2410:13454:1462/1	150	0	150	-	ctg22(+)>ctg22(+)	600	153	303	146	150	60
LH00157:275:22CNWVLT4:5:2421:36703:9433/1	150	0	150	-	ctg12(+)>ctg12(+)	600	165	315	145	150	60
LH00157:275:22CNWVLT4:5:2422:31791:18608/1	150	0	150	-	ctg2(+)>ctg2(+)	600	200	350	146	150	60
LH00157:275:22CNWVLT4:5:2429:32657:17641/1	150	0	150	+	ctg16(+)>ctg16(+)	600	199	349	148	150	60
LH00157:275:22CNWVLT4:5:2437:18083:9727/1	150	0	150	-	ctg4(+)>ctg4(+)	600	183	333	148	150	60
LH00157:275:22CNWVLT4:5:2438:10209:1925/1	150	0	150	-	ctg6(+)>ctg6(+)	600	154	304	148	150	60
LH00157:275:22CNWVLT4:5:2440:14579:18958/1	150	0	150	+	ctg11(+)>ctg11(+)	600	183	333	148	150	48
LH00157:275:22CNWVLT4:5:2442:12977:1784/1	150	0	150	-	ctg6(+)>ctg6(+)	600	158	308	144	150	60
LH00157:275:22CNWVLT4:5:2453:43678:19518/1	150	0	150	-	ctg19(+)>ctg19(+)	600	200	350	147	150	60
LH00157:275:22CNWVLT4:5:2458:41113:11268/1	150	0	150	+	ctg18(+)>ctg18(+)	600	183	333	142	150	40
LH00157:275:22CNWVLT4:5:2458:16060:19812/1	150	0	150	-	ctg11(+)>ctg11(+)	600	173	323	150	150	60
LH00157:275:22CNWVLT4:5:2462:46964:7247/1	150	0	150	-	ctg11(+)>ctg11(+)	600	169	320	145	151	60
LH00157:275:22CNWVLT4:5:2466:28902:18398/1	150	0	150	-	ctg6(+)>ctg6(+)	600	166	316	148	150	60
LH00157:275:22CNWVLT4:5:2467:16084:1420/1	150	0	150	+	ctg15(+)>ctg15(+)	600	174	324	149	150	60
LH00157:275:22CNWVLT4:5:2475:34227:25093/1	150	0	150	-	ctg4(+)>ctg4(+)	600	177	327	139	150	11
LH00157:275:22CNWVLT4:5:2475:34235:25107/1	150	0	150	-	ctg4(+)>ctg4(+)	600	177	327	142	150	19
LH00157:275:22CNWVLT4:5:2484:16076:14910/1	150	0	150	-	ctg9(+)>ctg9(+)	600	150	300	142	150	42
LH00270:260:227VHVLT4:6:1103:17719:8620/1	150	0	150	-	ctg11(+)>ctg11(+)	600	272	423	144	151	38
LH00270:260:227VHVLT4:6:1105:1615:24729/1	150	0	150	+	ctg18(+)>ctg18(+)	600	251	401	148	150	60
LH00270:260:227VHVLT4:6:1109:8955:11912/1	150	0	150	-	ctg4(+)>ctg4(+)	600	256	406	150	150	60
LH00270:260:227VHVLT4:6:1113:19677:21003/1	150	0	150	+	ctg20(+)>ctg20(+)	600	292	442	150	150	60
LH00270:260:227VHVLT4:6:1113:46996:25542/1	150	0	150	-	ctg1(+)>ctg1(+)	600	293	443	150	150	60
LH00270:260:227VHVLT4:6:1115:37812:21549/1	150	0	150	+	ctg13(+)>ctg13(+)	600	257	407	150	150	60
LH00270:260:227VHVLT4:6:1127:39228:22152/1	150	0	150	-	ctg17(+)>ctg17(+)	600	290	440	145	150	60
LH00270:260:227VHVLT4:6:1130:12305:3732/1	150	0	150	+	ctg6(+)>ctg6(+)	600	253	403	150	150	60
LH00270:260:227VHVLT4:6:1134:18649:25948/1	150	0	150	-	ctg4(+)>ctg4(+)	600	281	431	150	150	60
LH00270:260:227VHVLT4:6:1140:35295:26802/1	150	0	150	+	ctg10(+)>ctg10(+)	600	265	415	150	150	60
LH00270:260:227VHVLT4:6:1140:35303:26816/1	150	0	150	+	ctg10(+)>ctg10(+)	600	265	415	150	150	60
LH00270:260:227VHVLT4:6:1141:7093:3199/1	150	0	150	+	ctg19(+)>ctg19(+)	600	267	417	150	150	60
LH00270:260:227VHVLT4:6:1144:32964:14868/1	150	0	150	-	ctg4(+)>ctg4(+)	600	296	446	145	150	60
LH00270:260:227VHVLT4:6:1148:48485:23356/1	150	0	150	-	ctg1(+)>ctg1(+)	600	281	432	140	151	60
LH00270:260:227VHVLT4:6:1148:48493:23370/1	150	0	150	-	ctg1(+)>ctg1(+)	600	281	432	143	151	60
LH00270:260:227VHVLT4:6:1148:48485:23384/1	150	0	150	-	ctg1(+)>ctg1(+)	600	281	432	143	151	60
LH00270:260:227VHVLT4:6:1148:48501:23384/1	150	0	150	-	ctg1(+)>ctg1(+)	600	281	432	144	151	60
LH00270:260:227VHVLT4:6:1151:26304:12977/1	150	0	150	+	ctg3(+)>ctg3(+)	600	251	401	145	150	60
LH00270:260:227VHVLT4:6:1155:12588:27811/1	150	0	150	+	ctg17(+)>ctg17(+)	600	256	406	146	150	60
LH00270:260:227VHVLT4:6:1158:20017:8928/1	150	0	150	-	ctg13(+)>ctg13(+)	600	294	455	139	161	22
LH00270:260:227VHVLT4:6:1158:20033:8928/1	150	0	150	-	ctg13(+)>ctg13(+)	600	294	455	139	161	22
LH00270:260:227VHVLT4:6:1188:24014:3942/1	150	0	150	-	ctg4(+)>ctg4(+)	600	258	408	150	150	60
LH00270:260:227VHVLT4:6:1196:24152:6449/1	150	0	150	-	ctg6(+)>ctg6(+)	600	279	429	149	150	60
LH00270:260:227VHVLT4:6:1203:36776:12977/1	150	0	150	-	ctg17(+)>ctg17(+)	600	296	446	150	150	60
LH00270:260:227VHVLT4:6:1206:32438:23875/1	150	0	150	-	ctg18(+)>ctg18(+)	600	258	418	150	160	60
LH00270:260:227VHVLT4:6:1206:32455:23875/1	150	0	150	-	ctg18(+)>ctg18(+)	600	258	418	150	160	60
LH00270:260:227VHVLT4:6:1209:22550:10791/1	150	0	150	+	ctg20(+)>ctg20(+)	600	281	431	150	150	60
LH00270:260:227VHVLT4:6:1211:42327:7430/1	150	0	150	+	ctg17(+)>ctg17(+)	600	299	449	150	150	60
LH00270:260:227VHVLT4:6:1220:49942:1056/1	150	0	150	+	ctg20(+)>ctg20(+)	600	296	446	143	149	60
LH00270:260:227VHVLT4:6:1220:37650:10539/1	150	0	150	-	ctg17(+)>ctg17(+)	600	277	427	150	150	60
LH00270:260:227VHVLT4:6:1227:28441:24379/1	150	0	150	+	ctg4(+)>ctg4(+)	600	253	403	150	150	60
LH00270:260:227VHVLT4:6:1246:8963:4558/1	150	0	150	+	ctg17(+)>ctg17(+)	600	271	421	150	150	60
LH00270:260:227VHVLT4:6:1246:13689:18958/1	150	0	150	+	ctg13(+)>ctg13(+)	600	280	429	143	150	60
LH00270:260:227VHVLT4:6:1247:13567:4656/1	150	0	150	+	ctg16(+)>ctg16(+)	600	265	415	150	150	60
LH00270:260:227VHVLT4:6:1247:13575:4670/1	150	0	150	+	ctg16(+)>ctg16(+)	600	265	415	150	150	60
LH00270:260:227VHVLT4:6:1247:13583:4684/1	150	0	150	+	ctg16(+)>ctg16(+)	600	265	415	150	150	60
LH00270:260:227VHVLT4:6:1254:35465:27265/1	150	0	150	-	ctg16(+)>ctg16(+)	600	295	445	150	150	60
LH00270:260:227VHVLT4:6:1255:14708:20975/1	150	0	150	+	ctg13(+)>ctg13(+)	600	284	434	144	150	60
LH00270:260:227VHVLT4:6:1255:19208:28035/1	150	0	150	+	ctg21(+)>ctg21(+)	600	267	417	145	150	60
LH00270:260:227VHVLT4:6:1259:48890:15988/1	150	0	150	+	ctg14(+)>ctg14(+)	600	258	408	150	150	60
LH00270:260:227VHVLT4:6:1278:18649:16647/1	150	0	150	-	ctg22(+)>ctg22(+)	600	285	437	139	153	24
LH00270:260:227VHVLT4:6:1290:42254:27195/1	150	0	150	-	ctg3(+)>ctg3(+)	600	268	418	148	150	60
LH00270:260:227VHVLT4:6:1293:38354:27279/1	150	0	150	+	ctg13(+)>ctg13(+)	600	270	420	150	150	60
LH00270:260:227VHVLT4:6:1293:38346:27293/1	150	0	150	+	ctg13(+)>ctg13(+)	600	270	420	150	150	60
LH00270:260:227VHVLT4:6:1296:17605:16240/1	150	0	150	-	ctg4(+)>ctg4(+)	600	294	444	145	150	60
LH00270:260:227VHVLT4:6:1304:11423:16465/1	150	0	150	+	ctg13(+)>ctg13(+)	600	269	421	144	152	60
LH00270:260:227VHVLT4:6:1307:42586:18019/1	150	0	150	+	ctg17(+)>ctg17(+)	600	280	430	150	150	60
LH00270:260:227VHVLT4:6:1308:28279:8970/1	150	0	150	+	ctg17(+)>ctg17(+)	600	298	448	150	150	60
LH00270:260:227VHVLT4:6:1308:28295:8970/1	150	0	150	+	ctg17(+)>ctg17(+)	600	298	448	150	150	60
LH00270:260:227VHVLT4:6:1309:40943:12991/1	150	0	150	-	ctg17(+)>ctg17(+)	600	277	427	150	150	60
LH00270:260:227VHVLT4:6:1324:40433:5665/1	150	0	150	+	ctg13(+)>ctg13(+)	600	280	430	148	150	60
LH00270:260:227VHVLT4:6:1343:48971:17473/1	150	0	150	-	ctg4(+)>ctg4(+)	600	292	443	147	151	60
LH00270:260:227VHVLT4:6:1348:23318:27699/1	150	0	150	-	ctg6(+)>ctg6(+)	600	282	432	150	150	60
LH00270:260:227VHVLT4:6:1362:9246:27797/1	150	0	150	+	ctg20(+)>ctg20(+)	600	263	413	146	150	60
LH00270:260:227VHVLT4:6:1366:30860:9461/1	150	0	150	+	ctg2(+)>ctg2(+)	600	288	438	146	150	60
LH00270:260:227VHVLT4:6:1370:8121:24673/1	150	0	150	+	ctg22(+)>ctg22(+)	600	278	428	149	150	60
LH00270:260:227VHVLT4:6:1375:34915:21549/1	150	0	150	+	ctg9(+)>ctg9(+)	600	253	403	147	150	60
LH00270:260:227VHVLT4:6:1381:26798:27727/1	150	0	150	+	ctg17(+)>ctg17(+)	600	266	416	150	150	60
LH00270:260:227VHVLT4:6:1384:5977:13733/1	150	0	150	+	ctg7(+)>ctg7(+)	600	274	424	150	150	60
LH00270:260:227VHVLT4:6:1406:39551:5426/1	150	0	150	+	ctg18(+)>ctg18(+)	600	277	437	150	160	60
LH00270:260:227VHVLT4:6:1410:29687:4152/1	150	0	150	-	ctg17(+)>ctg17(+)	600	271	421	144	150	60
LH00270:260:227VHVLT4:6:1414:46284:25934/1	150	0	150	-	ctg22(+)>ctg22(+)	600	272	431	145	159	60
LH00270:260:227VHVLT4:6:1416:6033:15456/1	150	0	150	-	ctg4(+)>ctg4(+)	600	256	406	150	150	60
LH00270:260:227VHVLT4:6:1418:12135:3437/1	150	0	150	+	ctg19(+)>ctg19(+)	600	260	410	149	150	60
LH00270:260:227VHVLT4:6:1435:11795:3381/1	150	0	150	-	ctg11(+)>ctg11(+)	600	254	404	145	150	60
LH00270:260:227VHVLT4:6:1446:49003:28147/1	150	0	150	+	ctg9(+)>ctg9(+)	600	287	437	149	150	60
LH00270:260:227VHVLT4:6:1449:19280:8522/1	150	0	150	-	ctg9(+)>ctg9(+)	600	295	445	142	150	60
LH00270:260:227VHVLT4:6:1455:51843:28161/1	150	0	150	+	ctg22(+)>ctg22(+)	600	282	432	150	150	60
LH00270:260:227VHVLT4:6:1457:3986:14405/1	150	0	150	-	ctg1(+)>ctg1(+)	600	258	408	148	150	60
LH00270:260:227VHVLT4:6:1476:40498:12416/1	150	0	150	+	ctg4(+)>ctg4(+)	600	252	402	144	150	60
LH00270:260:227VHVLT4:6:1476:50589:13635/1	150	0	150	-	ctg9(+)>ctg9(+)	600	290	440	144	150	60
LH00270:260:227VHVLT4:6:1479:45523:13355/1	150	0	150	-	ctg7(+)>ctg7(+)	600	277	427	139	150	35
LH00270:260:227VHVLT4:6:1484:1243:3718/1	150	0	150	-	ctg7(+)>ctg7(+)	600	267	417	145	150	60
LH00270:260:227VHVLT4:6:1485:14813:14209/1	150	0	150	-	ctg11(+)>ctg11(+)	600	286	436	150	150	60
LH00270:260:227VHVLT4:6:1487:26636:3409/1	150	0	150	+	ctg21(+)>ctg21(+)	600	273	423	150	150	60
LH00270:260:227VHVLT4:6:1490:22396:6855/1	150	0	150	+	ctg23(+)>ctg23(+)	600	299	449	150	150	60
LH00270:260:227VHVLT4:6:1491:1000:1476/1	150	0	150	+	ctg15(+)>ctg15(+)	600	264	414	149	150	60
LH00270:260:227VHVLT4:6:1491:46260:26172/1	150	0	150	+	ctg20(+)>ctg20(+)	600	283	433	150	150	60
LH00270:260:227VHVLT4:6:2106:42424:20541/1	150	0	150	+	ctg11(+)>ctg11(+)	600	291	441	146	150	60
LH00270:260:227VHVLT4:6:2122:51892:18580/1	150	0	150	+	ctg1(+)>ctg1(+)	600	277	427	150	150	60
LH00270:260:227VHVLT4:6:2132:36646:18524/1	150	0	150	+	ctg1(+)>ctg1(+)	600	286	436	143	150	60
LH00270:260:227VHVLT4:6:2137:18309:28974/1	150	0	150	+	ctg3(+)>ctg3(+)	600	289	439	147	150	60
LH00270:260:227VHVLT4:6:2140:48283:18384/1	150	0	150	-	ctg4(+)>ctg4(+)	600	254	404	143	150	60
LH00270:260:227VHVLT4:6:2141:21295:26158/1	150	0	150	-	ctg1(+)>ctg1(+)	600	254	404	150	150	60
LH00270:260:227VHVLT4:6:2141:21303:26172/1	150	0	150	-	ctg1(+)>ctg1(+)	600	254	404	150	150	60
LH00270:260:227VHVLT4:6:2143:41324:29338/1	150	0	150	+	ctg12(+)>ctg12(+)	600	294	444	150	150	60
LH00270:260:227VHVLT4:6:2143:41340:29338/1	150	0	150	+	ctg12(+)>ctg12(+)	600	294	444	150	150	60
LH00270:260:227VHVLT4:6:2146:38160:20163/1	150	0	150	-	ctg20(+)>ctg20(+)	600	253	403	148	150	60
LH00270:260:227VHVLT4:6:2155:3857:11660/1	150	0	150	+	ctg5(+)>ctg5(+)	600	256	406	143	150	60
LH00270:260:227VHVLT4:6:2157:1510:11044/1	150	0	150	+	ctg9(+)>ctg9(+)	600	278	431	141	158	60
LH00270:260:227VHVLT4:6:2157:1518:11058/1	150	0	150	+	ctg9(+)>ctg9(+)	600	278	431	141	158	60
LH00270:260:227VHVLT4:6:2159:29153:19056/1	150	0	150	+	ctg20(+)>ctg20(+)	600	293	443	148	150	60
LH00270:260:227VHVLT4:6:2176:7352:23987/1	150	0	150	+	ctg2(+)>ctg2(+)	600	283	433	144	150	60
LH00270:260:227VHVLT4:6:2183:28651:15778/1	150	0	150	+	ctg4(+)>ctg4(+)	600	252	402	150	150	60
LH00270:260:227VHVLT4:6:2189:7385:15330/1	150	0	150	+	ctg12(+)>ctg12(+)	600	260	410	146	150	60
LH00270:260:227VHVLT4:6:2192:30310:8676/1	150	0	150	+	ctg1(+)>ctg1(+)	600	264	414	150	150	60
LH00270:260:227VHVLT4:6:2192:30318:8690/1	150	0	150	+	ctg1(+)>ctg1(+)	600	264	414	150	150	60
LH00270:260:227VHVLT4:6:2206:22930:2681/1	150	0	150	+	ctg6(+)>ctg6(+)	600	295	445	143	150	60
LH00270:260:227VHVLT4:6:2207:21748:3409/1	150	0	150	-	ctg15(+)>ctg15(+)	600	257	407	149	150	60
LH00270:260:227VHVLT4:6:2208:31945:3718/1	150	0	150	+	ctg5(+)>ctg5(+)	600	259	409	149	150	60
LH00270:260:227VHVLT4:6:2209:33523:13341/1	150	0	150	-	ctg6(+)>ctg6(+)	600	274	424	150	150	60
LH00270:260:227VHVLT4:6:2209:32212:18188/1	150	0	150	+	ctg21(+)>ctg21(+)	600	296	446	150	150	60
LH00270:260:227VHVLT4:6:2215:14239:9713/1	150	0	150	-	ctg22(+)>ctg22(+)	600	299	449	150	150	60
LH00270:260:227VHVLT4:6:2222:26337:15358/1	150	0	150	+	ctg6(+)>ctg6(+)	600	250	400	147	150	60
LH00270:260:227VHVLT4:6:2228:10274:2401/1	150	0	150	-	ctg11(+)>ctg11(+)	600	286	436	150	150	60
LH00270:260:227VHVLT4:6:2233:4577:11310/1	150	0	150	+	ctg6(+)>ctg6(+)	600	257	407	149	150	60
LH00270:260:227VHVLT4:6:2249:1129:1644/1	150	0	150	+	ctg21(+)>ctg21(+)	600	300	450	150	150	60
LH00270:260:227VHVLT4:6:2251:14635:3647/1	150	0	150	+	ctg7(+)>ctg7(+)	600	294	444	148	150	60
LH00270:260:227VHVLT4:6:2256:7555:15680/1	150	0	150	+	ctg4(+)>ctg4(+)	600	292	442	140	150	50
LH00270:260:227VHVLT4:6:2264:26798:7640/1	150	0	150	+	ctg7(+)>ctg7(+)	600	294	444	147	150	60
LH00270:260:227VHVLT4:6:2264:3347:20415/1	150	0	150	-	ctg9(+)>ctg9(+)	600	259	410	144	151	60
LH00270:260:227VHVLT4:6:2268:29938:5595/1	150	0	150	-	ctg21(+)>ctg21(+)	600	279	429	146	150	60
LH00270:260:227VHVLT4:6:2276:35214:7444/1	150	0	150	+	ctg12(+)>ctg12(+)	600	294	444	150	150	60
LH00270:260:227VHVLT4:6:2290:18495:19939/1	150	0	150	-	ctg15(+)>ctg15(+)	600	256	406	148	150	60
LH00270:260:227VHVLT4:6:2292:26118:14756/1	150	0	150	+	ctg6(+)>ctg6(+)	600	296	446	150	150	60
LH00270:260:227VHVLT4:6:2293:30253:26032/1	150	0	150	+	ctg9(+)>ctg9(+)	600	273	423	147	150	60
LH00270:260:227VHVLT4:6:2297:49893:9965/1	150	0	150	+	ctg23(+)>ctg23(+)	600	299	449	150	150	60
LH00270:260:227VHVLT4:6:2303:28611:22376/1	150	0	150	-	ctg7(+)>ctg7(+)	600	261	411	150	150	60
LH00270:260:227VHVLT4:6:2310:6219:20849/1	150	0	150	-	ctg1(+)>ctg1(+)	600	267	417	150	150	60
LH00270:260:227VHVLT4:6:2316:38394:6253/1	150	0	150	+	ctg1(+)>ctg1(+)	600	281	431	145	150	60
LH00270:260:227VHVLT4:6:2334:49901:20037/1	150	0	150	-	ctg22(+)>ctg22(+)	600	300	450	150	150	60
LH00270:260:227VHVLT4:6:2337:49303:12753/1	150	0	150	-	ctg5(+)>ctg5(+)	600	251	401	145	150	60
LH00270:260:227VHVLT4:6:2341:13745:28301/1	150	0	150	+	ctg7(+)>ctg7(+)	600	262	412	139	150	26
LH00270:260:227VHVLT4:6:2358:45701:24505/1	150	0	150	-	ctg4(+)>ctg4(+)	600	268	418	147	150	60
LH00270:260:227VHVLT4:6:2360:26215:27054/1	150	0	150	-	ctg22(+)>ctg22(+)	600	298	448	148	150	60
LH00270:260:227VHVLT4:6:2363:13478:20247/1	150	0	150	+	ctg20(+)>ctg20(+)	600	292	442	148	150	60
LH00270:260:227VHVLT4:6:2366:44067:4110/1	150	0	150	+	ctg9(+)>ctg9(+)	600	292	442	148	150	60
LH00270:260:227VHVLT4:6:2366:34105:24771/1	150	0	150	-	ctg18(+)>ctg18(+)	600	277	427	141	150	59
LH00270:260:227VHVLT4:6:2370:38993:25360/1	150	0	150	+	ctg17(+)>ctg17(+)	600	253	403	148	150	60
LH00270:260:227VHVLT4:6:2371:3161:14237/1	150	0	150	+	ctg13(+)>ctg13(+)	600	259	409	150	150	60
LH00270:260:227VHVLT4:6:2371:25649:26242/1	150	0	150	-	ctg18(+)>ctg18(+)	600	250	400	144	150	37
LH00270:260:227VHVLT4:6:2376:38046:24057/1	150	0	150	+	ctg4(+)>ctg4(+)	600	253	403	150	150	60
LH00270:260:227VHVLT4:6:2381:8849:2569/1	150	0	150	+	ctg2(+)>ctg2(+)	600	252	402	142	150	60
LH00270:260:227VHVLT4:6:2385:16845:1728/1	150	0	150	-	ctg4(+)>ctg4(+)	600	261	411	138	149	60
LH00270:260:227VHVLT4:6:2385:16837:1742/1	150	0	150	-	ctg4(+)>ctg4(+)	600	261	411	137	149	60
LH00270:260:227VHVLT4:6:2385:47692:9040/1	150	0	150	+	ctg9(+)>ctg9(+)	600	292	442	147	149	60
LH00270:260:227VHVLT4:6:2385:12823:21521/1	150	0	150	+	ctg22(+)>ctg22(+)	600	286	436	150	150	60
LH00270:260:227VHVLT4:6:2390:24686:9671/1	150	0	150	+	ctg4(+)>ctg4(+)	600	271	421	142	150	60
LH00270:260:227VHVLT4:6:2393:8582:20709/1	150	0	150	-	ctg3(+)>ctg3(+)	600	292	447	150	155	60
LH00270:260:227VHVLT4:6:2397:37180:5300/1	150	0	150	-	ctg4(+)>ctg4(+)	600	278	428	150	150	60
LH00270:260:227VHVLT4:6:2413:25843:26690/1	150	0	150	+	ctg1(+)>ctg1(+)	600	251	401	150	150	60
LH00270:260:227VHVLT4:6:2414:19102:2947/1	150	0	150	+	ctg20(+)>ctg20(+)	600	283	433	150	150	60
LH00270:260:227VHVLT4:6:2423:19491:21689/1	150	0	150	+	ctg5(+)>ctg5(+)	600	288	438	143	150	60
LH00270:260:227VHVLT4:6:2424:9270:19939/1	150	0	150	+	ctg9(+)>ctg9(+)	600	258	408	145	150	60
LH00270:260:227VHVLT4:6:2444:5095:9377/1	150	0	150	+	ctg4(+)>ctg4(+)	600	252	402	144	150	60
LH00270:260:227VHVLT4:6:2449:20842:28371/1	150	0	150	-	ctg20(+)>ctg20(+)	600	253	403	147	150	60
LH00270:260:227VHVLT4:6:2453:31338:24463/1	150	0	150	-	ctg12(+)>ctg12(+)	600	264	414	150	150	60
LH00270:260:227VHVLT4:6:2455:8833:24169/1	150	0	150	-	ctg6(+)>ctg6(+)	600	289	439	144	150	60
LH00270:260:227VHVLT4:6:2455:8825:24183/1	150	0	150	-	ctg6(+)>ctg6(+)	600	289	439	148	150	60
LH00270:260:227VHVLT4:6:2467:44188:24547/1	150	0	150	-	ctg13(+)>ctg13(+)	600	291	441	141	150	60
LH00270:260:227VHVLT4:6:2473:36484:6841/1	150	0	150	+	ctg13(+)>ctg13(+)	600	262	412	144	150	49
LH00270:260:227VHVLT4:6:2475:15420:29268/1	150	0	150	+	ctg9(+)>ctg9(+)	600	271	421	150	150	60
LH00270:260:227VHVLT4:6:2476:28481:14363/1	150	0	150	+	ctg6(+)>ctg6(+)	600	259	409	146	150	60
LH00270:260:227VHVLT4:6:2483:2716:29268/1	150	0	150	+	ctg2(+)>ctg2(+)	600	262	412	148	150	60
LH00270:260:227VHVLT4:6:2483:2724:29282/1	150	0	150	+	ctg2(+)>ctg2(+)	600	262	412	146	150	60
LH00270:260:227VHVLT4:6:2485:45523:3381/1	150	0	150	+	ctg21(+)>ctg21(+)	600	293	443	148	150	60
LH00270:260:227VHVLT4:6:2488:4116:22362/1	150	0	150	+	ctg23(+)>ctg23(+)	600	282	432	149	150	60
LH00270:260:227VHVLT4:6:2491:7280:16072/1	150	0	150	-	ctg17(+)>ctg17(+)	600	293	443	141	150	12
LH00270:260:227VHVLT4:6:2492:22550:11464/1	150	0	150	+	ctg4(+)>ctg4(+)	600	258	408	150	150	60
LH00270:260:227VHVLT4:6:2496:17646:25472/1	150	0	150	+	ctg17(+)>ctg17(+)	600	255	405	146	150	60
LH00270:260:227VHVLT4:6:2497:20195:2625/1	150	0	150	+	ctg18(+)>ctg18(+)	600	259	408	143	150	60
LH00157:275:22CNWVLT4:5:1116:17104:15624/1	150	0	150	+	ctg20(+)>ctg20(+)	600	252	402	148	150	60
LH00157:275:22CNWVLT4:5:1120:19070:24799/1	150	0	150	+	ctg7(+)>ctg7(+)	600	264	414	150	150	60
LH00157:275:22CNWVLT4:5:1126:21862:14700/1	150	0	150	-	ctg3(+)>ctg3(+)	600	292	442	148	150	60
LH00157:275:22CNWVLT4:5:1127:8526:22012/1	150	0	150	-	ctg14(+)>ctg14(+)	600	293	443	144	150	60
LH00157:275:22CNWVLT4:5:1143:10177:10665/1	150	0	150	+	ctg1(+)>ctg1(+)	600	298	448	140	150	5
LH00157:275:22CNWVLT4:5:1158:7474:28791/1	150	0	150	-	ctg4(+)>ctg4(+)	600	259	409	142	150	38
LH00157:275:22CNWVLT4:5:1160:13373:12332/1	150	0	150	-	ctg17(+)>ctg17(+)	600	267	417	145	150	60
LH00157:275:22CNWVLT4:5:1171:10978:19000/1	150	0	150	+	ctg12(+)>ctg12(+)	600	287	437	150	150	60
LH00157:275:22CNWVLT4:5:1183:51601:13565/1	150	0	150	+	ctg10(+)>ctg10(+)	600	297	447	148	150	60
LH00157:275:22CNWVLT4:5:1183:51617:13565/1	150	0	150	+	ctg10(+)>ctg10(+)	600	297	447	148	150	60
LH00157:275:22CNWVLT4:5:1184:45766:13803/1	150	0	150	+	ctg1(+)>ctg1(+)	600	284	434	148	150	60
LH00157:275:22CNWVLT4:5:1218:26960:5875/1	150	0	150	+	ctg15(+)>ctg15(+)	600	254	404	147	150	60
LH00157:275:22CNWVLT4:5:1220:21878:6883/1	150	0	150	+	ctg4(+)>ctg4(+)	600	250	400	143	150	60
LH00157:275:22CNWVLT4:5:1225:18131:2247/1	150	0	150	+	ctg10(+)>ctg10(+)	600	252	402	146	150	60
LH00157:275:22CNWVLT4:5:1226:46592:2093/1	150	0	150	+	ctg14(+)>ctg14(+)	600	259	409	147	150	60
LH00157:275:22CNWVLT4:5:1232:38030:7135/1	150	0	150	+	ctg17(+)>ctg17(+)	600	272	422	149	150	60
LH00157:275:22CNWVLT4:5:1259:47458:27433/1	150	0	150	+	ctg2(+)>ctg2(+)	600	264	414	145	150	60
LH00157:275:22CNWVLT4:5:1262:49214:6659/1	150	0	150	-	ctg15(+)>ctg15(+)	600	278	428	150	150	60
LH00157:275:22CNWVLT4:5:1262:26167:23609/1	150	0	150	-	ctg2(+)>ctg2(+)	600	250	400	147	150	60
LH00157:275:22CNWVLT4:5:1266:36064:21774/1	150	0	150	+	ctg7(+)>ctg7(+)	600	299	449	147	150	60
LH00157:275:22CNWVLT4:5:1292:16683:11366/1	150	0	150	-	ctg15(+)>ctg15(+)	600	300	450	150	150	60
LH00157:275:22CNWVLT4:5:1294:16440:3802/1	150	0	150	+	ctg5(+)>ctg5(+)	600	256	406	148	150	60
LH00157:275:22CNWVLT4:5:1295:28805:17193/1	150	0	150	+	ctg5(+)>ctg5(+)	600	252	402	149	150	60
LH00157:275:22CNWVLT4:5:1309:1332:27797/1	150	0	150	+	ctg13(+)>ctg13(+)	600	283	434	142	151	60
LH00157:275:22CNWVLT4:5:1313:42513:2093/1	150	0	150	+	ctg4(+)>ctg4(+)	600	285	435	150	150	60
LH00157:275:22CNWVLT4:5:1329:40870:17795/1	150	0	150	+	ctg9(+)>ctg9(+)	600	276	426	150	150	60
LH00157:275:22CNWVLT4:5:1332:37010:14279/1	150	0	150	-	ctg23(+)>ctg23(+)	600	287	437	150	150	60
LH00157:275:22CNWVLT4:5:1338:33863:25444/1	150	0	150	+	ctg21(+)>ctg21(+)	600	292	442	147	150	60
LH00157:275:22CNWVLT4:5:1342:32349:5847/1	150	0	150	+	ctg23(+)>ctg23(+)	600	264	414	150	150	60
LH00157:275:22CNWVLT4:5:1342:32357:5861/1	150	0	150	+	ctg23(+)>ctg23(+)	600	264	414	150	150	60
LH00157:275:22CNWVLT4:5:1342:52200:20961/1	150	0	150	+	ctg14(+)>ctg14(+)	600	260	410	149	150	60
LH00157:275:22CNWVLT4:5:1348:36711:7289/1	150	0	150	+	ctg2(+)>ctg2(+)	600	276	426	139	150	55
LH00157:275:22CNWVLT4:5:1349:1453:4810/1	150	0	150	+	ctg13(+)>ctg13(+)	600	291	441	141	150	60
LH00157:275:22CNWVLT4:5:1351:3873:17963/1	150	0	150	+	ctg1(+)>ctg1(+)	600	260	410	142	150	10
LH00157:275:22CNWVLT4:5:1356:18018:24435/1	150	0	150	-	ctg9(+)>ctg9(+)	600	289	439	149	150	60
LH00157:275:22CNWVLT4:5:1366:7304:18496/1	150	0	150	-	ctg22(+)>ctg22(+)	600	291	441	140	151	56
LH00157:275:22CNWVLT4:5:1368:32252:16829/1	150	0	150	+	ctg21(+)>ctg21(+)	600	288	438	150	150	60
LH00157:275:22CNWVLT4:5:1375:48000:1616/1	150	0	150	+	ctg1(+)>ctg1(+)	600	287	437	146	150	60
LH00157:275:22CNWVLT4:5:1375:16974:18118/1	150	0	150	-	ctg18(+)>ctg18(+)	600	278	438	150	160	60
LH00157:275:22CNWVLT4:5:1375:16966:18132/1	150	0	150	-	ctg18(+)>ctg18(+)	600	278	438	150	160	60
LH00157:275:22CNWVLT4:5:1376:12005:3802/1	150	0	150	+	ctg6(+)>ctg6(+)	600	264	414	149	150	60
LH00157:275:22CNWVLT4:5:1397:20114:11926/1	150	0	150	-	ctg18(+)>ctg18(+)	600	251	401	149	150	60
LH00157:275:22CNWVLT4:5:1398:47522:1518/1	150	0	150	+	ctg5(+)>ctg5(+)	600	275	425	146	150	60
LH00157:275:22CNWVLT4:5:1405:38305:17809/1	150	0	150	-	ctg4(+)>ctg4(+)	600	269	419	147	150	60
LH00157:275:22CNWVLT4:5:1406:51795:26844/1	150	0	150	-	ctg4(+)>ctg4(+)	600	294	444	149	150	60
LH00157:275:22CNWVLT4:5:1415:2602:16717/1	150	0	150	-	ctg23(+)>ctg23(+)	600	259	409	150	150	60
LH00157:275:22CNWVLT4:5:1427:28295:17179/1	150	0	150	-	ctg13(+)>ctg13(+)	600	283	433	150	150	60
LH00157:275:22CNWVLT4:5:1428:33134:9223/1	150	0	150	-	ctg5(+)>ctg5(+)	600	270	420	140	150	19
LH00157:275:22CNWVLT4:5:1429:43824:23384/1	150	0	150	-	ctg7(+)>ctg7(+)	600	290	440	150	150	60
LH00157:275:22CNWVLT4:5:1432:4981:22852/1	150	0	150	-	ctg22(+)>ctg22(+)	600	277	427	137	151	7
LH00157:275:22CNWVLT4:5:1453:45426:12458/1	150	0	150	+	ctg20(+)>ctg20(+)	600	279	429	144	150	60
LH00157:275:22CNWVLT4:5:1461:19734:26816/1	150	0	150	-	ctg2(+)>ctg2(+)	600	262	412	149	150	60
LH00157:275:22CNWVLT4:5:1466:23772:7388/1	150	0	150	-	ctg5(+)>ctg5(+)	600	264	414	148	150	60
LH00157:275:22CNWVLT4:5:1471:20033:7780/1	150	0	150	-	ctg2(+)>ctg2(+)	600	252	402	149	150	60
LH00157:275:22CNWVLT4:5:1471:21465:7990/1	150	0	150	-	ctg2(+)>ctg2(+)	600	250	400	148	150	60
LH00157:275:22CNWVLT4:5:1479:46082:14209/1	150	0	150	+	ctg3(+)>ctg3(+)	600	283	433	141	150	60
LH00157:275:22CNWVLT4:5:1486:42991:7906/1	150	0	150	-	ctg1(+)>ctg1(+)	600	279	429	150	150	60
LH00157:275:22CNWVLT4:5:1487:51285:21844/1	150	0	150	+	ctg1(+)>ctg1(+)	600	278	428	150	150	60
LH00157:275:22CNWVLT4:5:2106:34138:2359/1	150	0	150	+	ctg13(+)>ctg13(+)	600	260	410	149	150	60
LH00157:275:22CNWVLT4:5:2126:47263:28721/1	150	0	150	+	ctg16(+)>ctg16(+)	600	292	442	145	150	60
LH00157:275:22CNWVLT4:5:2139:40425:15344/1	150	0	150	+	ctg14(+)>ctg14(+)	600	275	425	150	150	60
LH00157:275:22CNWVLT4:5:2143:36412:17585/1	150	0	150	-	ctg15(+)>ctg15(+)	600	282	432	148	150	60
LH00157:275:22CNWVLT4:5:2145:5281:10763/1	150	0	150	+	ctg14(+)>ctg14(+)	600	272	422	149	150	60
LH00157:275:22CNWVLT4:5:2149:12321:14602/1	150	0	150	-	ctg22(+)>ctg22(+)	600	296	446	144	150	60
LH00157:275:22CNWVLT4:5:2174:34097:13635/1	150	0	150	+	ctg5(+)>ctg5(+)	600	296	446	149	150	60
LH00157:275:22CNWVLT4:5:2175:33280:10287/1	150	0	150	+	ctg9(+)>ctg9(+)	600	278	428	150	150	60
LH00157:275:22CNWVLT4:5:2175:35813:16044/1	150	0	150	+	ctg9(+)>ctg9(+)	600	290	441	144	151	60
LH00157:275:22CNWVLT4:5:2191:13664:11660/1	150	0	150	+	ctg4(+)>ctg4(+)	600	260	411	145	151	60
LH00157:275:22CNWVLT4:5:2193:5078:26858/1	150	0	150	+	ctg21(+)>ctg21(+)	600	272	422	148	150	60
LH00157:275:22CNWVLT4:5:2195:49610:7149/1	150	0	150	-	ctg15(+)>ctg15(+)	600	281	431	150	150	60
LH00157:275:22CNWVLT4:5:2205:5475:9923/1	150	0	150	-	ctg3(+)>ctg3(+)	600	252	402	136	150	5
LH00157:275:22CNWVLT4:5:2228:38750:13985/1	150	0	150	-	ctg12(+)>ctg12(+)	600	284	434	146	150	60
LH00157:275:22CNWVLT4:5:2229:51067:21297/1	150	0	150	+	ctg20(+)>ctg20(+)	600	275	425	148	150	60
LH00157:275:22CNWVLT4:5:2232:16246:23917/1	150	0	150	-	ctg18(+)>ctg18(+)	600	253	413	149	160	60
LH00157:275:22CNWVLT4:5:2246:50282:12010/1	150	0	150	+	ctg11(+)>ctg11(+)	600	299	449	147	150	60
LH00157:275:22CNWVLT4:5:2246:30974:28007/1	150	0	150	-	ctg17(+)>ctg17(+)	600	265	415	149	150	60
LH00157:275:22CNWVLT4:5:2254:23626:22180/1	150	0	150	-	ctg1(+)>ctg1(+)	600	286	436	150	150	60
LH00157:275:22CNWVLT4:5:2260:51884:5567/1	150	0	150	+	ctg16(+)>ctg16(+)	600	300	450	150	150	60
LH00157:275:22CNWVLT4:5:2266:29444:13929/1	150	0	150	-	ctg16(+)>ctg16(+)	600	290	440	150	150	60
LH00157:275:22CNWVLT4:5:2278:38766:18328/1	150	0	150	-	ctg1(+)>ctg1(+)	600	271	421	144	150	60
LH00157:275:22CNWVLT4:5:2332:26968:1714/1	150	0	150	+	ctg15(+)>ctg15(+)	600	254	404	147	150	60
LH00157:275:22CNWVLT4:5:2347:47223:5342/1	150	0	150	+	ctg18(+)>ctg18(+)	600	252	412	150	160	60
LH00157:275:22CNWVLT4:5:2351:21287:28553/1	150	0	150	-	ctg4(+)>ctg4(+)	600	272	422	149	150	60
LH00157:275:22CNWVLT4:5:2364:29226:27671/1	150	0	150	+	ctg20(+)>ctg20(+)	600	287	437	150	150	60
LH00157:275:22CNWVLT4:5:2364:29242:27671/1	150	0	150	+	ctg20(+)>ctg20(+)	600	287	437	150	150	60
LH00157:275:22CNWVLT4:5:2405:44779:14924/1	150	0	150	+	ctg7(+)>ctg7(+)	600	256	406	149	150	60
LH00157:275:22CNWVLT4:5:2424:30755:3563/1	150	0	150	+	ctg2(+)>ctg2(+)	600	250	400	149	150	60
LH00157:275:22CNWVLT4:5:2425:23707:23160/1	150	0	150	+	ctg5(+)>ctg5(+)	600	250	400	150	150	60
LH00157:275:22CNWVLT4:5:2427:19685:1238/1	150	0	150	-	ctg12(+)>ctg12(+)	600	290	440	148	150	60
LH00157:275:22CNWVLT4:5:2428:47967:13915/1	150	0	150	-	ctg13(+)>ctg13(+)	600	259	409	140	150	25
LH00157:275:22CNWVLT4:5:2429:46017:18972/1	150	0	150	+	ctg9(+)>ctg9(+)	600	282	432	148	150	60
LH00157:275:22CNWVLT4:5:2445:31985:25528/1	150	0	150	-	ctg9(+)>ctg9(+)	600	272	422	143	150	60
LH00157:275:22CNWVLT4:5:2447:37739:13075/1	150	0	150	-	ctg13(+)>ctg13(+)	600	281	431	146	150	60
LH00157:275:22CNWVLT4:5:2449:26418:9054/1	150	0	150	+	ctg17(+)>ctg17(+)	600	260	410	147	150	60
LH00157:275:22CNWVLT4:5:2455:27866:16941/1	150	0	150	+	ctg10(+)>ctg10(+)	600	288	438	150	150	60
LH00157:275:22CNWVLT4:5:2459:27437:16395/1	150	0	150	+	ctg12(+)>ctg12(+)	600	259	409	150	150	60
LH00157:275:22CNWVLT4:5:2459:27445:16409/1	150	0	150	+	ctg12(+)>ctg12(+)	600	259	409	149	150	60
LH00157:275:22CNWVLT4:5:2465:25722:21493/1	150	0	150	-	ctg21(+)>ctg21(+)	600	271	421	150	150	60
LH00157:275:22CNWVLT4:5:2465:25738:21493/1	150	0	150	-	ctg21(+)>ctg21(+)	600	271	421	150	150	60
LH00157:275:22CNWVLT4:5:2472:30108:6953/1	150	0	150	+	ctg7(+)>ctg7(+)	600	282	432	150	150	60
LH00157:275:22CNWVLT4:5:2478:9303:13467/1	150	0	150	-	ctg15(+)>ctg15(+)	600	268	418	149	150	60
LH00157:275:22CNWVLT4:5:2481:34016:16325/1	150	0	150	-	ctg4(+)>ctg4(+)	600	295	445	147	150	60

## Sheet: Only the R2 span junction
qname	qlen	qstart	qend	strand	tname	tlen	tstart	tend	nmatch	alen	mapq
LH00270:260:227VHVLT4:6:1106:17104:20415/2	150	0	150	-	ctg22(+)>ctg22(+)	600	259	409	147	150	60
LH00270:260:227VHVLT4:6:1108:13850:11114/2	150	0	150	+	ctg4(+)>ctg4(+)	600	282	432	141	150	5
LH00270:260:227VHVLT4:6:1113:46996:25542/2	150	0	150	+	ctg1(+)>ctg1(+)	600	286	436	150	150	60
LH00270:260:227VHVLT4:6:1115:22841:21914/2	150	0	150	+	ctg17(+)>ctg17(+)	600	288	438	148	150	60
LH00270:260:227VHVLT4:6:1115:22849:21928/2	150	0	150	+	ctg17(+)>ctg17(+)	600	288	438	148	150	60
LH00270:260:227VHVLT4:6:1115:41542:26522/2	150	0	150	+	ctg3(+)>ctg3(+)	600	251	401	150	150	60
LH00270:260:227VHVLT4:6:1119:25835:10735/2	150	0	150	+	ctg20(+)>ctg20(+)	600	296	446	149	150	60
LH00270:260:227VHVLT4:6:1130:12305:3732/2	150	0	150	-	ctg6(+)>ctg6(+)	600	274	424	150	150	60
LH00270:260:227VHVLT4:6:1130:50379:8788/2	150	0	150	+	ctg6(+)>ctg6(+)	600	278	428	149	150	60
LH00270:260:227VHVLT4:6:1133:9691:10833/2	150	0	150	-	ctg9(+)>ctg9(+)	600	252	402	146	150	60
LH00270:260:227VHVLT4:6:1133:29121:18468/2	150	0	150	-	ctg5(+)>ctg5(+)	600	266	416	142	150	60
LH00270:260:227VHVLT4:6:1134:18649:25948/2	150	0	150	+	ctg4(+)>ctg4(+)	600	276	426	150	150	60
LH00270:260:227VHVLT4:6:1140:23763:21185/2	150	0	150	-	ctg17(+)>ctg17(+)	600	252	402	150	150	60
LH00270:260:227VHVLT4:6:1144:39762:7247/2	150	0	150	+	ctg20(+)>ctg20(+)	600	286	436	150	150	60
LH00270:260:227VHVLT4:6:1151:26304:12977/2	150	0	150	-	ctg3(+)>ctg3(+)	600	291	441	146	150	60
LH00270:260:227VHVLT4:6:1153:19151:2247/2	150	0	150	-	ctg9(+)>ctg9(+)	600	300	450	150	150	60
LH00270:260:227VHVLT4:6:1168:20421:10049/2	150	0	150	+	ctg13(+)>ctg13(+)	600	274	424	141	150	45
LH00270:260:227VHVLT4:6:1168:30464:13929/2	150	0	150	+	ctg18(+)>ctg18(+)	600	252	402	146	150	60
LH00270:260:227VHVLT4:6:1172:39333:20709/2	150	0	150	+	ctg1(+)>ctg1(+)	600	264	415	143	151	60
LH00270:260:227VHVLT4:6:1174:49472:6267/2	150	0	150	-	ctg15(+)>ctg15(+)	600	279	429	149	150	60
LH00270:260:227VHVLT4:6:1180:26531:26144/2	150	0	150	+	ctg5(+)>ctg5(+)	600	293	443	146	150	60
LH00270:260:227VHVLT4:6:1180:26555:26158/2	150	0	150	+	ctg5(+)>ctg5(+)	600	293	443	146	150	60
LH00270:260:227VHVLT4:6:1194:20219:12668/2	150	0	150	+	ctg14(+)>ctg14(+)	600	252	402	146	151	60
LH00270:260:227VHVLT4:6:1195:26248:23132/2	150	0	150	+	ctg1(+)>ctg1(+)	600	285	435	150	150	60
LH00270:260:227VHVLT4:6:1197:8283:20835/2	150	0	150	+	ctg6(+)>ctg6(+)	600	289	439	150	150	60
LH00270:260:227VHVLT4:6:1198:13519:13845/2	150	0	150	-	ctg9(+)>ctg9(+)	600	251	401	146	150	60
LH00270:260:227VHVLT4:6:1198:26960:13971/2	150	0	150	+	ctg2(+)>ctg2(+)	600	262	412	149	150	60
LH00270:260:227VHVLT4:6:1198:26952:13985/2	150	0	150	+	ctg2(+)>ctg2(+)	600	262	412	149	150	60
LH00270:260:227VHVLT4:6:1201:5378:28637/2	150	0	150	+	ctg13(+)>ctg13(+)	600	277	427	135	151	9
LH00270:260:227VHVLT4:6:1203:36776:12977/2	150	0	150	+	ctg17(+)>ctg17(+)	600	254	404	149	150	60
LH00270:260:227VHVLT4:6:1213:30957:4474/2	150	0	150	+	ctg9(+)>ctg9(+)	600	275	425	150	150	60
LH00270:260:227VHVLT4:6:1220:37650:10539/2	150	0	150	+	ctg17(+)>ctg17(+)	600	271	421	150	150	60
LH00270:260:227VHVLT4:6:1227:28441:24379/2	150	0	150	-	ctg4(+)>ctg4(+)	600	298	448	149	150	60
LH00270:260:227VHVLT4:6:1228:35821:16030/2	150	0	150	-	ctg5(+)>ctg5(+)	600	284	434	146	150	60
LH00270:260:227VHVLT4:6:1241:37941:18972/2	150	0	150	+	ctg20(+)>ctg20(+)	600	267	417	150	150	60
LH00270:260:227VHVLT4:6:1241:10751:19728/2	150	0	150	+	ctg15(+)>ctg15(+)	600	250	400	149	150	60
LH00270:260:227VHVLT4:6:1243:3128:22866/2	150	0	150	-	ctg18(+)>ctg18(+)	600	278	438	150	160	60
LH00270:260:227VHVLT4:6:1248:27607:13607/2	150	0	150	-	ctg4(+)>ctg4(+)	600	299	449	147	150	60
LH00270:260:227VHVLT4:6:1251:8000:8718/2	150	0	150	+	ctg15(+)>ctg15(+)	600	271	421	140	150	48
LH00270:260:227VHVLT4:6:1251:11925:18510/2	150	0	150	-	ctg22(+)>ctg22(+)	600	255	406	138	151	8
LH00270:260:227VHVLT4:6:1251:11933:18524/2	150	0	150	-	ctg22(+)>ctg22(+)	600	255	406	138	151	8
LH00270:260:227VHVLT4:6:1252:24589:12108/2	150	0	150	-	ctg2(+)>ctg2(+)	600	260	410	137	150	60
LH00270:260:227VHVLT4:6:1252:24581:12122/2	150	0	150	-	ctg2(+)>ctg2(+)	600	260	410	136	150	60
LH00270:260:227VHVLT4:6:1254:35465:27265/2	150	0	150	+	ctg16(+)>ctg16(+)	600	269	419	150	150	60
LH00270:260:227VHVLT4:6:1267:26418:16226/2	150	0	150	+	ctg3(+)>ctg3(+)	600	289	444	150	155	60
LH00270:260:227VHVLT4:6:1269:49035:18426/2	150	0	150	-	ctg11(+)>ctg11(+)	600	260	410	144	150	60
LH00270:260:227VHVLT4:6:1275:13859:17963/2	150	0	150	+	ctg18(+)>ctg18(+)	600	275	425	148	150	60
LH00270:260:227VHVLT4:6:1278:17969:2863/2	150	0	150	-	ctg11(+)>ctg11(+)	600	265	415	149	150	60
LH00270:260:227VHVLT4:6:1280:4099:1546/2	150	0	150	+	ctg4(+)>ctg4(+)	600	297	447	148	150	60
LH00270:260:227VHVLT4:6:1293:5248:2051/2	150	0	150	-	ctg17(+)>ctg17(+)	600	289	439	145	150	60
LH00270:260:227VHVLT4:6:1296:17605:16240/2	150	0	150	+	ctg4(+)>ctg4(+)	600	280	430	145	150	60
LH00270:260:227VHVLT4:6:1304:51528:6295/2	150	0	150	-	ctg22(+)>ctg22(+)	600	260	410	149	150	60
LH00270:260:227VHVLT4:6:1306:23755:24925/2	150	0	150	+	ctg22(+)>ctg22(+)	600	283	433	141	151	57
LH00270:260:227VHVLT4:6:1307:42586:18019/2	150	0	150	-	ctg17(+)>ctg17(+)	600	299	449	150	150	60
LH00270:260:227VHVLT4:6:1309:40943:12991/2	150	0	150	+	ctg17(+)>ctg17(+)	600	271	421	150	150	60
LH00270:260:227VHVLT4:6:1309:14498:19378/2	150	0	150	-	ctg4(+)>ctg4(+)	600	290	440	140	150	44
LH00270:260:227VHVLT4:6:1314:38880:23006/2	150	0	150	+	ctg1(+)>ctg1(+)	600	277	427	150	150	60
LH00270:260:227VHVLT4:6:1338:14571:26312/2	150	0	150	+	ctg11(+)>ctg11(+)	600	271	421	150	150	60
LH00270:260:227VHVLT4:6:1353:42813:13817/2	150	0	150	+	ctg4(+)>ctg4(+)	600	282	432	150	150	60
LH00270:260:227VHVLT4:6:1355:25301:8382/2	150	0	150	+	ctg4(+)>ctg4(+)	600	253	403	149	150	60
LH00270:260:227VHVLT4:6:1359:51479:6323/2	150	0	150	-	ctg9(+)>ctg9(+)	600	276	426	146	150	60
LH00270:260:227VHVLT4:6:1362:9246:27797/2	150	0	150	-	ctg20(+)>ctg20(+)	600	266	416	146	150	60
LH00270:260:227VHVLT4:6:1365:35432:24967/2	150	0	150	+	ctg20(+)>ctg20(+)	600	252	402	150	150	60
LH00270:260:227VHVLT4:6:1379:43306:3661/2	150	0	150	-	ctg11(+)>ctg11(+)	600	260	410	144	150	60
LH00270:260:227VHVLT4:6:1381:26798:27727/2	150	0	150	-	ctg17(+)>ctg17(+)	600	285	435	150	150	60
LH00270:260:227VHVLT4:6:1384:5977:13733/2	150	0	150	-	ctg7(+)>ctg7(+)	600	275	425	150	150	60
LH00270:260:227VHVLT4:6:1384:12774:13901/2	150	0	150	+	ctg11(+)>ctg11(+)	600	275	425	144	150	60
LH00270:260:227VHVLT4:6:1405:50435:5048/2	150	0	150	+	ctg21(+)>ctg21(+)	600	282	432	150	150	60
LH00270:260:227VHVLT4:6:1405:6640:7822/2	150	0	150	-	ctg10(+)>ctg10(+)	600	293	443	147	150	60
LH00270:260:227VHVLT4:6:1408:43484:8480/2	150	0	150	+	ctg10(+)>ctg10(+)	600	257	407	150	150	60
LH00270:260:227VHVLT4:6:1408:43476:8494/2	150	0	150	+	ctg10(+)>ctg10(+)	600	257	407	150	150	60
LH00270:260:227VHVLT4:6:1408:19693:18930/2	150	0	150	+	ctg7(+)>ctg7(+)	600	277	427	143	150	60
LH00270:260:227VHVLT4:6:1418:39511:8186/2	150	0	150	-	ctg22(+)>ctg22(+)	600	252	403	141	151	57
LH00270:260:227VHVLT4:6:1422:31200:5174/2	150	0	150	-	ctg15(+)>ctg15(+)	600	269	419	149	150	60
LH00270:260:227VHVLT4:6:1428:28635:22026/2	150	0	150	+	ctg4(+)>ctg4(+)	600	284	434	149	150	60
LH00270:260:227VHVLT4:6:1428:28643:22040/2	150	0	150	+	ctg4(+)>ctg4(+)	600	284	434	149	150	60
LH00270:260:227VHVLT4:6:1432:20575:14966/2	150	0	150	+	ctg13(+)>ctg13(+)	600	294	444	150	150	60
LH00270:260:227VHVLT4:6:1446:49003:28147/2	150	0	150	-	ctg9(+)>ctg9(+)	600	296	446	150	150	60
LH00270:260:227VHVLT4:6:1452:17079:28413/2	150	0	150	+	ctg23(+)>ctg23(+)	600	285	435	150	150	60
LH00270:260:227VHVLT4:6:1457:26806:22054/2	150	0	150	-	ctg13(+)>ctg13(+)	600	256	405	144	150	60
LH00270:260:227VHVLT4:6:1464:12248:5454/2	150	0	150	+	ctg13(+)>ctg13(+)	600	296	446	141	150	60
LH00270:260:227VHVLT4:6:1464:12240:5468/2	150	0	150	+	ctg13(+)>ctg13(+)	600	296	446	141	150	60
LH00270:260:227VHVLT4:6:1467:2149:23076/2	150	0	150	-	ctg20(+)>ctg20(+)	600	293	443	150	150	60
LH00270:260:227VHVLT4:6:1476:40498:12416/2	150	0	150	-	ctg4(+)>ctg4(+)	600	276	426	147	150	60
LH00270:260:227VHVLT4:6:1476:50589:13635/2	150	0	150	+	ctg9(+)>ctg9(+)	600	280	430	143	150	60
LH00270:260:227VHVLT4:6:1479:9384:13691/2	150	0	150	+	ctg3(+)>ctg3(+)	600	270	425	150	155	60
LH00270:260:227VHVLT4:6:1485:14813:14209/2	150	0	150	+	ctg11(+)>ctg11(+)	600	274	424	150	150	60
LH00270:260:227VHVLT4:6:1487:26636:3409/2	150	0	150	-	ctg21(+)>ctg21(+)	600	298	448	150	150	60
LH00270:260:227VHVLT4:6:1491:1000:1476/2	150	0	150	-	ctg15(+)>ctg15(+)	600	273	423	148	150	60
LH00270:260:227VHVLT4:6:1492:41170:19350/2	150	0	150	-	ctg20(+)>ctg20(+)	600	261	411	148	150	60
LH00270:260:227VHVLT4:6:1495:44196:22348/2	150	0	150	-	ctg4(+)>ctg4(+)	600	296	446	149	150	60
LH00270:260:227VHVLT4:6:2117:28214:25304/2	150	0	150	+	ctg22(+)>ctg22(+)	600	288	438	150	150	60
LH00270:260:227VHVLT4:6:2117:28206:25318/2	150	0	150	+	ctg22(+)>ctg22(+)	600	288	438	150	150	60
LH00270:260:227VHVLT4:6:2117:31678:29310/2	150	0	150	+	ctg3(+)>ctg3(+)	600	300	453	147	153	60
LH00270:260:227VHVLT4:6:2129:26151:9629/2	150	0	150	+	ctg18(+)>ctg18(+)	600	298	450	149	152	60
LH00270:260:227VHVLT4:6:2137:50427:17389/2	150	0	150	+	ctg20(+)>ctg20(+)	600	276	425	139	150	60
LH00270:260:227VHVLT4:6:2137:46713:23286/2	150	0	150	-	ctg20(+)>ctg20(+)	600	276	426	148	150	60
LH00270:260:227VHVLT4:6:2137:41922:27012/2	150	0	150	+	ctg21(+)>ctg21(+)	600	274	424	150	150	60
LH00270:260:227VHVLT4:6:2142:35627:7654/2	150	0	150	+	ctg9(+)>ctg9(+)	600	261	411	150	150	60
LH00270:260:227VHVLT4:6:2148:40579:11016/2	150	0	150	+	ctg2(+)>ctg2(+)	600	272	422	149	150	60
LH00270:260:227VHVLT4:6:2163:34380:27433/2	150	0	150	+	ctg11(+)>ctg11(+)	600	267	417	150	150	60
LH00270:260:227VHVLT4:6:2166:2635:16381/2	150	0	150	+	ctg1(+)>ctg1(+)	600	257	407	148	150	60
LH00270:260:227VHVLT4:6:2167:41647:27153/2	150	0	150	+	ctg9(+)>ctg9(+)	600	277	427	149	150	60
LH00270:260:227VHVLT4:6:2169:47247:23679/2	150	0	150	-	ctg10(+)>ctg10(+)	600	282	432	147	150	60
LH00270:260:227VHVLT4:6:2183:28651:15778/2	150	0	150	-	ctg4(+)>ctg4(+)	600	261	411	150	150	60
LH00270:260:227VHVLT4:6:2189:7385:15330/2	150	0	150	-	ctg12(+)>ctg12(+)	600	289	439	144	150	60
LH00270:260:227VHVLT4:6:2196:44342:18734/2	150	0	150	-	ctg22(+)>ctg22(+)	600	288	438	139	151	38
LH00270:260:227VHVLT4:6:2196:44358:18734/2	150	0	150	-	ctg22(+)>ctg22(+)	600	288	438	139	151	29
LH00270:260:227VHVLT4:6:2196:12256:18888/2	150	0	150	+	ctg4(+)>ctg4(+)	600	279	429	148	150	60
LH00270:260:227VHVLT4:6:2204:40207:2191/2	150	0	150	+	ctg1(+)>ctg1(+)	600	257	407	149	150	60
LH00270:260:227VHVLT4:6:2209:33523:13341/2	150	0	150	+	ctg6(+)>ctg6(+)	600	267	417	150	150	60
LH00270:260:227VHVLT4:6:2209:50104:13467/2	150	0	150	-	ctg22(+)>ctg22(+)	600	256	407	134	151	11
LH00270:260:227VHVLT4:6:2215:14239:9713/2	150	0	150	+	ctg22(+)>ctg22(+)	600	278	428	150	150	60
LH00270:260:227VHVLT4:6:2229:36217:11758/2	150	0	150	+	ctg5(+)>ctg5(+)	600	296	446	149	150	60
LH00270:260:227VHVLT4:6:2237:50193:19336/2	150	0	150	-	ctg3(+)>ctg3(+)	600	273	423	147	150	60
LH00270:260:227VHVLT4:6:2238:47692:4362/2	150	0	150	+	ctg6(+)>ctg6(+)	600	252	402	150	150	60
LH00270:260:227VHVLT4:6:2239:15485:5847/2	150	0	150	+	ctg13(+)>ctg13(+)	600	291	441	150	150	60
LH00270:260:227VHVLT4:6:2252:37399:14616/2	150	0	150	-	ctg22(+)>ctg22(+)	600	287	439	138	153	6
LH00270:260:227VHVLT4:6:2252:23367:26718/2	150	0	150	-	ctg15(+)>ctg15(+)	600	252	402	148	150	60
LH00270:260:227VHVLT4:6:2258:46907:22614/2	150	0	150	-	ctg23(+)>ctg23(+)	600	284	434	149	150	60
LH00270:260:227VHVLT4:6:2261:29064:25542/2	150	0	150	+	ctg9(+)>ctg9(+)	600	295	445	150	150	60
LH00270:260:227VHVLT4:6:2268:29938:5595/2	150	0	150	+	ctg21(+)>ctg21(+)	600	254	404	147	150	60
LH00270:260:227VHVLT4:6:2287:47312:25500/2	150	0	150	-	ctg9(+)>ctg9(+)	600	252	402	146	150	60
LH00270:260:227VHVLT4:6:2289:37941:11800/2	150	0	150	+	ctg9(+)>ctg9(+)	600	275	425	150	150	60
LH00270:260:227VHVLT4:6:2291:35182:6519/2	150	0	150	+	ctg14(+)>ctg14(+)	600	252	402	146	151	60
LH00270:260:227VHVLT4:6:2307:22185:9909/2	150	0	150	+	ctg3(+)>ctg3(+)	600	294	444	146	150	60
LH00270:260:227VHVLT4:6:2310:33272:22012/2	150	0	150	+	ctg3(+)>ctg3(+)	600	282	432	146	150	60
LH00270:260:227VHVLT4:6:2313:10646:11030/2	150	0	150	+	ctg6(+)>ctg6(+)	600	288	438	149	150	60
LH00270:260:227VHVLT4:6:2316:38394:6253/2	150	0	150	-	ctg1(+)>ctg1(+)	600	285	435	145	150	60
LH00270:260:227VHVLT4:6:2317:26636:19294/2	150	0	150	+	ctg15(+)>ctg15(+)	600	284	434	149	150	60
LH00270:260:227VHVLT4:6:2317:26628:19308/2	150	0	150	+	ctg15(+)>ctg15(+)	600	284	434	149	150	60
LH00270:260:227VHVLT4:6:2319:9513:1056/2	150	0	150	+	ctg7(+)>ctg7(+)	600	283	433	150	150	60
LH00270:260:227VHVLT4:6:2320:36145:23875/2	150	0	150	-	ctg22(+)>ctg22(+)	600	275	425	142	151	57
LH00270:260:227VHVLT4:6:2323:32649:21101/2	150	0	150	-	ctg19(+)>ctg19(+)	600	267	418	148	151	60
LH00270:260:227VHVLT4:6:2328:34745:16577/2	150	0	150	+	ctg11(+)>ctg11(+)	600	288	438	150	150	60
LH00270:260:227VHVLT4:6:2329:11641:6757/2	150	0	150	+	ctg22(+)>ctg22(+)	600	252	402	150	150	60
LH00270:260:227VHVLT4:6:2334:49901:20037/2	150	0	150	+	ctg22(+)>ctg22(+)	600	259	409	150	150	60
LH00270:260:227VHVLT4:6:2339:6341:17529/2	150	0	150	-	ctg3(+)>ctg3(+)	600	293	443	149	149	60
LH00270:260:227VHVLT4:6:2343:20721:13621/2	150	0	150	+	ctg21(+)>ctg21(+)	600	273	423	150	150	60
LH00270:260:227VHVLT4:6:2344:40838:13089/2	150	0	150	+	ctg3(+)>ctg3(+)	600	286	441	148	153	60
LH00270:260:227VHVLT4:6:2352:44399:1995/2	150	0	150	+	ctg11(+)>ctg11(+)	600	266	416	150	150	60
LH00270:260:227VHVLT4:6:2352:24322:5398/2	150	0	150	+	ctg9(+)>ctg9(+)	600	271	421	149	150	60
LH00270:260:227VHVLT4:6:2355:32754:13523/2	150	0	150	+	ctg20(+)>ctg20(+)	600	287	437	145	150	60
LH00270:260:227VHVLT4:6:2359:11212:22320/2	150	0	150	+	ctg14(+)>ctg14(+)	600	275	425	150	150	60
LH00270:260:227VHVLT4:6:2365:46414:29044/2	150	0	150	-	ctg13(+)>ctg13(+)	600	260	410	142	150	60
LH00270:260:227VHVLT4:6:2368:43266:5244/2	150	0	150	+	ctg11(+)>ctg11(+)	600	269	419	142	150	24
LH00270:260:227VHVLT4:6:2368:43282:5244/2	150	0	150	+	ctg11(+)>ctg11(+)	600	269	419	144	150	60
LH00270:260:227VHVLT4:6:2374:44536:18005/2	150	0	150	-	ctg22(+)>ctg22(+)	600	277	427	141	151	57
LH00270:260:227VHVLT4:6:2374:44536:18033/2	150	0	150	-	ctg22(+)>ctg22(+)	600	277	427	140	151	28
LH00270:260:227VHVLT4:6:2376:38046:24057/2	150	0	150	-	ctg4(+)>ctg4(+)	600	298	448	149	150	60
LH00270:260:227VHVLT4:6:2379:18576:27615/2	150	0	150	+	ctg7(+)>ctg7(+)	600	277	427	143	150	60
LH00270:260:227VHVLT4:6:2381:8849:2569/2	150	0	150	-	ctg2(+)>ctg2(+)	600	279	429	144	150	60
LH00270:260:227VHVLT4:6:2387:23326:7906/2	150	0	150	+	ctg2(+)>ctg2(+)	600	278	428	148	150	60
LH00270:260:227VHVLT4:6:2390:24686:9671/2	150	0	150	-	ctg4(+)>ctg4(+)	600	283	433	141	150	28
LH00270:260:227VHVLT4:6:2393:8582:20709/2	150	0	150	+	ctg3(+)>ctg3(+)	600	253	408	150	155	60
LH00270:260:227VHVLT4:6:2396:12175:5665/2	150	0	150	-	ctg15(+)>ctg15(+)	600	273	423	146	150	60
LH00270:260:227VHVLT4:6:2397:42853:2457/2	150	0	150	+	ctg21(+)>ctg21(+)	600	285	435	148	150	60
LH00270:260:227VHVLT4:6:2402:47708:7780/2	150	0	150	+	ctg7(+)>ctg7(+)	600	300	450	144	150	60
LH00270:260:227VHVLT4:6:2406:44544:8606/2	150	0	150	+	ctg16(+)>ctg16(+)	600	292	442	150	150	60
LH00270:260:227VHVLT4:6:2413:25843:26690/2	150	0	150	-	ctg1(+)>ctg1(+)	600	291	441	150	150	60
LH00270:260:227VHVLT4:6:2414:43201:23623/2	150	0	150	+	ctg21(+)>ctg21(+)	600	267	417	150	150	60
LH00270:260:227VHVLT4:6:2420:40417:2331/2	150	0	150	-	ctg3(+)>ctg3(+)	600	293	443	148	150	60
LH00270:260:227VHVLT4:6:2430:2958:13103/2	150	0	150	+	ctg13(+)>ctg13(+)	600	290	440	146	150	60
LH00270:260:227VHVLT4:6:2435:49238:20345/2	150	0	150	+	ctg17(+)>ctg17(+)	600	275	425	150	150	60
LH00270:260:227VHVLT4:6:2455:32074:1140/2	150	0	150	-	ctg20(+)>ctg20(+)	600	293	443	148	150	60
LH00270:260:227VHVLT4:6:2456:17719:28819/2	150	0	150	+	ctg10(+)>ctg10(+)	600	298	448	149	150	60
LH00270:260:227VHVLT4:6:2458:19839:12682/2	150	0	150	-	ctg23(+)>ctg23(+)	600	291	441	145	150	60
LH00270:260:227VHVLT4:6:2462:22841:10119/2	150	0	150	-	ctg10(+)>ctg10(+)	600	287	437	134	150	3
LH00270:260:227VHVLT4:6:2467:13511:13999/2	150	0	150	-	ctg10(+)>ctg10(+)	600	270	420	144	150	60
LH00270:260:227VHVLT4:6:2479:36169:8116/2	150	0	150	+	ctg4(+)>ctg4(+)	600	259	409	143	150	57
LH00270:260:227VHVLT4:6:2480:29072:26508/2	150	0	150	+	ctg4(+)>ctg4(+)	600	254	404	150	150	60
LH00270:260:227VHVLT4:6:2490:35530:21353/2	150	0	150	-	ctg6(+)>ctg6(+)	600	280	430	148	150	60
LH00270:260:227VHVLT4:6:2496:17646:25472/2	150	0	150	-	ctg17(+)>ctg17(+)	600	261	411	146	150	60
LH00157:275:22CNWVLT4:5:1108:31160:6841/2	150	0	150	+	ctg21(+)>ctg21(+)	600	250	400	150	150	60
LH00157:275:22CNWVLT4:5:1111:25212:5679/2	150	0	150	-	ctg22(+)>ctg22(+)	600	283	433	140	151	56
LH00157:275:22CNWVLT4:5:1116:17104:15624/2	150	0	150	-	ctg20(+)>ctg20(+)	600	294	444	147	150	60
LH00157:275:22CNWVLT4:5:1119:18269:18650/2	150	0	150	-	ctg5(+)>ctg5(+)	600	299	449	149	150	60
LH00157:275:22CNWVLT4:5:1134:41526:15820/2	150	0	150	+	ctg4(+)>ctg4(+)	600	281	431	146	150	60
LH00157:275:22CNWVLT4:5:1140:52062:23272/2	150	0	150	-	ctg21(+)>ctg21(+)	600	261	411	148	150	60
LH00157:275:22CNWVLT4:5:1149:8234:12346/2	150	0	150	+	ctg15(+)>ctg15(+)	600	256	406	149	150	60
LH00157:275:22CNWVLT4:5:1166:31224:14265/2	150	0	150	+	ctg2(+)>ctg2(+)	600	279	429	146	150	60
LH00157:275:22CNWVLT4:5:1166:29242:20303/2	150	0	150	-	ctg21(+)>ctg21(+)	600	290	440	150	150	60
LH00157:275:22CNWVLT4:5:1168:29768:21353/2	150	0	150	-	ctg17(+)>ctg17(+)	600	265	415	148	150	60
LH00157:275:22CNWVLT4:5:1176:31524:6743/2	150	0	150	-	ctg3(+)>ctg3(+)	600	283	438	150	155	60
LH00157:275:22CNWVLT4:5:1203:3662:18160/2	150	0	150	-	ctg17(+)>ctg17(+)	600	265	415	150	150	60
LH00157:275:22CNWVLT4:5:1205:46486:6757/2	150	0	150	+	ctg15(+)>ctg15(+)	600	271	421	149	150	60
LH00157:275:22CNWVLT4:5:1218:26960:5875/2	150	0	150	-	ctg15(+)>ctg15(+)	600	261	411	147	150	60
LH00157:275:22CNWVLT4:5:1226:46592:2093/2	150	0	150	-	ctg14(+)>ctg14(+)	600	279	429	146	150	60
LH00157:275:22CNWVLT4:5:1229:39317:13229/2	150	0	150	+	ctg10(+)>ctg10(+)	600	289	439	147	150	60
LH00157:275:22CNWVLT4:5:1229:40336:29646/2	150	0	150	-	ctg4(+)>ctg4(+)	600	289	439	150	150	60
LH00157:275:22CNWVLT4:5:1232:44415:11184/2	150	0	150	+	ctg16(+)>ctg16(+)	600	251	401	150	150	60
LH00157:275:22CNWVLT4:5:1233:28530:4334/2	150	0	150	+	ctg5(+)>ctg5(+)	600	293	443	144	150	60
LH00157:275:22CNWVLT4:5:1239:48574:28245/2	150	0	150	+	ctg5(+)>ctg5(+)	600	257	407	144	150	54
LH00157:275:22CNWVLT4:5:1243:14312:23426/2	150	0	150	+	ctg3(+)>ctg3(+)	600	276	431	150	155	60
LH00157:275:22CNWVLT4:5:1245:33668:17459/2	150	0	150	-	ctg3(+)>ctg3(+)	600	283	438	150	155	60
LH00157:275:22CNWVLT4:5:1246:11706:10960/2	150	0	150	+	ctg11(+)>ctg11(+)	600	289	439	142	150	60
LH00157:275:22CNWVLT4:5:1250:35012:7878/2	150	0	150	+	ctg9(+)>ctg9(+)	600	277	427	150	150	60
LH00157:275:22CNWVLT4:5:1250:35004:7892/2	150	0	150	+	ctg9(+)>ctg9(+)	600	277	427	150	150	60
LH00157:275:22CNWVLT4:5:1255:17508:24365/2	150	0	150	+	ctg9(+)>ctg9(+)	600	257	407	150	150	60
LH00157:275:22CNWVLT4:5:1255:40199:25654/2	150	0	150	-	ctg18(+)>ctg18(+)	600	278	438	150	160	60
LH00157:275:22CNWVLT4:5:1258:3994:27923/2	150	0	150	-	ctg17(+)>ctg17(+)	600	296	446	150	150	60
LH00157:275:22CNWVLT4:5:1263:45200:27026/2	150	0	150	+	ctg2(+)>ctg2(+)	600	280	430	150	150	60
LH00157:275:22CNWVLT4:5:1272:33943:14826/2	150	0	150	-	ctg10(+)>ctg10(+)	600	290	440	150	150	60
LH00157:275:22CNWVLT4:5:1280:30189:27657/2	150	0	150	+	ctg9(+)>ctg9(+)	600	278	428	150	150	60
LH00157:275:22CNWVLT4:5:1283:15234:28665/2	150	0	150	+	ctg18(+)>ctg18(+)	600	263	413	149	150	60
LH00157:275:22CNWVLT4:5:1292:16683:11366/2	150	0	150	+	ctg15(+)>ctg15(+)	600	283	433	149	150	60
LH00157:275:22CNWVLT4:5:1295:23488:19560/2	150	0	150	+	ctg20(+)>ctg20(+)	600	281	431	149	150	60
LH00157:275:22CNWVLT4:5:1295:23505:19560/2	150	0	150	+	ctg20(+)>ctg20(+)	600	281	431	150	150	60
LH00157:275:22CNWVLT4:5:1296:5661:6771/2	150	0	150	+	ctg15(+)>ctg15(+)	600	268	418	149	150	60
LH00157:275:22CNWVLT4:5:1308:27154:16829/2	150	0	150	+	ctg20(+)>ctg20(+)	600	289	439	150	150	60
LH00157:275:22CNWVLT4:5:1312:5216:13649/2	150	0	150	+	ctg1(+)>ctg1(+)	600	292	442	150	150	60
LH00157:275:22CNWVLT4:5:1326:9562:13131/2	150	0	150	-	ctg4(+)>ctg4(+)	600	283	433	146	150	60
LH00157:275:22CNWVLT4:5:1332:37010:14279/2	150	0	150	+	ctg23(+)>ctg23(+)	600	268	418	150	150	60
LH00157:275:22CNWVLT4:5:1335:38208:26130/2	150	0	150	+	ctg2(+)>ctg2(+)	600	276	426	141	150	1
LH00157:275:22CNWVLT4:5:1342:52200:20961/2	150	0	150	-	ctg14(+)>ctg14(+)	600	274	424	148	150	60
LH00157:275:22CNWVLT4:5:1348:36711:7289/2	150	0	150	-	ctg2(+)>ctg2(+)	600	282	432	139	150	55
LH00157:275:22CNWVLT4:5:1352:28473:21157/2	150	0	150	+	ctg16(+)>ctg16(+)	600	288	438	150	150	60
LH00157:275:22CNWVLT4:5:1374:37310:15750/2	150	0	150	+	ctg3(+)>ctg3(+)	600	259	412	150	153	60
LH00157:275:22CNWVLT4:5:1393:9732:11184/2	150	0	150	-	ctg9(+)>ctg9(+)	600	296	446	148	150	60
LH00157:275:22CNWVLT4:5:1396:36792:11184/2	150	0	150	-	ctg19(+)>ctg19(+)	600	273	423	150	150	60
LH00157:275:22CNWVLT4:5:1404:47466:23076/2	150	0	150	-	ctg22(+)>ctg22(+)	600	265	415	150	150	60
LH00157:275:22CNWVLT4:5:1407:39309:29548/2	150	0	150	+	ctg15(+)>ctg15(+)	600	289	439	147	150	60
LH00157:275:22CNWVLT4:5:1409:21295:22544/2	150	0	150	-	ctg7(+)>ctg7(+)	600	288	438	150	150	60
LH00157:275:22CNWVLT4:5:1426:9780:17151/2	150	0	150	+	ctg10(+)>ctg10(+)	600	283	433	147	150	60
LH00157:275:22CNWVLT4:5:1427:28295:17179/2	150	0	150	+	ctg13(+)>ctg13(+)	600	281	431	150	150	60
LH00157:275:22CNWVLT4:5:1428:33134:9223/2	150	0	150	+	ctg5(+)>ctg5(+)	600	258	408	140	150	38
LH00157:275:22CNWVLT4:5:1429:43824:23384/2	150	0	150	+	ctg7(+)>ctg7(+)	600	260	410	150	150	60
LH00157:275:22CNWVLT4:5:1430:48688:2359/2	150	0	150	+	ctg7(+)>ctg7(+)	600	258	408	150	150	60
LH00157:275:22CNWVLT4:5:1449:38232:13061/2	150	0	150	+	ctg20(+)>ctg20(+)	600	294	444	148	150	60
LH00157:275:22CNWVLT4:5:1452:25026:21521/2	150	0	150	-	ctg13(+)>ctg13(+)	600	289	439	150	150	60
LH00157:275:22CNWVLT4:5:1455:44423:19070/2	150	0	150	+	ctg11(+)>ctg11(+)	600	280	430	150	150	60
LH00157:275:22CNWVLT4:5:1457:45629:9839/2	150	0	150	-	ctg16(+)>ctg16(+)	600	281	431	150	150	60
LH00157:275:22CNWVLT4:5:1457:23658:10497/2	150	0	150	+	ctg4(+)>ctg4(+)	600	296	446	149	150	60
LH00157:275:22CNWVLT4:5:1466:23772:7388/2	150	0	150	+	ctg5(+)>ctg5(+)	600	252	402	147	150	60
LH00157:275:22CNWVLT4:5:1478:46397:17585/2	150	0	150	+	ctg20(+)>ctg20(+)	600	294	444	148	150	60
LH00157:275:22CNWVLT4:5:1481:13551:22866/2	150	0	150	-	ctg18(+)>ctg18(+)	600	296	446	149	150	60
LH00157:275:22CNWVLT4:5:1482:46414:6099/2	150	0	150	+	ctg6(+)>ctg6(+)	600	300	450	150	150	60
LH00157:275:22CNWVLT4:5:1487:51285:21844/2	150	0	150	-	ctg1(+)>ctg1(+)	600	297	447	150	150	60
LH00157:275:22CNWVLT4:5:2101:27405:4936/2	150	0	150	+	ctg17(+)>ctg17(+)	600	275	425	148	150	60
LH00157:275:22CNWVLT4:5:2123:11245:6855/2	150	0	150	+	ctg21(+)>ctg21(+)	600	257	407	150	150	60
LH00157:275:22CNWVLT4:5:2125:38111:15456/2	150	0	150	+	ctg16(+)>ctg16(+)	600	283	433	150	150	60
LH00157:275:22CNWVLT4:5:2132:30698:16409/2	150	0	150	-	ctg22(+)>ctg22(+)	600	291	441	140	151	56
LH00157:275:22CNWVLT4:5:2143:51795:9699/2	150	0	150	+	ctg17(+)>ctg17(+)	600	287	437	147	150	60
LH00157:275:22CNWVLT4:5:2143:36412:17585/2	150	0	150	+	ctg15(+)>ctg15(+)	600	262	412	149	150	60
LH00157:275:22CNWVLT4:5:2150:31233:4278/2	150	0	150	+	ctg16(+)>ctg16(+)	600	282	432	150	150	60
LH00157:275:22CNWVLT4:5:2150:31224:4292/2	150	0	150	+	ctg16(+)>ctg16(+)	600	282	432	150	150	60
LH00157:275:22CNWVLT4:5:2150:31216:4306/2	150	0	150	+	ctg16(+)>ctg16(+)	600	282	432	150	150	60
LH00157:275:22CNWVLT4:5:2154:7539:17893/2	150	0	150	+	ctg14(+)>ctg14(+)	600	263	413	145	150	60
LH00157:275:22CNWVLT4:5:2176:48016:23553/2	150	0	150	+	ctg16(+)>ctg16(+)	600	251	401	146	150	60
LH00157:275:22CNWVLT4:5:2183:15679:23749/2	150	0	150	+	ctg9(+)>ctg9(+)	600	257	407	148	150	60
LH00157:275:22CNWVLT4:5:2194:43589:27012/2	150	0	150	+	ctg16(+)>ctg16(+)	600	278	428	150	150	60
LH00157:275:22CNWVLT4:5:2195:49610:7149/2	150	0	150	+	ctg15(+)>ctg15(+)	600	275	425	150	150	60
LH00157:275:22CNWVLT4:5:2201:30868:27068/2	150	0	150	+	ctg12(+)>ctg12(+)	600	277	427	150	150	60
LH00157:275:22CNWVLT4:5:2204:40085:13915/2	150	0	150	+	ctg15(+)>ctg15(+)	600	282	432	137	150	60
LH00157:275:22CNWVLT4:5:2213:24168:1406/2	150	0	150	-	ctg3(+)>ctg3(+)	600	285	435	142	150	60
LH00157:275:22CNWVLT4:5:2216:18528:28287/2	150	0	150	+	ctg4(+)>ctg4(+)	600	290	441	142	151	1
LH00157:275:22CNWVLT4:5:2221:28983:3073/2	150	0	150	+	ctg9(+)>ctg9(+)	600	273	423	149	150	60
LH00157:275:22CNWVLT4:5:2226:16901:12612/2	150	0	150	+	ctg4(+)>ctg4(+)	600	269	419	147	150	60
LH00157:275:22CNWVLT4:5:2251:13899:4250/2	150	0	150	-	ctg11(+)>ctg11(+)	600	283	433	150	150	60
LH00157:275:22CNWVLT4:5:2254:23626:22180/2	150	0	150	+	ctg1(+)>ctg1(+)	600	278	428	150	150	60
LH00157:275:22CNWVLT4:5:2255:7102:23440/2	150	0	150	+	ctg15(+)>ctg15(+)	600	292	442	148	150	60
LH00157:275:22CNWVLT4:5:2260:20138:2247/2	150	0	150	-	ctg19(+)>ctg19(+)	600	277	428	143	151	60
LH00157:275:22CNWVLT4:5:2266:29444:13929/2	150	0	150	+	ctg16(+)>ctg16(+)	600	253	403	150	150	60
LH00157:275:22CNWVLT4:5:2267:25503:27475/2	150	0	150	+	ctg17(+)>ctg17(+)	600	275	425	149	150	60
LH00157:275:22CNWVLT4:5:2273:8469:28946/2	150	0	150	+	ctg22(+)>ctg22(+)	600	276	426	142	151	57
LH00157:275:22CNWVLT4:5:2277:37569:10567/2	150	0	150	+	ctg14(+)>ctg14(+)	600	255	405	146	150	60
LH00157:275:22CNWVLT4:5:2291:43508:2947/2	150	0	150	+	ctg2(+)>ctg2(+)	600	281	431	147	150	60
LH00157:275:22CNWVLT4:5:2298:20591:1490/2	150	0	150	-	ctg9(+)>ctg9(+)	600	258	408	144	150	60
LH00157:275:22CNWVLT4:5:2315:37245:6197/2	150	0	150	+	ctg22(+)>ctg22(+)	600	258	409	141	151	57
LH00157:275:22CNWVLT4:5:2327:45831:9517/2	150	0	150	+	ctg7(+)>ctg7(+)	600	298	448	148	150	60
LH00157:275:22CNWVLT4:5:2332:26968:1714/2	150	0	150	-	ctg15(+)>ctg15(+)	600	261	411	147	150	60
LH00157:275:22CNWVLT4:5:2332:39406:7976/2	150	0	150	+	ctg11(+)>ctg11(+)	600	280	430	150	150	60
LH00157:275:22CNWVLT4:5:2353:38742:5847/2	150	0	150	+	ctg18(+)>ctg18(+)	600	253	403	149	150	60
LH00157:275:22CNWVLT4:5:2358:42667:5272/2	150	0	150	-	ctg18(+)>ctg18(+)	600	277	437	150	160	60
LH00157:275:22CNWVLT4:5:2364:45629:3087/2	150	0	150	-	ctg4(+)>ctg4(+)	600	281	431	150	150	60
LH00157:275:22CNWVLT4:5:2375:26871:16731/2	150	0	150	-	ctg16(+)>ctg16(+)	600	270	420	150	150	60
LH00157:275:22CNWVLT4:5:2376:41396:5763/2	150	0	150	+	ctg15(+)>ctg15(+)	600	255	405	150	150	60
LH00157:275:22CNWVLT4:5:2388:27680:4684/2	150	0	150	-	ctg2(+)>ctg2(+)	600	292	442	144	150	60
LH00157:275:22CNWVLT4:5:2407:44391:17081/2	150	0	150	+	ctg11(+)>ctg11(+)	600	263	413	150	150	60
LH00157:275:22CNWVLT4:5:2411:20049:25233/2	150	0	150	+	ctg5(+)>ctg5(+)	600	281	431	150	150	60
LH00157:275:22CNWVLT4:5:2413:44633:21956/2	150	0	150	-	ctg3(+)>ctg3(+)	600	277	430	146	153	60
LH00157:275:22CNWVLT4:5:2415:9505:20905/2	150	0	150	+	ctg9(+)>ctg9(+)	600	296	446	144	150	60
LH00157:275:22CNWVLT4:5:2419:38718:2611/2	150	0	150	+	ctg7(+)>ctg7(+)	600	286	436	150	150	60
LH00157:275:22CNWVLT4:5:2427:5524:10399/2	150	0	150	+	ctg7(+)>ctg7(+)	600	287	438	142	151	60
LH00157:275:22CNWVLT4:5:2429:46017:18972/2	150	0	150	-	ctg9(+)>ctg9(+)	600	298	448	147	150	60
LH00157:275:22CNWVLT4:5:2432:41761:21297/2	150	0	150	+	ctg14(+)>ctg14(+)	600	263	412	148	150	60
LH00157:275:22CNWVLT4:5:2434:40005:16212/2	150	0	150	+	ctg17(+)>ctg17(+)	600	275	425	147	150	60
LH00157:275:22CNWVLT4:5:2443:7814:25402/2	150	0	150	+	ctg3(+)>ctg3(+)	600	261	411	148	150	60
LH00157:275:22CNWVLT4:5:2448:8930:14167/2	150	0	150	+	ctg9(+)>ctg9(+)	600	295	445	150	150	60
LH00157:275:22CNWVLT4:5:2455:13365:23048/2	150	0	150	+	ctg21(+)>ctg21(+)	600	286	436	150	150	60
LH00157:275:22CNWVLT4:5:2465:25722:21493/2	150	0	150	+	ctg21(+)>ctg21(+)	600	271	421	150	150	60
LH00157:275:22CNWVLT4:5:2472:27955:12809/2	150	0	150	+	ctg17(+)>ctg17(+)	600	300	450	150	150	60
LH00157:275:22CNWVLT4:5:2474:16335:12080/2	150	0	150	+	ctg2(+)>ctg2(+)	600	295	445	147	150	60
LH00157:275:22CNWVLT4:5:2486:29355:6547/2	150	0	150	+	ctg6(+)>ctg6(+)	600	281	431	146	150	60
LH00157:275:22CNWVLT4:5:2489:11496:11380/2	150	0	150	+	ctg14(+)>ctg14(+)	600	251	401	150	150	60
LH00157:275:22CNWVLT4:5:2494:30925:24281/2	150	0	150	+	ctg11(+)>ctg11(+)	600	250	400	150	150	60
LH00157:275:22CNWVLT4:5:2496:17646:13929/2	150	0	150	-	ctg23(+)>ctg23(+)	600	274	424	150	150	60
LH00270:260:227VHVLT4:6:1101:6309:7668/2	150	0	150	-	ctg6(+)>ctg6(+)	600	157	307	146	150	60
LH00270:260:227VHVLT4:6:1102:25519:28455/2	150	0	150	-	ctg6(+)>ctg6(+)	600	156	307	148	151	60
LH00270:260:227VHVLT4:6:1106:34146:7920/2	150	0	150	-	ctg6(+)>ctg6(+)	600	159	309	147	150	60
LH00270:260:227VHVLT4:6:1107:19863:18972/2	150	0	150	+	ctg6(+)>ctg6(+)	600	158	308	146	150	60
LH00270:260:227VHVLT4:6:1112:7886:14153/2	150	0	150	-	ctg6(+)>ctg6(+)	600	150	300	148	150	60
LH00270:260:227VHVLT4:6:1131:31799:4530/2	150	0	150	-	ctg13(+)>ctg13(+)	600	183	334	147	151	60
LH00270:260:227VHVLT4:6:1135:48518:8732/2	150	0	150	-	ctg20(+)>ctg20(+)	600	198	348	150	150	60
LH00270:260:227VHVLT4:6:1135:45847:26690/2	150	0	150	+	ctg3(+)>ctg3(+)	600	165	315	145	150	60
LH00270:260:227VHVLT4:6:1135:8955:27629/2	150	0	150	-	ctg4(+)>ctg4(+)	600	194	344	146	150	60
LH00270:260:227VHVLT4:6:1139:24289:18930/2	150	0	150	-	ctg3(+)>ctg3(+)	600	191	341	147	150	60
LH00270:260:227VHVLT4:6:1139:24298:18944/2	150	0	150	-	ctg3(+)>ctg3(+)	600	191	341	147	150	60
LH00270:260:227VHVLT4:6:1148:5977:7065/2	150	0	150	-	ctg3(+)>ctg3(+)	600	166	316	142	150	60
LH00270:260:227VHVLT4:6:1148:5969:7079/2	150	0	150	-	ctg3(+)>ctg3(+)	600	166	316	142	150	60
LH00270:260:227VHVLT4:6:1150:32139:26662/2	150	0	150	-	ctg2(+)>ctg2(+)	600	183	333	149	150	60
LH00270:260:227VHVLT4:6:1161:37496:21816/2	150	0	150	-	ctg19(+)>ctg19(+)	600	148	350	141	202	33
LH00270:260:227VHVLT4:6:1162:23739:12150/2	150	0	150	-	ctg6(+)>ctg6(+)	600	158	308	150	150	60
LH00270:260:227VHVLT4:6:1164:17176:28105/2	150	0	150	+	ctg6(+)>ctg6(+)	600	168	318	148	150	60
LH00270:260:227VHVLT4:6:1166:37650:13229/2	150	0	150	+	ctg2(+)>ctg2(+)	600	175	325	149	150	60
LH00270:260:227VHVLT4:6:1167:22922:4628/2	150	0	150	-	ctg16(+)>ctg16(+)	600	184	334	150	150	60
LH00270:260:227VHVLT4:6:1173:38386:4530/2	150	0	150	-	ctg1(+)>ctg1(+)	600	183	334	147	151	60
LH00270:260:227VHVLT4:6:1177:29153:27349/2	150	0	150	-	ctg16(+)>ctg16(+)	600	173	323	147	150	60
LH00270:260:227VHVLT4:6:1180:38734:29618/2	150	0	150	-	ctg3(+)>ctg3(+)	600	162	320	148	158	60
LH00270:260:227VHVLT4:6:1182:1154:27657/2	150	0	150	-	ctg17(+)>ctg17(+)	600	186	336	150	150	60
LH00270:260:227VHVLT4:6:1188:34016:13831/2	150	0	150	-	ctg1(+)>ctg1(+)	600	188	339	137	151	3
LH00270:260:227VHVLT4:6:1188:36671:19770/2	150	0	150	-	ctg7(+)>ctg7(+)	600	194	344	148	150	60
LH00270:260:227VHVLT4:6:1189:25010:22166/2	150	0	150	-	ctg11(+)>ctg11(+)	600	152	302	148	150	0
LH00270:260:227VHVLT4:6:1192:33652:22306/2	150	0	150	+	ctg9(+)>ctg9(+)	600	152	302	150	150	60
LH00270:260:227VHVLT4:6:1203:45418:2835/2	150	0	150	-	ctg6(+)>ctg6(+)	600	170	320	145	150	60
LH00270:260:227VHVLT4:6:1203:25301:8186/2	150	0	150	-	ctg4(+)>ctg4(+)	600	180	330	144	150	60
LH00270:260:227VHVLT4:6:1213:12192:27012/2	150	0	150	-	ctg21(+)>ctg21(+)	600	175	325	150	150	60
LH00270:260:227VHVLT4:6:1213:2918:27517/2	150	0	150	-	ctg6(+)>ctg6(+)	600	170	320	149	150	60
LH00270:260:227VHVLT4:6:1218:45418:5945/2	150	0	150	+	ctg5(+)>ctg5(+)	600	177	327	138	150	1
LH00270:260:227VHVLT4:6:1221:27211:26872/2	150	0	150	-	ctg11(+)>ctg11(+)	600	165	315	150	150	49
LH00270:260:227VHVLT4:6:1223:17630:8550/2	150	0	150	-	ctg2(+)>ctg2(+)	600	158	308	149	150	60
LH00270:260:227VHVLT4:6:1224:46770:9601/2	150	0	150	+	ctg9(+)>ctg9(+)	600	181	331	148	150	60
LH00270:260:227VHVLT4:6:1224:13357:12977/2	150	0	150	-	ctg11(+)>ctg11(+)	600	175	325	145	150	47
LH00270:260:227VHVLT4:6:1229:42974:17151/2	150	0	150	-	ctg22(+)>ctg22(+)	600	181	331	150	150	60
LH00270:260:227VHVLT4:6:1234:51722:20163/2	150	0	150	-	ctg7(+)>ctg7(+)	600	197	347	149	150	60
LH00270:260:227VHVLT4:6:1241:6495:24295/2	150	0	150	-	ctg10(+)>ctg10(+)	600	184	334	147	150	60
LH00270:260:227VHVLT4:6:1244:23011:20135/2	150	0	150	-	ctg6(+)>ctg6(+)	600	167	317	148	150	60
LH00270:260:227VHVLT4:6:1246:9206:26438/2	150	0	150	-	ctg6(+)>ctg6(+)	600	168	318	149	150	60
LH00270:260:227VHVLT4:6:1248:6600:23833/2	150	0	150	-	ctg6(+)>ctg6(+)	600	192	342	147	150	60
LH00270:260:227VHVLT4:6:1249:34834:17431/2	150	0	150	+	ctg6(+)>ctg6(+)	600	166	316	146	150	60
LH00270:260:227VHVLT4:6:1250:42076:6463/2	150	0	150	-	ctg22(+)>ctg22(+)	600	191	341	142	150	56
LH00270:260:227VHVLT4:6:1251:39203:17403/2	150	0	150	-	ctg6(+)>ctg6(+)	600	153	303	145	150	60
LH00270:260:227VHVLT4:6:1255:18625:27671/2	150	0	150	+	ctg11(+)>ctg11(+)	600	167	317	149	150	55
LH00270:260:227VHVLT4:6:1267:15161:17725/2	150	0	150	-	ctg11(+)>ctg11(+)	600	150	300	150	150	0
LH00270:260:227VHVLT4:6:1269:19135:20037/2	150	0	150	-	ctg6(+)>ctg6(+)	600	170	320	147	150	60
LH00270:260:227VHVLT4:6:1269:11949:23903/2	150	0	150	-	ctg13(+)>ctg13(+)	600	192	342	148	150	60
LH00270:260:227VHVLT4:6:1272:31443:27167/2	150	0	150	-	ctg6(+)>ctg6(+)	600	183	333	150	150	60
LH00270:260:227VHVLT4:6:1278:25034:2177/2	150	0	150	+	ctg19(+)>ctg19(+)	600	172	322	149	150	60
LH00270:260:227VHVLT4:6:1280:50427:25962/2	150	0	150	-	ctg13(+)>ctg13(+)	600	151	301	144	150	56
LH00270:260:227VHVLT4:6:1284:25204:21689/2	150	0	150	-	ctg7(+)>ctg7(+)	600	179	329	150	150	60
LH00270:260:227VHVLT4:6:1292:50735:5931/2	150	0	150	+	ctg9(+)>ctg9(+)	600	163	313	148	150	60
LH00270:260:227VHVLT4:6:1297:50929:23300/2	150	0	150	+	ctg6(+)>ctg6(+)	600	165	315	143	150	60
LH00270:260:227VHVLT4:6:1298:42651:27881/2	150	0	150	-	ctg15(+)>ctg15(+)	600	183	333	144	150	60
LH00270:260:227VHVLT4:6:1298:42643:27895/2	150	0	150	-	ctg15(+)>ctg15(+)	600	183	333	144	150	60
LH00270:260:227VHVLT4:6:1307:37197:3928/2	150	0	150	+	ctg6(+)>ctg6(+)	600	152	302	150	150	60
LH00270:260:227VHVLT4:6:1307:37205:3942/2	150	0	150	+	ctg6(+)>ctg6(+)	600	152	302	150	150	60
LH00270:260:227VHVLT4:6:1311:38289:5735/2	150	0	150	-	ctg6(+)>ctg6(+)	600	156	306	141	150	59
LH00270:260:227VHVLT4:6:1313:23505:11632/2	150	0	150	+	ctg5(+)>ctg5(+)	600	199	349	147	150	60
LH00270:260:227VHVLT4:6:1315:40879:13635/2	150	0	150	-	ctg3(+)>ctg3(+)	600	170	325	150	155	60
LH00270:260:227VHVLT4:6:1316:28902:21788/2	150	0	150	-	ctg11(+)>ctg11(+)	600	154	304	150	150	0
LH00270:260:227VHVLT4:6:1321:22299:27503/2	150	0	150	-	ctg1(+)>ctg1(+)	600	157	308	148	151	60
LH00270:260:227VHVLT4:6:1325:3848:4474/2	150	0	150	-	ctg2(+)>ctg2(+)	600	171	321	149	150	60
LH00270:260:227VHVLT4:6:1326:39341:23553/2	150	0	150	-	ctg19(+)>ctg19(+)	600	150	300	148	150	60
LH00270:260:227VHVLT4:6:1331:21748:5539/2	150	0	150	+	ctg22(+)>ctg22(+)	600	157	307	149	150	60
LH00270:260:227VHVLT4:6:1332:50864:21704/2	150	0	150	-	ctg1(+)>ctg1(+)	600	154	304	139	151	15
LH00270:260:227VHVLT4:6:1348:16456:28567/2	150	0	150	-	ctg12(+)>ctg12(+)	600	162	312	150	150	60
LH00270:260:227VHVLT4:6:1354:47611:23132/2	150	0	150	+	ctg15(+)>ctg15(+)	600	165	315	144	150	60
LH00270:260:227VHVLT4:6:1367:12815:19686/2	150	0	150	-	ctg6(+)>ctg6(+)	600	159	309	146	150	60
LH00270:260:227VHVLT4:6:1373:12920:10791/2	150	0	150	-	ctg6(+)>ctg6(+)	600	173	323	142	150	29
LH00270:260:227VHVLT4:6:1376:52119:10035/2	150	0	150	+	ctg4(+)>ctg4(+)	600	195	345	150	150	60
LH00270:260:227VHVLT4:6:1376:16043:21914/2	150	0	150	-	ctg15(+)>ctg15(+)	600	175	325	144	150	60
LH00270:260:227VHVLT4:6:1384:30431:27265/2	150	0	150	+	ctg4(+)>ctg4(+)	600	157	307	145	150	60
LH00270:260:227VHVLT4:6:1385:35910:9685/2	150	0	150	-	ctg17(+)>ctg17(+)	600	164	314	150	150	60
LH00270:260:227VHVLT4:6:1386:44844:6043/2	150	0	150	-	ctg1(+)>ctg1(+)	600	195	345	148	150	60
LH00270:260:227VHVLT4:6:1393:42602:6813/2	150	0	150	-	ctg18(+)>ctg18(+)	600	184	344	150	160	60
LH00270:260:227VHVLT4:6:1403:49529:8718/2	150	0	150	+	ctg6(+)>ctg6(+)	600	163	313	140	150	42
LH00270:260:227VHVLT4:6:1404:45766:7135/2	150	0	150	-	ctg13(+)>ctg13(+)	600	150	301	139	151	18
LH00270:260:227VHVLT4:6:1404:45758:7149/2	150	0	150	-	ctg13(+)>ctg13(+)	600	150	301	139	151	18
LH00270:260:227VHVLT4:6:1406:38580:25121/2	150	0	150	+	ctg6(+)>ctg6(+)	600	164	314	144	150	60
LH00270:260:227VHVLT4:6:1414:33377:9979/2	150	0	150	-	ctg16(+)>ctg16(+)	600	169	319	150	150	60
LH00270:260:227VHVLT4:6:1414:13098:22894/2	150	0	150	-	ctg19(+)>ctg19(+)	600	170	320	139	150	25
LH00270:260:227VHVLT4:6:1416:40013:6253/2	150	0	150	+	ctg6(+)>ctg6(+)	600	168	318	147	150	60
LH00270:260:227VHVLT4:6:1428:42974:8326/2	150	0	150	+	ctg4(+)>ctg4(+)	600	181	331	148	150	60
LH00270:260:227VHVLT4:6:1432:42950:12907/2	150	0	150	-	ctg6(+)>ctg6(+)	600	154	305	147	151	60
LH00270:260:227VHVLT4:6:1449:42813:10203/2	150	0	150	+	ctg11(+)>ctg11(+)	600	164	314	140	150	47
LH00270:260:227VHVLT4:6:1456:7959:19462/2	150	0	150	+	ctg12(+)>ctg12(+)	600	198	348	139	150	26
LH00270:260:227VHVLT4:6:1460:7223:11716/2	150	0	150	-	ctg11(+)>ctg11(+)	600	174	324	149	150	60
LH00270:260:227VHVLT4:6:1467:23359:15778/2	150	0	150	-	ctg5(+)>ctg5(+)	600	172	322	150	150	60
LH00270:260:227VHVLT4:6:1472:20672:19868/2	150	0	150	-	ctg2(+)>ctg2(+)	600	183	333	148	150	60
LH00270:260:227VHVLT4:6:1472:20680:19882/2	150	0	150	-	ctg2(+)>ctg2(+)	600	183	333	148	150	60
LH00270:260:227VHVLT4:6:1472:20696:19882/2	150	0	150	-	ctg2(+)>ctg2(+)	600	183	333	146	150	60
LH00270:260:227VHVLT4:6:1473:15906:8508/2	150	0	150	-	ctg6(+)>ctg6(+)	600	156	307	148	151	60
LH00270:260:227VHVLT4:6:1483:39066:6519/2	150	0	150	-	ctg11(+)>ctg11(+)	600	152	302	150	150	0
LH00270:260:227VHVLT4:6:1483:38548:21423/2	150	0	150	-	ctg15(+)>ctg15(+)	600	153	303	149	150	60
LH00270:260:227VHVLT4:6:1486:17233:2233/2	150	0	150	-	ctg11(+)>ctg11(+)	600	171	321	150	150	60
LH00270:260:227VHVLT4:6:1488:25754:23398/2	150	0	150	+	ctg3(+)>ctg3(+)	600	152	302	142	150	60
LH00270:260:227VHVLT4:6:1488:25746:23412/2	150	0	150	+	ctg3(+)>ctg3(+)	600	152	302	142	150	60
LH00270:260:227VHVLT4:6:1493:24654:1518/2	150	0	150	+	ctg22(+)>ctg22(+)	600	174	324	144	150	60
LH00270:260:227VHVLT4:6:1493:43007:10539/2	150	0	150	-	ctg15(+)>ctg15(+)	600	169	319	149	150	60
LH00270:260:227VHVLT4:6:1495:25026:27433/2	150	0	150	+	ctg6(+)>ctg6(+)	600	162	312	149	150	60
LH00270:260:227VHVLT4:6:1496:23464:13047/2	150	0	150	-	ctg7(+)>ctg7(+)	600	160	311	146	151	60
LH00270:260:227VHVLT4:6:1497:7611:10455/2	150	0	150	-	ctg16(+)>ctg16(+)	600	169	319	146	150	60
LH00270:260:227VHVLT4:6:2106:17322:10623/2	150	0	150	-	ctg1(+)>ctg1(+)	600	164	315	145	151	60
LH00270:260:227VHVLT4:6:2108:32948:2205/2	150	0	150	-	ctg2(+)>ctg2(+)	600	196	346	144	150	60
LH00270:260:227VHVLT4:6:2114:45734:10245/2	150	0	150	-	ctg11(+)>ctg11(+)	600	163	313	150	150	44
LH00270:260:227VHVLT4:6:2119:47425:9279/2	150	0	150	+	ctg17(+)>ctg17(+)	600	189	339	144	150	60
LH00270:260:227VHVLT4:6:2129:32511:17753/2	150	0	150	-	ctg22(+)>ctg22(+)	600	169	319	148	150	60
LH00270:260:227VHVLT4:6:2138:43193:2093/2	150	0	150	-	ctg13(+)>ctg13(+)	600	194	345	146	151	60
LH00270:260:227VHVLT4:6:2139:14652:6225/2	150	0	150	+	ctg6(+)>ctg6(+)	600	157	306	146	150	60
LH00270:260:227VHVLT4:6:2141:30690:21409/2	150	0	150	+	ctg14(+)>ctg14(+)	600	190	340	150	150	60
LH00270:260:227VHVLT4:6:2143:35934:26172/2	150	0	150	-	ctg11(+)>ctg11(+)	600	159	309	150	150	18
LH00270:260:227VHVLT4:6:2145:4358:21718/2	150	0	150	-	ctg2(+)>ctg2(+)	600	180	330	147	150	60
LH00270:260:227VHVLT4:6:2147:14830:4460/2	150	0	150	-	ctg19(+)>ctg19(+)	600	176	326	146	150	60
LH00270:260:227VHVLT4:6:2148:33676:25121/2	150	0	150	+	ctg18(+)>ctg18(+)	600	167	317	139	150	60
LH00270:260:227VHVLT4:6:2149:25204:24183/2	150	0	150	-	ctg20(+)>ctg20(+)	600	199	349	150	150	60
LH00270:260:227VHVLT4:6:2151:8760:6029/2	150	0	150	-	ctg4(+)>ctg4(+)	600	172	322	146	150	60
LH00270:260:227VHVLT4:6:2151:8769:6043/2	150	0	150	-	ctg4(+)>ctg4(+)	600	172	322	149	150	60
LH00270:260:227VHVLT4:6:2165:4294:19308/2	150	0	150	-	ctg1(+)>ctg1(+)	600	157	308	148	151	60
LH00270:260:227VHVLT4:6:2168:36881:26718/2	150	0	150	-	ctg3(+)>ctg3(+)	600	182	332	149	150	60
LH00270:260:227VHVLT4:6:2170:12637:15344/2	150	0	150	-	ctg16(+)>ctg16(+)	600	173	323	150	150	60
LH00270:260:227VHVLT4:6:2170:12645:15358/2	150	0	150	-	ctg16(+)>ctg16(+)	600	173	323	150	150	60
LH00270:260:227VHVLT4:6:2171:23594:13047/2	150	0	150	-	ctg14(+)>ctg14(+)	600	168	318	149	150	60
LH00270:260:227VHVLT4:6:2184:13996:1728/2	150	0	150	-	ctg11(+)>ctg11(+)	600	157	307	149	150	1
LH00270:260:227VHVLT4:6:2196:16124:23791/2	150	0	150	+	ctg11(+)>ctg11(+)	600	154	304	149	150	0
LH00270:260:227VHVLT4:6:2196:16116:23805/2	150	0	150	+	ctg11(+)>ctg11(+)	600	154	304	149	150	0
LH00270:260:227VHVLT4:6:2201:18471:24575/2	150	0	150	-	ctg6(+)>ctg6(+)	600	173	323	146	150	60
LH00270:260:227VHVLT4:6:2205:46826:3059/2	150	0	150	+	ctg6(+)>ctg6(+)	600	154	304	146	150	60
LH00270:260:227VHVLT4:6:2212:40579:9559/2	150	0	150	-	ctg6(+)>ctg6(+)	600	157	307	146	150	60
LH00270:260:227VHVLT4:6:2212:50282:18594/2	150	0	150	+	ctg6(+)>ctg6(+)	600	155	305	147	150	60
LH00270:260:227VHVLT4:6:2213:19135:13257/2	150	0	150	-	ctg9(+)>ctg9(+)	600	152	302	146	150	60
LH00270:260:227VHVLT4:6:2214:4876:22726/2	150	0	150	-	ctg4(+)>ctg4(+)	600	159	309	145	150	60
LH00270:260:227VHVLT4:6:2220:51763:26536/2	150	0	150	+	ctg6(+)>ctg6(+)	600	153	303	142	150	60
LH00270:260:227VHVLT4:6:2221:12580:19700/2	150	0	150	+	ctg18(+)>ctg18(+)	600	159	309	149	150	60
LH00270:260:227VHVLT4:6:2228:29290:2429/2	150	0	150	-	ctg3(+)>ctg3(+)	600	169	320	149	151	60
LH00270:260:227VHVLT4:6:2229:45240:7542/2	150	0	150	-	ctg14(+)>ctg14(+)	600	168	318	148	150	60
LH00270:260:227VHVLT4:6:2230:20211:8200/2	150	0	150	-	ctg6(+)>ctg6(+)	600	165	315	150	150	60
LH00270:260:227VHVLT4:6:2230:26393:14279/2	150	0	150	-	ctg4(+)>ctg4(+)	600	160	310	150	150	60
LH00270:260:227VHVLT4:6:2238:17079:23370/2	150	0	150	+	ctg6(+)>ctg6(+)	600	150	300	144	149	60
LH00270:260:227VHVLT4:6:2242:7595:12640/2	150	0	150	+	ctg6(+)>ctg6(+)	600	159	309	140	150	40
LH00270:260:227VHVLT4:6:2256:28870:2261/2	150	0	150	-	ctg3(+)>ctg3(+)	600	173	323	149	150	60
LH00270:260:227VHVLT4:6:2256:39325:19686/2	150	0	150	-	ctg6(+)>ctg6(+)	600	171	321	149	150	60
LH00270:260:227VHVLT4:6:2258:43921:3802/2	150	0	150	-	ctg3(+)>ctg3(+)	600	194	344	150	150	60
LH00270:260:227VHVLT4:6:2268:13850:25654/2	150	0	150	+	ctg6(+)>ctg6(+)	600	154	304	143	150	60
LH00270:260:227VHVLT4:6:2280:11059:4684/2	150	0	150	+	ctg17(+)>ctg17(+)	600	159	309	150	150	60
LH00270:260:227VHVLT4:6:2303:38111:27167/2	150	0	150	-	ctg7(+)>ctg7(+)	600	170	320	149	150	60
LH00270:260:227VHVLT4:6:2307:45604:17137/2	150	0	150	-	ctg10(+)>ctg10(+)	600	155	305	142	150	29
LH00270:260:227VHVLT4:6:2328:10079:24309/2	150	0	150	-	ctg9(+)>ctg9(+)	600	188	338	146	150	60
LH00270:260:227VHVLT4:6:2330:40814:14672/2	150	0	150	+	ctg18(+)>ctg18(+)	600	167	317	135	150	1
LH00270:260:227VHVLT4:6:2332:28344:10175/2	150	0	150	-	ctg17(+)>ctg17(+)	600	166	330	147	164	60
LH00270:260:227VHVLT4:6:2346:17541:29044/2	150	0	150	-	ctg1(+)>ctg1(+)	600	184	334	146	150	60
LH00270:260:227VHVLT4:6:2348:27389:20597/2	150	0	150	+	ctg11(+)>ctg11(+)	600	172	322	150	150	60
LH00270:260:227VHVLT4:6:2352:40458:11618/2	150	0	150	-	ctg9(+)>ctg9(+)	600	150	300	149	150	60
LH00270:260:227VHVLT4:6:2355:42554:18776/2	150	0	150	-	ctg14(+)>ctg14(+)	600	161	312	143	151	49
LH00270:260:227VHVLT4:6:2356:26110:8746/2	150	0	150	-	ctg6(+)>ctg6(+)	600	155	305	149	150	60
LH00270:260:227VHVLT4:6:2356:45888:22138/2	150	0	150	+	ctg11(+)>ctg11(+)	600	150	300	150	150	0
LH00270:260:227VHVLT4:6:2356:42707:27587/2	150	0	150	-	ctg6(+)>ctg6(+)	600	172	322	149	150	60
LH00270:260:227VHVLT4:6:2357:12402:7261/2	150	0	150	+	ctg3(+)>ctg3(+)	600	183	333	142	150	60
LH00270:260:227VHVLT4:6:2358:16926:3830/2	150	0	150	+	ctg2(+)>ctg2(+)	600	163	313	145	150	60
LH00270:260:227VHVLT4:6:2358:26337:9811/2	150	0	150	-	ctg9(+)>ctg9(+)	600	194	344	145	150	60
LH00270:260:227VHVLT4:6:2359:19661:4726/2	150	0	150	+	ctg6(+)>ctg6(+)	600	169	319	145	150	60
LH00270:260:227VHVLT4:6:2360:39640:7570/2	150	0	150	+	ctg6(+)>ctg6(+)	600	192	342	150	150	60
LH00270:260:227VHVLT4:6:2363:8105:6939/2	150	0	150	-	ctg11(+)>ctg11(+)	600	174	324	150	150	60
LH00270:260:227VHVLT4:6:2372:31419:8550/2	150	0	150	+	ctg4(+)>ctg4(+)	600	169	319	147	150	60
LH00270:260:227VHVLT4:6:2379:38305:26914/2	150	0	150	+	ctg18(+)>ctg18(+)	600	190	350	150	160	60
LH00270:260:227VHVLT4:6:2379:38313:26928/2	150	0	150	+	ctg18(+)>ctg18(+)	600	190	350	150	160	60
LH00270:260:227VHVLT4:6:2380:13155:25542/2	150	0	150	-	ctg15(+)>ctg15(+)	600	184	334	148	150	60
LH00270:260:227VHVLT4:6:2384:30893:11534/2	150	0	150	+	ctg6(+)>ctg6(+)	600	152	302	145	150	60
LH00270:260:227VHVLT4:6:2387:39956:14055/2	150	0	150	-	ctg6(+)>ctg6(+)	600	173	323	142	150	60
LH00270:260:227VHVLT4:6:2388:11520:13383/2	150	0	150	+	ctg16(+)>ctg16(+)	600	163	313	150	150	60
LH00270:260:227VHVLT4:6:2393:36582:6253/2	150	0	150	+	ctg9(+)>ctg9(+)	600	166	316	145	150	60
LH00270:260:227VHVLT4:6:2393:14587:6645/2	150	0	150	-	ctg22(+)>ctg22(+)	600	169	319	149	150	60
LH00270:260:227VHVLT4:6:2402:34421:23440/2	150	0	150	-	ctg13(+)>ctg13(+)	600	199	349	150	150	60
LH00270:260:227VHVLT4:6:2402:34437:23440/2	150	0	150	-	ctg13(+)>ctg13(+)	600	199	349	149	150	60
LH00270:260:227VHVLT4:6:2407:3768:25009/2	150	0	150	+	ctg6(+)>ctg6(+)	600	165	315	145	150	60
LH00270:260:227VHVLT4:6:2411:3468:7037/2	150	0	150	-	ctg6(+)>ctg6(+)	600	167	317	143	150	29
LH00270:260:227VHVLT4:6:2419:44213:20051/2	150	0	150	+	ctg7(+)>ctg7(+)	600	195	345	149	150	60
LH00270:260:227VHVLT4:6:2428:1558:17991/2	150	0	150	+	ctg6(+)>ctg6(+)	600	170	320	147	150	60
LH00270:260:227VHVLT4:6:2438:39479:6757/2	150	0	150	-	ctg15(+)>ctg15(+)	600	168	318	149	150	60
LH00270:260:227VHVLT4:6:2444:8437:22502/2	150	0	150	+	ctg6(+)>ctg6(+)	600	173	323	142	150	51
LH00270:260:227VHVLT4:6:2445:31694:27125/2	150	0	150	+	ctg22(+)>ctg22(+)	600	164	314	149	150	60
LH00270:260:227VHVLT4:6:2451:19240:3353/2	150	0	150	-	ctg5(+)>ctg5(+)	600	163	313	149	150	60
LH00270:260:227VHVLT4:6:2455:11884:18748/2	150	0	150	+	ctg14(+)>ctg14(+)	600	150	300	146	150	60
LH00270:260:227VHVLT4:6:2455:20648:26270/2	150	0	150	-	ctg6(+)>ctg6(+)	600	188	338	148	150	60
LH00270:260:227VHVLT4:6:2459:31581:8410/2	150	0	150	-	ctg10(+)>ctg10(+)	600	184	334	142	150	60
LH00270:260:227VHVLT4:6:2460:4739:20163/2	150	0	150	+	ctg6(+)>ctg6(+)	600	168	318	145	150	60
LH00270:260:227VHVLT4:6:2467:21918:22754/2	150	0	150	+	ctg4(+)>ctg4(+)	600	151	301	144	150	60
LH00270:260:227VHVLT4:6:2470:19766:14742/2	150	0	150	+	ctg6(+)>ctg6(+)	600	173	323	147	150	60
LH00270:260:227VHVLT4:6:2471:32009:12486/2	150	0	150	+	ctg2(+)>ctg2(+)	600	166	316	147	150	60
LH00270:260:227VHVLT4:6:2474:33806:21619/2	150	0	150	+	ctg21(+)>ctg21(+)	600	162	312	150	150	60
LH00270:260:227VHVLT4:6:2477:49375:24841/2	150	0	150	-	ctg4(+)>ctg4(+)	600	198	348	150	150	60
LH00270:260:227VHVLT4:6:2477:49392:24841/2	150	0	150	-	ctg4(+)>ctg4(+)	600	198	348	150	150	60
LH00270:260:227VHVLT4:6:2486:20858:4950/2	150	0	150	-	ctg13(+)>ctg13(+)	600	189	339	150	150	60
LH00270:260:227VHVLT4:6:2494:36816:27195/2	150	0	150	-	ctg19(+)>ctg19(+)	600	175	325	149	150	60
LH00270:260:227VHVLT4:6:2497:6284:23651/2	150	0	150	-	ctg12(+)>ctg12(+)	600	164	314	149	150	60
LH00157:275:22CNWVLT4:5:1101:25058:25191/2	150	0	150	-	ctg10(+)>ctg10(+)	600	194	345	149	151	60
LH00157:275:22CNWVLT4:5:1103:11455:6015/2	150	0	150	-	ctg9(+)>ctg9(+)	600	196	346	143	150	50
LH00157:275:22CNWVLT4:5:1103:27866:26046/2	150	0	150	-	ctg5(+)>ctg5(+)	600	191	341	143	150	60
LH00157:275:22CNWVLT4:5:1109:39147:6015/2	150	0	150	-	ctg6(+)>ctg6(+)	600	153	303	144	150	60
LH00157:275:22CNWVLT4:5:1113:46543:24141/2	150	0	150	+	ctg14(+)>ctg14(+)	600	150	300	150	150	60
LH00157:275:22CNWVLT4:5:1120:42319:2345/2	150	0	150	+	ctg2(+)>ctg2(+)	600	169	319	145	150	47
LH00157:275:22CNWVLT4:5:1127:3387:6533/2	150	0	150	+	ctg6(+)>ctg6(+)	600	166	316	142	150	60
LH00157:275:22CNWVLT4:5:1127:18382:12542/2	150	0	150	-	ctg19(+)>ctg19(+)	600	169	319	150	150	60
LH00157:275:22CNWVLT4:5:1133:32212:1210/2	150	0	150	-	ctg11(+)>ctg11(+)	600	189	339	145	150	60
LH00157:275:22CNWVLT4:5:1137:45928:4726/2	150	0	150	+	ctg17(+)>ctg17(+)	600	178	328	150	150	60
LH00157:275:22CNWVLT4:5:1140:49254:10427/2	150	0	150	-	ctg21(+)>ctg21(+)	600	166	316	150	150	60
LH00157:275:22CNWVLT4:5:1145:41316:2653/2	150	0	150	-	ctg6(+)>ctg6(+)	600	161	311	147	150	60
LH00157:275:22CNWVLT4:5:1149:37844:15050/2	150	0	150	-	ctg4(+)>ctg4(+)	600	168	318	150	150	60
LH00157:275:22CNWVLT4:5:1155:30496:21549/2	150	0	150	-	ctg19(+)>ctg19(+)	600	158	308	148	150	60
LH00157:275:22CNWVLT4:5:1170:17986:25191/2	150	0	150	-	ctg22(+)>ctg22(+)	600	161	311	150	150	60
LH00157:275:22CNWVLT4:5:1172:28918:6071/2	150	0	150	-	ctg4(+)>ctg4(+)	600	167	317	146	150	60
LH00157:275:22CNWVLT4:5:1173:42732:14489/2	150	0	150	-	ctg1(+)>ctg1(+)	600	151	303	145	152	60
LH00157:275:22CNWVLT4:5:1175:25617:23693/2	150	0	150	-	ctg6(+)>ctg6(+)	600	153	303	149	150	60
LH00157:275:22CNWVLT4:5:1176:16367:18776/2	150	0	150	-	ctg17(+)>ctg17(+)	600	152	302	146	150	60
LH00157:275:22CNWVLT4:5:1189:9513:12711/2	150	0	150	+	ctg11(+)>ctg11(+)	600	150	300	146	150	0
LH00157:275:22CNWVLT4:5:1190:18431:14840/2	150	0	150	+	ctg6(+)>ctg6(+)	600	162	312	144	150	60
LH00157:275:22CNWVLT4:5:1193:29768:6645/2	150	0	150	+	ctg3(+)>ctg3(+)	600	180	335	146	155	60
LH00157:275:22CNWVLT4:5:1195:50476:6015/2	150	0	150	+	ctg4(+)>ctg4(+)	600	189	339	148	150	60
LH00157:275:22CNWVLT4:5:1197:22372:2275/2	150	0	150	+	ctg1(+)>ctg1(+)	600	155	306	146	151	60
LH00157:275:22CNWVLT4:5:1204:34421:22544/2	150	0	150	-	ctg9(+)>ctg9(+)	600	171	321	150	150	60
LH00157:275:22CNWVLT4:5:1205:7352:4544/2	150	0	150	+	ctg6(+)>ctg6(+)	600	165	315	144	150	60
LH00157:275:22CNWVLT4:5:1206:30342:26634/2	150	0	150	-	ctg6(+)>ctg6(+)	600	169	319	143	150	38
LH00157:275:22CNWVLT4:5:1211:17476:14195/2	150	0	150	-	ctg5(+)>ctg5(+)	600	154	304	149	150	60
LH00157:275:22CNWVLT4:5:1221:23448:17333/2	150	0	150	+	ctg17(+)>ctg17(+)	600	161	311	145	150	60
LH00157:275:22CNWVLT4:5:1223:36582:2275/2	150	0	150	-	ctg19(+)>ctg19(+)	600	195	345	145	150	60
LH00157:275:22CNWVLT4:5:1246:30998:5440/2	150	0	150	-	ctg2(+)>ctg2(+)	600	159	309	145	150	60
LH00157:275:22CNWVLT4:5:1246:31006:5454/2	150	0	150	-	ctg2(+)>ctg2(+)	600	159	309	145	150	60
LH00157:275:22CNWVLT4:5:1246:30998:5468/2	150	0	150	-	ctg2(+)>ctg2(+)	600	159	309	145	150	60
LH00157:275:22CNWVLT4:5:1247:8137:7724/2	150	0	150	-	ctg21(+)>ctg21(+)	600	190	340	150	150	60
LH00157:275:22CNWVLT4:5:1263:22477:21311/2	150	0	150	-	ctg9(+)>ctg9(+)	600	161	311	148	150	60
LH00157:275:22CNWVLT4:5:1275:6082:11142/2	150	0	150	+	ctg11(+)>ctg11(+)	600	164	314	144	150	50
LH00157:275:22CNWVLT4:5:1298:48315:9195/2	150	0	150	+	ctg11(+)>ctg11(+)	600	168	318	139	150	36
LH00157:275:22CNWVLT4:5:1317:12904:29506/2	150	0	150	-	ctg4(+)>ctg4(+)	600	153	304	143	151	42
LH00157:275:22CNWVLT4:5:1330:36857:20681/2	150	0	150	+	ctg5(+)>ctg5(+)	600	184	334	149	150	60
LH00157:275:22CNWVLT4:5:1335:21044:22810/2	150	0	150	+	ctg5(+)>ctg5(+)	600	160	310	150	150	60
LH00157:275:22CNWVLT4:5:1345:16942:8956/2	150	0	150	+	ctg6(+)>ctg6(+)	600	166	316	146	150	60
LH00157:275:22CNWVLT4:5:1347:44221:17823/2	150	0	150	+	ctg4(+)>ctg4(+)	600	175	325	150	150	60
LH00157:275:22CNWVLT4:5:1359:50039:6743/2	150	0	150	+	ctg10(+)>ctg10(+)	600	150	300	150	150	60
LH00157:275:22CNWVLT4:5:1359:11374:27167/2	150	0	150	+	ctg6(+)>ctg6(+)	600	154	304	144	150	60
LH00157:275:22CNWVLT4:5:1361:42885:23104/2	150	0	150	+	ctg9(+)>ctg9(+)	600	165	315	143	150	60
LH00157:275:22CNWVLT4:5:1363:33903:22768/2	150	0	150	-	ctg22(+)>ctg22(+)	600	183	333	145	150	60
LH00157:275:22CNWVLT4:5:1384:49780:6267/2	150	0	150	-	ctg5(+)>ctg5(+)	600	192	342	148	150	60
LH00157:275:22CNWVLT4:5:1397:22752:13663/2	150	0	150	-	ctg2(+)>ctg2(+)	600	167	317	149	150	60
LH00157:275:22CNWVLT4:5:1409:35408:5454/2	150	0	150	-	ctg6(+)>ctg6(+)	600	159	309	145	150	60
LH00157:275:22CNWVLT4:5:1411:46308:15218/2	150	0	150	-	ctg4(+)>ctg4(+)	600	160	310	147	150	60
LH00157:275:22CNWVLT4:5:1414:18997:25233/2	150	0	150	+	ctg21(+)>ctg21(+)	600	165	315	147	150	60
LH00157:275:22CNWVLT4:5:1415:2117:10721/2	150	0	150	-	ctg6(+)>ctg6(+)	600	156	306	149	150	60
LH00157:275:22CNWVLT4:5:1437:45208:18580/2	150	0	150	+	ctg11(+)>ctg11(+)	600	152	302	145	150	0
LH00157:275:22CNWVLT4:5:1439:3314:13299/2	150	0	150	-	ctg10(+)>ctg10(+)	600	150	300	139	150	60
LH00157:275:22CNWVLT4:5:1445:51585:9391/2	150	0	150	+	ctg16(+)>ctg16(+)	600	197	347	145	150	60
LH00157:275:22CNWVLT4:5:1446:9464:14251/2	150	0	150	-	ctg20(+)>ctg20(+)	600	177	327	150	150	60
LH00157:275:22CNWVLT4:5:1467:13422:17907/2	150	0	150	+	ctg11(+)>ctg11(+)	600	159	309	150	150	18
LH00157:275:22CNWVLT4:5:1473:40223:3956/2	150	0	150	-	ctg9(+)>ctg9(+)	600	163	313	150	150	60
LH00157:275:22CNWVLT4:5:1479:30342:14728/2	150	0	150	-	ctg10(+)>ctg10(+)	600	188	338	150	150	60
LH00157:275:22CNWVLT4:5:1489:9942:23062/2	150	0	150	+	ctg4(+)>ctg4(+)	600	161	311	147	150	60
LH00157:275:22CNWVLT4:5:1490:7644:20149/2	150	0	150	-	ctg6(+)>ctg6(+)	600	163	313	149	150	60
LH00157:275:22CNWVLT4:5:1494:15922:7360/2	150	0	150	+	ctg1(+)>ctg1(+)	600	194	345	142	151	60
LH00157:275:22CNWVLT4:5:2101:23237:29128/2	150	0	150	-	ctg7(+)>ctg7(+)	600	199	349	148	150	60
LH00157:275:22CNWVLT4:5:2107:20972:12206/2	150	0	150	-	ctg1(+)>ctg1(+)	600	178	330	142	152	60
LH00157:275:22CNWVLT4:5:2111:15445:12781/2	150	0	150	-	ctg6(+)>ctg6(+)	600	165	315	150	150	60
LH00157:275:22CNWVLT4:5:2129:25074:21465/2	150	0	150	-	ctg1(+)>ctg1(+)	600	158	308	145	150	60
LH00157:275:22CNWVLT4:5:2150:28967:5090/2	150	0	150	+	ctg5(+)>ctg5(+)	600	192	342	150	150	60
LH00157:275:22CNWVLT4:5:2151:8906:23679/2	150	0	150	+	ctg2(+)>ctg2(+)	600	158	308	144	150	54
LH00157:275:22CNWVLT4:5:2153:48590:15582/2	150	0	150	-	ctg6(+)>ctg6(+)	600	155	305	145	150	60
LH00157:275:22CNWVLT4:5:2157:32981:9068/2	150	0	150	-	ctg15(+)>ctg15(+)	600	164	314	149	150	60
LH00157:275:22CNWVLT4:5:2165:39009:16423/2	150	0	150	+	ctg22(+)>ctg22(+)	600	168	318	149	150	60
LH00157:275:22CNWVLT4:5:2181:29129:29436/2	150	0	150	-	ctg10(+)>ctg10(+)	600	158	308	139	150	60
LH00157:275:22CNWVLT4:5:2184:31265:26410/2	150	0	150	-	ctg1(+)>ctg1(+)	600	178	328	150	150	60
LH00157:275:22CNWVLT4:5:2185:26321:24015/2	150	0	150	+	ctg6(+)>ctg6(+)	600	166	316	146	150	60
LH00157:275:22CNWVLT4:5:2194:42011:6295/2	150	0	150	+	ctg4(+)>ctg4(+)	600	167	318	138	151	28
LH00157:275:22CNWVLT4:5:2198:23505:14209/2	150	0	150	+	ctg18(+)>ctg18(+)	600	188	338	146	150	60
LH00157:275:22CNWVLT4:5:2230:19701:5496/2	150	0	150	+	ctg20(+)>ctg20(+)	600	158	308	150	150	60
LH00157:275:22CNWVLT4:5:2231:36501:10651/2	150	0	150	+	ctg13(+)>ctg13(+)	600	164	315	143	151	60
LH00157:275:22CNWVLT4:5:2241:43897:7486/2	150	0	150	-	ctg20(+)>ctg20(+)	600	163	313	150	150	60
LH00157:275:22CNWVLT4:5:2243:41672:22516/2	150	0	150	-	ctg5(+)>ctg5(+)	600	191	341	148	150	60
LH00157:275:22CNWVLT4:5:2243:42586:27153/2	150	0	150	+	ctg6(+)>ctg6(+)	600	171	321	147	150	60
LH00157:275:22CNWVLT4:5:2249:22105:7500/2	150	0	150	+	ctg11(+)>ctg11(+)	600	175	325	149	150	60
LH00157:275:22CNWVLT4:5:2252:33952:3830/2	150	0	150	+	ctg6(+)>ctg6(+)	600	157	307	146	150	60
LH00157:275:22CNWVLT4:5:2255:7749:6743/2	150	0	150	-	ctg1(+)>ctg1(+)	600	161	315	146	154	60
LH00157:275:22CNWVLT4:5:2285:38564:24225/2	150	0	150	-	ctg19(+)>ctg19(+)	600	186	336	149	150	60
LH00157:275:22CNWVLT4:5:2302:19062:12262/2	150	0	150	-	ctg21(+)>ctg21(+)	600	155	305	150	150	60
LH00157:275:22CNWVLT4:5:2308:30731:5062/2	150	0	150	-	ctg17(+)>ctg17(+)	600	180	330	150	150	60
LH00157:275:22CNWVLT4:5:2312:26191:18636/2	150	0	150	+	ctg11(+)>ctg11(+)	600	167	317	149	150	55
LH00157:275:22CNWVLT4:5:2322:19928:16535/2	150	0	150	-	ctg19(+)>ctg19(+)	600	166	316	149	150	60
LH00157:275:22CNWVLT4:5:2323:11026:7934/2	150	0	150	-	ctg6(+)>ctg6(+)	600	167	317	146	150	60
LH00157:275:22CNWVLT4:5:2324:17516:29198/2	150	0	150	+	ctg3(+)>ctg3(+)	600	195	350	150	155	60
LH00157:275:22CNWVLT4:5:2343:7466:14405/2	150	0	150	+	ctg11(+)>ctg11(+)	600	177	327	148	150	60
LH00157:275:22CNWVLT4:5:2373:27178:4488/2	150	0	150	+	ctg6(+)>ctg6(+)	600	166	316	145	150	60
LH00157:275:22CNWVLT4:5:2376:43500:10441/2	150	0	150	-	ctg4(+)>ctg4(+)	600	176	326	148	150	60
LH00157:275:22CNWVLT4:5:2376:24702:29198/2	150	0	150	+	ctg6(+)>ctg6(+)	600	167	317	145	150	60
LH00157:275:22CNWVLT4:5:2393:38386:17557/2	150	0	150	+	ctg11(+)>ctg11(+)	600	178	328	148	150	60
LH00157:275:22CNWVLT4:5:2416:50314:15680/2	150	0	150	-	ctg4(+)>ctg4(+)	600	176	326	147	150	60
LH00157:275:22CNWVLT4:5:2427:11099:24533/2	150	0	150	-	ctg1(+)>ctg1(+)	600	195	345	150	150	60
LH00157:275:22CNWVLT4:5:2433:36306:24939/2	150	0	150	+	ctg6(+)>ctg6(+)	600	150	300	143	150	60
LH00157:275:22CNWVLT4:5:2437:28659:4894/2	150	0	150	+	ctg6(+)>ctg6(+)	600	162	312	143	150	50
LH00157:275:22CNWVLT4:5:2442:12977:1784/2	150	0	150	+	ctg6(+)>ctg6(+)	600	150	300	147	150	60
LH00157:275:22CNWVLT4:5:2450:32932:1812/2	150	0	150	-	ctg6(+)>ctg6(+)	600	164	314	149	150	60
LH00157:275:22CNWVLT4:5:2450:32948:1812/2	150	0	150	-	ctg6(+)>ctg6(+)	600	164	314	149	150	60
LH00157:275:22CNWVLT4:5:2453:6899:14377/2	150	0	150	+	ctg6(+)>ctg6(+)	600	152	302	144	150	60
LH00157:275:22CNWVLT4:5:2457:18981:13803/2	150	0	150	-	ctg2(+)>ctg2(+)	600	163	313	149	150	60
LH00157:275:22CNWVLT4:5:2465:28141:23328/2	150	0	150	-	ctg7(+)>ctg7(+)	600	184	334	143	150	60
LH00157:275:22CNWVLT4:5:2466:27227:17795/2	150	0	150	+	ctg12(+)>ctg12(+)	600	156	306	150	150	60
LH00157:275:22CNWVLT4:5:2472:33531:25065/2	150	0	150	-	ctg2(+)>ctg2(+)	600	166	316	148	150	60
LH00157:275:22CNWVLT4:5:2486:29420:27447/2	150	0	150	+	ctg12(+)>ctg12(+)	600	186	336	150	150	60
LH00157:275:22CNWVLT4:5:2487:16440:17893/2	150	0	150	+	ctg15(+)>ctg15(+)	600	174	324	149	150	60

## Sheet: Note
qname: Name of the query sequence
qlen: Total length of the query sequence
qstart: Start position of the alignment on the query sequence (0-based)
qend: End position of the alignment on the query sequence (0-based)
strand: Strand orientation of the alignment; "+" indicates the same strand, "-" indicates the reverse strand
tname: Name of the target (reference) sequence
tlen: Total length of the target sequence
tstart: Start position of the alignment on the target sequence (0-based)
tend: End position of the alignment on the target sequence (0-based)
nmatch: Number of matching bases in the alignment
alen: Total length of the alignment block (including matches, mismatches, insertions, and deletions)
mapq: Mapping quality score
